# Supplementary material for: Evolution of substrate specificity in a retained enzyme driven by gene loss
Source: eLife. 2017 Mar 31;6:e22679. doi: 10.7554/eLife.22679 (PMC5404923; doi:10.7554/eLife.22679)
Supplement: Figure 2—source data 1. — DOI: http://dx.doi.org/10.7554/eLife.22679.004 [file elife-22679-fig2-data1.xlsx]

## Sheet: Hoja1
Figure 2-source data 1. Actinobacterial genome sequences from early-diverging families used in this study
ID	GCcontent	Genome size	Organisms	Family
1	66.8221	2.18431	Acidothermus cellulolyticus 11B ATCC 43068 NC_008578.1	Acidothermaceae
2	61.8829	1.84093	Actinomyces cardiffensis F0333 AQHZ01	Actinomycetaceae
3	73.656	2.90708	Actinomyces dentalis DSM 19115 AUBL01	Actinomycetaceae
4	68.5435	2.8265	Actinomyces massiliensis 4401292 AKIO01	Actinomycetaceae
5	56.6	2.14371	Actinomyces neuii BVS029A5	Actinomycetaceae
6	66.2858	2.08572	Actinomyces odontolyticus ATCC 17982 AAYI02	Actinomycetaceae
7	68	2.9	Actinomyces oris MG1	Actinomycetaceae
8	64.4	2.52042	Actinomyces sp. oral taxon 848 str. F0332	Actinomycetaceae
9	69.4836	2.57995	Actinomyces viscosus C505 ACRE02	Actinomycetaceae
10	55.904	2.09444	Mobiluncus mulieris ATCC 35243 ACKW01	Actinomycetaceae
11	60.5675	1.89713	Trueperella pyogenes MS249 JALQ01	Actinomycetaceae
12	53.9675	1.79877	Varibaculum cambriense DSM 15806 ATUF01	Actinomycetaceae
13	73.2195	4.30905	Beutenbergia cavernae DSM 12333 NC_012669.1	Beutenbergiaceae
14	60.3845	1.80429	Bifidobacterium adolescentis DSM 20087 JNKM01	Bifidobacteriaceae
15	63.7215	1.88325	Bifidobacterium bifidum NCIMB 41171 AKCA01	Bifidobacteriaceae
16	59.2829	2.30435	Bifidobacterium dentium ATCC 27678 ABIX02	Bifidobacteriaceae
17	60.9263	2.12877	Bifidobacterium longum subsp. infantis CDPT01	Bifidobacteriaceae
18	71.2534	3.65573	Brevibacterium album DSM 18261 AUFJ01	Brevibacteriaceae
19	68.6139	3.26243	Brevibacterium casei S18 AMSP01	Brevibacteriaceae
20	64.8342	3.41857	Brevibacterium linens JTJZ01	Brevibacteriaceae
21	62.7578	2.08121	Brevibacterium massiliense 5401308 CAJD01	Brevibacteriaceae
22	73.108	3.2121	Cellulomonas sp. HZM JEOE01	Cellulomonadaceae
23	71.9123	3.99995	Cellulomonas sp. KRMCY2 JAGF01	Cellulomonadaceae
24	71.5668	4.03899	Cellulomonas sp. URHD0024 AUEW01	Cellulomonadaceae
25	71.2395	3.81784	Cellulomonas sp. URHE0023 JIAN01	Cellulomonadaceae
26	72.399	3.57567	Oerskovia turbata JOFV01	Cellulomonadaceae
27	71.1871	2.68709	Paraoerskovia marina DSM 21750 JNIY01	Cellulomonadaceae
28	64.5162	2.47226	Adlercreutzia equolifaciens DSM 19450 NC_022567.1	Coriobacteriales
29	49.5377	1.52128	Atopobium minutum 10063974 AGXC01	Coriobacteriales
30	46.3106	1.37854	Atopobium parvulum DNF00906 NC_0132031	Coriobacteriales
31	43.2551	1.22558	Atopobium vaginae DSM 15829 ACGK02	Coriobacteriales
32	60.9916	1.86547	Coriobacterium glomerans PW2 NC_015389.1	Coriobacteriales
33	51.3209	1.4106	Cryptobacterium curtum DSM 15641 NC_0131701	Coriobacteriales
34	64.9376	3.18551	Eggerthella lenta DSM 2243 NC_0132041	Coriobacteriales
35	65.176	2.47988	Enterorhabdus caecimuris B7 ASSY01	Coriobacteriales
36	65.7832	2.52418	Gordonibacter NC_0210211	Coriobacteriales
37	65.3558	1.76715	Olsenella uli DSM 7084 NC_0143631	Coriobacteriales
38	61.065	2.72236	Slackia heliotrinireducens DSM 20476 NC_0131651	Coriobacteriales
39	71.9675	2.6966	Lysinimicrobium mangrovi BBLU01	Demequinaceae
40	70.3556	2.87671	Brachybacterium muris UCD-AY4 AORC01	Dermabacteraceae
41	72.4851	3.34471	Brachybacterium paraconglomeratum LC44 AGSO01	Dermabacteraceae
42	73.1916	3.76061	Brachybacterium phenoliresistens W13A50 JDYK01	Dermabacteraceae
43	73.0072	2.80367	Brachybacterium squillarum M-6-3 AGBX01	Dermabacteraceae
44	63.1497	2.21744	Dermabacter hominis 1368 JDRS01	Dermabacteraceae
45	63.1811	2.10255	Dermabacter sp. HFH0086 ATFO01	Dermabacteraceae
46	64.8877	3.30108	Demetria terragena DSM 11295 AQXW01	Dermacoccaceae
47	69.4603	2.63917	Dermacoccus nishinomiyaensis strain M25 NZ_CP008889.1	Dermacoccaceae
48	71.8841	2.46596	Kytococcus sedentarius DSM 20547 NC_013169.1	Dermacoccaceae
49	66.6769	3.06398	Austwickia chelonae NBRC 105200 BAGZ01	Dermatophilaceae
50	59.758	2.31488	Dermatophilus congolensis DSM 44180 = NBRC 105199 AUCS01	Dermatophilaceae
51	70.6267	3.38715	Mobilicoccus sp. SIT2 CDGT01	Dermatophilaceae
52	72.1662	3.50706	Arsenicicoccus bolidensis DSM 15745 AUFG01	Intrasporangiaceae
53	71.5587	4.07141	Intrasporangium oryzae NRRL B-24470 AWSA01	Intrasporangiaceae
54	68.7471	3.85982	Janibacter sp. HTCC2649 AAMN01	Intrasporangiaceae
55	69.317	3.22485	Knoellia subterranea KCTC 19937 AVPK01	Intrasporangiaceae
56	73.2757	3.47543	Ornithinimicrobium pekingense DSM 21552 ATWJ01	Intrasporangiaceae
57	73.9414	3.37522	Phycicoccus jejuensis JOEE01	Intrasporangiaceae
58	72.6669	3.02807	Serinicoccus marinus DSM 15273 ATWM01	Intrasporangiaceae
59	71.7705	4.35184	Terrabacter sp. 28 JYOE01	Intrasporangiaceae
60	71.7433	4.42636	Terracoccus sp. 273MFTsu31 ARTT01	Intrasporangiaceae
61	57.2935	2.68918	Jonesia quinghaiensis DSM 15701 AUHN01	Jonesiaceae
62	74.6345	4.22541	Kineococcus radiotolerans SRS30216 = ATCC BAA-149 NC_0096642	Kineosporaceae
63	70.1154	7.97686	Kineosporia aurantiaca JCM 3230 JODP01	Kineosporaceae
64	65.6936	3.54176	Agreia bicolorata JYFC01	Microbacteriaceae
65	72.8129	2.33188	Agrococcus lahaulensis DSM 17612 AULD01	Microbacteriaceae
66	70.504	3.36896	Agromyces italicus DSM 16388 ATXF01	Microbacteriaceae
67	69.4626	3.90618	Agromyces subbeticus DSM 16689 ATXG01	Microbacteriaceae
68	51.8766	1.26674	Candidatus Aquiluna sp. IMCC13023 AJKR01	Microbacteriaceae
69	51.8003	1.33931	Candidatus Rhodoluna lacicola NZ_CP0074901	Microbacteriaceae
70	73.0127	2.88128	Clavibacter michiganensis subsp. michiganensis NCPPB 382 NC_0094801	Microbacteriaceae
71	73.3088	2.55216	Clavibacter michiganensis subsp. nebraskensis NCPPB 2581 NC_0208911	Microbacteriaceae
72	72.9136	2.84329	Clavibacter michiganensis subsp. sepedonicus NC_010407.1	Microbacteriaceae
73	70.2434	3.72714	Cryocola sp. 340MFSha31 ARTB01	Microbacteriaceae
74	64.7562	4.30273	Glaciibacter superstes DSM 21135 ATWH01	Microbacteriaceae
75	71.2536	2.6774	Gryllotalpicola ginsengisoli DSM 22003 AULK01	Microbacteriaceae
76	62.2329	3.25483	Herbiconiux sp. YR403 JUGL01	Microbacteriaceae
77	68.2509	3.28677	Humibacter albus DSM 18994 ATXT01	Microbacteriaceae
78	69.317	3.22485	Knoellia subterranea KCTC 19937 AVPK01	Microbacteriaceae
79	70.1617	3.67658	Leifsonia sp. 109 AQYK01	Microbacteriaceae
80	70.3615	2.63375	Leucobacter chironomi DSM 19883 ATXU01	Microbacteriaceae
81	65.2129	2.7992	Leucobacter salsicius M1-8 AOCN01	Microbacteriaceae
82	70.6958	2.95419	Leucobacter sp. UCD-THU APJM01	Microbacteriaceae
83	69.6804	2.62435	Microbacterium hominis JWSZ01	Microbacteriaceae
84	69.8454	3.16673	Microbacterium paraoxydans 77MFTsu32 AQYI01	Microbacteriaceae
85	66.8983	3.0514	Microbacterium profundi JPSY01	Microbacteriaceae
86	70.104	2.69698	Microbacterium sp. 11MF ARTJ01	Microbacteriaceae
87	70.8982	3.7508	Microbacterium sp. 292MF AQYD01	Microbacteriaceae
88	71.0047	2.75507	Microbacterium sp. CF335 JUGQ01	Microbacteriaceae
89	64.093	3.00997	Microbacterium sp. CH12i JHET01	Microbacteriaceae
90	69.5393	3.33266	Microbacterium sp. G3 CDAR01	Microbacteriaceae
91	70.8061	2.43581	Microbacterium sp. KROCY2 JAGG01	Microbacteriaceae
92	70.3978	3.14536	Microbacterium sp. TS-1 BASQ01	Microbacteriaceae
93	68.7309	3.41426	Microbacterium sp. UCD-TDU AOSO01	Microbacteriaceae
94	67.0231	2.9676	Mycetocola saprophilus JOEB01	Microbacteriaceae
95	67.0121	2.97234	Mycetocola saprophilus JOEC01	Microbacteriaceae
96	64.6638	1.99395	Pseudoclavibacter soli DSM 23366 AUIC01	Microbacteriaceae
97	60.3872	2.83319	Salinibacterium sp. PAMC 21357 AHWA01	Microbacteriaceae
98	63.7159	3.64748	Arthrobacter gangotriensis Lz1y AOCK01	Micrococcaceae
99	62.3748	2.60873	Arthrobacter sanguinis DSM 21259 JIAG01	Micrococcaceae
100	63.5479	4.19319	Arthrobacter sp. MA-N2 AQRI01	Micrococcaceae
101	63.0022	3.28145	Arthrobacter sp. W1 JWMD01	Micrococcaceae
102	71.2774	3.04775	Citricoccus sp. CH26A AFXQ01	Micrococcaceae
103	73.231	2.28547	Micrococcus luteus JFYQ01	Micrococcaceae
104	68.0493	2.62619	Nesterenkonia sp. AN1 JEMO01	Micrococcaceae
105	56.6445	2.82304	Renibacterium salmoninarum NC_010168.1	Micrococcaceae
106	55.0145	2.12272	Rothia dentocariosa M567 ADDW01	Micrococcaceae
107	56.1126	2.50212	Yaniella halotolerans DSM 15476 ATVQ01	Micrococcaceae
108	71.4032	2.79155	Aeromicrobium marinum DSM 15272 ACLF03	Nocardiodaceae
109	72.8324	3.04262	Aeromicrobium massiliense JC14 CAHG01	Nocardiodaceae
110	70.2231	4.38755	Marmoricola sp. URHB0036 AUEP01	Nocardiodaceae
111	73.4747	4.31389	Nocardioides alkalitolerans DSM 16699 AUFN01	Nocardiodaceae
112	72.3294	4.38826	Nocardioides halotolerans DSM 19273 AUGT01	Nocardiodaceae
113	70.9057	3.64779	Nocardioides insulae DSM 17944 AUGU01	Nocardiodaceae
114	70.2965	4.0313	Nocardioides sp. Iso805N AQOZ01	Nocardiodaceae
115	72.3984	4.69002	Nocardioides sp. UNC345MFTsu51 JQJL01	Nocardiodaceae
116	72.023	4.21006	Nocardioides sp. URHA0020 JIAR01	Nocardiodaceae
117	71.9757	4.15839	Nocardioides sp. URHA0032 JIAV01	Nocardiodaceae
118	74.8887	3.63787	Cellulosimicrobium cellulans J36 JAGJ01	Promicromonospora
119	74.1239	2.96544	Isoptericola variabilis 225 NC_015588.1	Promicromonospora
120	73.2616	5.64751	Promicromonospora sukumoe 327MFSha3.1 ARQM01	Promicromonospora
121	72.8038	3.38752	Xylanimonas cellulosilytica DSM 15894 NC_013530.1	Promicromonospora
122	68.6567	2.72005	Aestuariimicrobium kwangyangense DSM 21549 ATXE01	Propionibacteriaceae
123	67.7115	5.01939	Microlunatus phosphovorus NM-1 NC_0156351	Propionibacteriaceae
124	69.1919	3.22888	Propionibacterium acidipropionici ATCC 4875 NC_0193951	Propionibacteriaceae
125	60.3374	2.26742	Propionibacterium acnes KPA171202 NC_0060851	Propionibacteriaceae
126	67.4828	2.26202	Propionibacterium freudenreichii subsp. shermanii CIRM-B1AI NC_0142151	Propionibacteriaceae
127	60.3488	2.283	Propionibacterium humerusii P08 AFAM01	Propionibacteriaceae
128	66.7548	3.01414	Propionibacterium propionicum F0230a NC_0181421	Propionibacteriaceae
129	56.7354	2.01614	Propionimicrobium lymphophilum ACS-093-V-SCH5 AGZR01	Propionibacteriaceae
130	70.4002	3.72169	Ruania albidiflava DSM 18029 ATWL01	Ruaniaceae
131	72.1589	3.81363	Sanguibacter keddieii DSM 10542 NC_0135211	Sanguibacteraceae
132	61.9722	2.54969	Timonella senegalensis JC301 CAHH01	Timonella
133	46.4251	0.751118	Tropheryma whipplei str. DigMusc17 CAVA01	Unclassified Micrococcaceae
	66.7494	3.01129	Average
