# Supplementary material for: Evolution of substrate specificity in a retained enzyme driven by gene loss
Source: eLife. 2017 Mar 31;6:e22679. doi: 10.7554/eLife.22679 (PMC5404923; doi:10.7554/eLife.22679)
Supplement: Figure 2—source data 2. — DOI: http://dx.doi.org/10.7554/eLife.22679.005 [file elife-22679-fig2-data2.xlsx]

## Sheet: Hoja1
Figure 2-source data 2. Conserved orthologs in early-diverging actinobacterial families used for phylogenetic reconstruction
Identifier	RASTtk annotation
1	ATP synthase alpha chain
2	ATP synthase beta chain
3	DNA-directed RNA polymerase beta subunit
4	Heat shock protein 60 family co-chaperone GroES
5	LSU ribosomal protein L11p
6	LSU ribosomal protein L13p
7	LSU ribosomal protein L16p
8	LSU ribosomal protein L18p
9	LSU ribosomal protein L1p
10	LSU ribosomal protein L23p
11	LSU ribosomal protein L27p
12	LSU ribosomal protein L29p
13	LSU ribosomal protein L2p
14	LSU ribosomal protein L6p
15	LSU ribosomal protein L7/L12
16	LSU ribosomal protein L9p
17	Nucleoside 5-triphosphatase RdgB
18	Peptidyl-tRNA hydrolase
19	Preprotein translocase secY subunit
20	Ribonuclease III
21	Ribonucleotide reductase transcriptional regulator NrdR
22	rRNA small subunit methyltransferase H
23	SSU ribosomal protein S11p
24	SSU ribosomal protein S13p
25	SSU ribosomal protein S15p
26	SSU ribosomal protein S18p @ SSU ribosomal protein S18p, zinc-independent
27	SSU ribosomal protein S19p
28	SSU ribosomal protein S7p
29	SSU ribosomal protein S8p
30	SSU ribosomal protein S9p
31	Transcription termination protein NusA
32	Translation elongation factor P
33	Translation elongation factor Ts
34	Translation elongation factor Tu
35	Translation initiation factor 1
