# Supplementary material for: Evolution of substrate specificity in a retained enzyme driven by gene loss
Source: eLife. 2017 Mar 31;6:e22679. doi: 10.7554/eLife.22679 (PMC5404923; doi:10.7554/eLife.22679)
Supplement: Figure 3—source data 1. — DOI: http://dx.doi.org/10.7554/eLife.22679.007 [file elife-22679-fig3-data1.xlsx]

## Sheet: Hoja1
Figure 3-source data 1. Genome sequences of the family Actinomycetaceae and the genus Bifidobacterium used in this study
RAST ID	Taxon ID number	Used strains	Size (Mb)	(G + C)- content	Mean (G + C)-content	isolated from	Reference	Accesion to NCBI nucleotide
561180	Org_1	Bifidobacterium gallicum DSM 20093 = LMG 11596	2.0198	57.5		Human feces	Milani et al 2014	672964739
1.20754e+06	Org_2	Bifidobacterium bifidum IPLA 20015	2.13833	62.7		Human feces	Gueimonde et al. Unpublish	407297382
391904	Org_3	Bifidobacterium longum subsp. infantis ATCC 15697 = JCM 1222 = DSM 20088	2.83	59.9		Intestine mamalials	Sela et al. 2008	213522389
518634	Org_4	Bifidobacterium breve DSM 20213 = JCM 1192	2.33139	58.5		Human intestine	Weinstock et al. Unpublish	268158265
473819	Org_5	Bifidobacterium dentium ATCC 27678	2.64208	58.5		Human feces	Ventura et al. 2009	145666860
411481	Org_6	Bifidobacterium adolescentis L2-32	2.38911	59.3		Human feces	Sudarsanam et al. Unpublish	145666860
566552	Org_7	Bifidobacterium catenulatum DSM 16992 = JCM 1194 = LMG 11043	2.05843	56.1		Human intestine	Milani et al 2014	672960453
547043	Org_8	Bifidobacterium pseudocatenulatum DSM 20438 = JCM 1200	2.28	56.4		Human feces	Milani et al 2014	672981115
6.66667e+06	Org_9	Trueperella pyogenes	2.33839	59.5		Cattle blood	Machado et al. 2014	604188329
649744	Org_10	Actinomyces sp. oral taxon 848 str. F0332	2.52042	64.4		Human oral cavity	Ribeiro et al 2012	260081433
883068	Org_11	Actinobaculum schaalii	2.09	61.1		Human urinary tract	Earl et al. Unpublish	512543390
883066	Org_12	Actinobaculum massiliae ACS-171-V-Col2	2.02	60.2		Human urogenital tract	Earl et al. Unpublish	512543390
1.32182e+06	Org_13	Actinomyces graevenitzii F0530	2.09095	57.7		Human Expectorated sputum	Weinstock et al. Unpublish	541477900
521394	Org_14	Actinomyces timonensis DSM 23838	2.91	71.2		Human clinical osteo-articular	Gorlas et al. 2012	403243668
525247	Org_15	Actinomyces urogenitalis DSM 15434	2.60442	68.4		Human urogenital tract	Qin et al. Unpublish	221246153
1.12094e+06	Org_16	Actinomyces dentalis DSM 19115	3.53	73.1		Human dental abscess	Kyrpides et al. Unpublish	523618639
888057	Org_17	Actinomyces sp. oral taxon 448 str. F0400	2.82817	69.7		Human mouth	Muzny et al. Unpublish	339886648
1.12094e+06	Org_18	Actinomyces gerencseriae DSM 6844	3.42	70.7		Human, parotid abscess	Kyrpides et al. Unpublish	523618525
1.16763e+06	Org_29	Actinomyces massiliensis 4401292	3.37103	67.8		Human blood	Roux et al. 2012	391874833
1.2783e+06	Org_20	Actinomyces slackii	3.17	70.1		Dental plaque of dairy cattle	Kyrpides et al. Unpublish	523616947
6.66667e+06	Org_21	Actinomyces oris MG-1	2.9	68		Human oral cavity	In this study	MAUB00000000
706440	Org_22	Actinomyces sp. oral taxon 171 str. F0337*	3.00625	68		Human oral cavity	Weinstock et al. Unpublish	320136634
653387	Org_23	Actinomyces sp. oral taxon 849 str. F0330	3.45937	67.1		Human oral cavity	Earl et al. Unpublish	365266224
762964	Org_24	Actinomyces sp. oral taxon 170 str. F0386	3.13514	67.8		Human oral cavity	Weinstock et al. Unpublish	736498448
585199	Org_25	Mobiluncus curtisii subsp. curtisii ATCC 35241	2.14	55.7		Human vagine	Muzny et al. Unpublish	304327494
871572	Org_26	Mobiluncus mulieris ATCC 35239	2.43	55		Human urogenital tract	Qin et al. Unpublish	227844877
1.12095e+06	Org_27	Actinomyces neuii BVS029A5	2.14371	56.6		Human urogenital tract	Earl et al. Unpublish	404393468
1.12349e+06	Org_28	Varibaculum cambriense DSM 15806	2.02	53.4		Human postauricular abscess	Kyrpides et al. Unpublish	522807487
525246	Org_29	Actinomyces coleocanis	1.72	49.6		Human urogenital tract	Qin et al. Unpublish	221269937
883070	Org_30	Actinomyces europaeus	1.91	56.6		Human urogenital tract, mamary abscess	Earl et al. Unpublish	512552895
1.12095e+06	Org_31	Actinomyces suimastitidis DSM 15538	2.29	56.4		Swine deep mammary abscess	Kyrpides et al. Unpublish	523618191
1.11806e+06	Org_32	Actinomyces sp. ph3	1.86418	56		Human stool sample	Lagier et al. Unpublish	390175392
1.12769e+06	Org_33	Actinomyces sp. oral taxon 181 str. F0379	1.90672	56		Human oral cavity	Weinstock et al. Unpublish	429175455
1.12095e+06	Org_34	Actinomyces vaccimaxillae	2.34	57.6		Jaw lesion in adult cow	Kyrpides et al. Unpublish
883078	Org_35	Actinomyces turicensis ACS-279-V-Col4	1.95	57.2		Human urogenital tract	Earl et al. Unpublish	551248856
888051	Org_36	Actinomyces cardiffensis F0333	2.19	61.5		Human oral cavity	Aqrawi et al. Unpublish	405980658
1.12572e+06	Org_37	Actinomyces georgiae F0490	2.47736	69.8		Human oral cavity	Harkins et al. Unpublish	749920892
888052	Org_38	Actinomyces sp. oral taxon 178 str. F0338	2.81711	70.7		Human oral cavity	Muzny et al. Unpublish	394772870
888053	Org_39	Actinomyces sp. oral taxon 180 str. F0310	2.37266	66.3		Human oral cavity	Muzny et al. Unpublish	319979557
1.10503e+06	Org_40	Actinomyces sp. ICM39	2.26766	65.5		Human not determined	Durkin et al. Unpublish	3153141780
411466	Org_41	Actinomyces odontolyticus ATCC 17982	2.39396	65.4		Human gut	Sudarsanam et al. Unpublish	398363244
