# Supplementary material for: Evolution of substrate specificity in a retained enzyme driven by gene loss
Source: eLife. 2017 Mar 31;6:e22679. doi: 10.7554/eLife.22679 (PMC5404923; doi:10.7554/eLife.22679)
Supplement: Figure 3—source data 2. — DOI: http://dx.doi.org/10.7554/eLife.22679.008 [file elife-22679-fig3-data2.xlsx]

## Sheet: Hoja1
Figure 3-source data 2. Conserved orthologs between the family Actinomycetaceae and the genus Bifidobacterium and Best fit model used to construct the phylogenetic tree with Mr.Bayes
GENE ID	RASTtk annotation	Best fit model based on BIC
1	transcriptional regulator, MerR family	LG+I+G
2	4Fe-4S ferredoxin, iron-sulfur binding	LG+I+G
3	FIG00820327: hypothetical protein	LG+I+G+F
4	GTP-binding and nucleic acid-binding protein YchF	LG+G+F
5	Exodeoxyribonuclease VII small subunit (EC 3.1.11.6)	LG+I+G
6	Transcription elongation factor GreA	LG+I+G
1	Enolase (EC 4.2.1.11)	LG+I+G+F
8	Peptidyl-tRNA hydrolase (EC 3.1.1.29)	WAG+G
9	LSU ribosomal protein L25p	LG+I+G+F
10	Methionyl-tRNA synthetase (EC 6.1.1.10)	LG+I+G+F
11	S-adenosylmethionine synthetase (EC 2.5.1.6)	CpREV+I+G+F
12	DNA-directed RNA polymerase omega subunit (EC 2.7.7.6)	LG+I+G+F
13	Response regulators consisting of a CheY-like receiver domain and a winged-helix DNA-binding domain	LG+I+G+F
14	Heat shock protein 60 family chaperone GroEL	LG+G+F
15	Maltose/maltodextrin transport ATP-binding protein MalK (EC 3.6.3.19)	LG+G+F
16	Chromosome segregation ATPases	LG+G
17	23S rRNA (guanosine(2251)-2'-O)-methyltransferase (EC 2.1.1.185)	LG+I+G
18	Translation elongation factor P	LG+G
19	CarD-like transcriptional regulator	LG+I+G
20	Phosphoglycerate mutase (EC 5.4.2.11)	WAG+I+G
21	Phosphoglucomutase (EC 5.4.2.2)	LG+I+G+F
22	FIG004453: protein YceG like	LG+I+G
23	Putative Holliday junction resolvase YqgF	WAG+I+G+F
24	SSU ribosomal protein S4p (S9e) @ SSU ribosomal protein S4p (S9e), zinc-independent	LG+I+G
25	Iron-sulfur cluster assembly protein SufB	LG+I+G+F
26	LSU ribosomal protein L9p	LG+I+G
27	SSU ribosomal protein S18p @ SSU ribosomal protein S18p, zinc-independent	LG+G
28	SSU ribosomal protein S6p	LG+I+G
29	Thioredoxin reductase (EC 1.8.1.9)	LG+I+G+F
30	RNA-binding protein Jag	LG+I+G
31	DNA polymerase III beta subunit (EC 2.7.7.7)	LG+I+G+F
32	DNA gyrase subunit A (EC 5.99.1.3)	LG+I+G+F
33	putative membrane protein	LG+I+G+F
34	Peptidyl-prolyl cis-trans isomerase (EC 5.2.1.8)	LG+I+G+F
35	Histidyl-tRNA synthetase (EC 6.1.1.21)	LG+I+G
36	Cell division protein FtsI [Peptidoglycan synthetase] (EC 2.4.1.129)	LG+I+G
37	Cell division protein FtsW	LG+I+G+F
38	GTP pyrophosphokinase (EC 2.7.6.5), (p)ppGpp synthetase I	JTT+I+G
39	Holliday junction DNA helicase RuvB	LG+I+G+F
40	Seryl-tRNA synthetase (EC 6.1.1.11)	LG+I+G
41	Holliday junction DNA helicase RuvA	LG+I+G+F
42	Crossover junction endodeoxyribonuclease RuvC (EC 3.1.22.4)	LG+I+G+F
43	FIG000859: hypothetical protein YebC	WAG+I+G+F
44	cAMP-binding proteins - catabolite gene activator and regulatory subunit of cAMP-dependent protein kinases	LG+G
45	Type II/IV secretion system ATP hydrolase TadA/VirB11/CpaF, TadA subfamily	LG+G+F
46	Deoxycytidine triphosphate deaminase (EC 3.5.4.13)	LG+I+G+F
47	Threonyl-tRNA synthetase (EC 6.1.1.3)	JTT+I+G
48	Iron-sulfur cluster assembly ATPase protein SufC	LG+I+G+F
49	Fructose-bisphosphate aldolase class II (EC 4.1.2.13)	LG+G
50	Adenylosuccinate synthetase (EC 6.3.4.4)	LG+I+G+F
51	NADP-specific glutamate dehydrogenase (EC 1.4.1.4)	LG+I+G+F
52	FIG00672454: hypothetical protein	WAG+G
53	FIG00672330: hypothetical protein	LG+G
54	FIG01121218: hypothetical protein	LG+I+G
55	Inorganic pyrophosphatase (EC 3.6.1.1)	LG+I+G+F
56	Hypoxanthine-guanine phosphoribosyltransferase (EC 2.4.2.8)	LG+G
57	Cell division protein FtsH (EC 3.4.24.-)	LG+G+F
58	Lysyl-tRNA synthetase (class II) (EC 6.1.1.6)	LG+I+G
59	Putative iron-sulfur cluster assembly scaffold protein for SUF system, SufE2	LG+I+G
60	Topoisomerase IV subunit B (EC 5.99.1.-)	LG+I+G+F
61	LSU ribosomal protein L31p @ LSU ribosomal protein L31p, zinc-dependent	LG+I+G+F
62	ATP synthase F0 sector subunit a (EC 3.6.3.14)	LG+G+F
63	ATP synthase F0 sector subunit c (EC 3.6.3.14)	LG+I+G
64	ATP synthase F0 sector subunit b (EC 3.6.3.14)	LG+I+G
65	ATP synthase delta chain (EC 3.6.3.14)	LG+I+G
66	ATP synthase alpha chain (EC 3.6.3.14)	LG+I+G+F
67	ATP synthase gamma chain (EC 3.6.3.14)	LG+I+G
68	ATP synthase beta chain (EC 3.6.3.14)	LG+I+G
69	FIG00996186: hypothetical protein	LG+I+G
70	1,4-alpha-glucan (glycogen) branching enzyme, GH-13-type (EC 2.4.1.18)	LG+I+G+F
71	Tryptophanyl-tRNA synthetase (EC 6.1.1.2)	LG+I+G
72	Collagen alpha 1(I) chain precursor	LG+I+G
73	Lon-like protease with PDZ domain	CpREV+G+F
74	INTEGRAL MEMBRANE PROTEIN (Rhomboid family)	LG+G
75	Thymidylate synthase (EC 2.1.1.45)	WAG+I+G
76	Signal transduction histidine kinase	WAG+I+G
77	WhiB-like transcription regulator	WAG+I+G
78	Aspartyl-tRNA(Asn) amidotransferase subunit C (EC 6.3.5.6) @ Glutamyl-tRNA(Gln) amidotransferase subunit C (EC 6.3.5.7)	LG+G
79	Aspartyl-tRNA(Asn) amidotransferase subunit A (EC 6.3.5.6) @ Glutamyl-tRNA(Gln) amidotransferase subunit A (EC 6.3.5.7)	LG+I+G+F
80	Aspartyl-tRNA(Asn) amidotransferase subunit B (EC 6.3.5.6) @ Glutamyl-tRNA(Gln) amidotransferase subunit B (EC 6.3.5.7)	LG+I+G
81	CblZ, a non-orthologous displasment for Alpha-ribazole-5'-phosphate phosphatase	LG+I+G
82	ATP binding protein of ABC transporter	LG+I+G+F
83	Transmembrane protein MT2276, clustered with lipoate gene	JTT+G
84	FIG00671984: hypothetical protein	JTT+G
85	Peptide deformylase (EC 3.5.1.88)	LG+G
86	DNA primase (EC 2.7.7.-)	LG+I+G+F
87	Glycyl-tRNA synthetase (EC 6.1.1.14)	LG+I+G+F
88	Zinc uptake regulation protein ZUR	LG+I+G+F
89	DNA polymerase III alpha subunit (EC 2.7.7.7)	WAG+I+G+F
90	Ribosomal large subunit pseudouridine synthase D (EC 4.2.1.70)	JTT+I+G
91	Lipoprotein signal peptidase (EC 3.4.23.36)	WAG+I+G
92	FIG00672036: hypothetical protein	LG+I+G+F
93	Conserved protein DUF552	LG+G
94	rRNA small subunit methyltransferase H	LG+I+G+F
95	Conserved hypothetical protein	WAG+I+G+F
96	Ribonucleotide reductase transcriptional regulator NrdR	LG+G
97	putative rRNA methylase	LG+I+G+F
98	SOS-response repressor and protease LexA (EC 3.4.21.88)	LG+G
99	GTP-binding protein HflX	LG+G
100	RecA protein	LG+I+G+F
101	Transcriptional regulator	LG+I+G+F
102	Protein Implicated in DNA repair function with RecA and MutS	LG+G+F
103	Ribonuclease J2 (endoribonuclease in RNA processing)	LG+I+G+F
104	SSU ribosomal protein S15p (S13e)	LG+G
105	tRNA (cytosine34-2'-O-)-methyltransferase (EC 2.1.1.-)	LG+I+G
106	Ribosome-binding factor A	LG+G+F
107	Transcription termination protein NusA	LG+I+G+F
108	Prolyl-tRNA synthetase (EC 6.1.1.15), bacterial type	LG+I+G+F
109	Ribosome recycling factor	LG+G+F
110	Uridine monophosphate kinase (EC 2.7.4.22)	LG+G
111	Translation elongation factor Ts	LG+I+G+F
112	SSU ribosomal protein S2p (SAe)	WAG+I+G+F
113	FIG00424359: hypothetical protein	RtREV+G+F
114	Protein often found in Actinomycetes clustered with signal peptidase and/or RNaseHII	LG+I+G+F
115	LSU ribosomal protein L19p	LG+G
116	tRNA (Guanine37-N1) -methyltransferase (EC 2.1.1.31)	LG+G
117	16S rRNA processing protein RimM	LG+G+F
118	KH domain RNA binding protein YlqC	LG+G
119	Signal recognition particle receptor protein FtsY (=alpha subunit) (TC 3.A.5.1.1)	LG+I+G+F
120	Isoleucyl-tRNA synthetase (EC 6.1.1.5)	LG+I+G
121	ATP-dependent Clp protease proteolytic subunit (EC 3.4.21.92)	WAG+G
122	ATP-dependent Clp protease proteolytic subunit (EC 3.4.21.92)	LG+I+G
123	Cell division trigger factor (EC 5.2.1.8)	LG+G+F
124	ABC transporter ATP-binding protein	LG+G
125	3'-to-5' oligoribonuclease (orn)	Dayhoff+I+G
126	Hypothetical protein YggS, proline synthase co-transcribed bacterial homolog PROSC	LG+I+G
127	Branched-chain amino acid aminotransferase (EC 2.6.1.42)	LG+I+G
128	Tyrosyl-tRNA synthetase (EC 6.1.1.1)	LG+I+G+F
129	Phenylalanyl-tRNA synthetase alpha chain (EC 6.1.1.20)	LG+G+F
130	LSU ribosomal protein L20p	JTT+G
131	LSU ribosomal protein L35p	LG+G
132	Translation initiation factor 3	LG+I+G+F
133	tRNA (adenine(58)-N(1))-methyltransferase (EC 2.1.1.220)	LG+I+G+F
134	Metal-dependent hydrolase YbeY, involved in rRNA and/or ribosome maturation and assembly	LG+I+G
135	Phosphate starvation-inducible protein PhoH, predicted ATPase	WAG+I+G
136	SSU ribosomal protein S20p	LG+I+G
137	NAD kinase (EC 2.7.1.23)	LG+I+G+F
138	Prolipoprotein diacylglyceryl transferase (EC 2.4.99.-)	LG+G+F
139	Pyruvate kinase (EC 2.7.1.40)	LG+I+G+F
140	SSU ribosomal protein S1p	LG+I+G
141	Ribosomal silencing factor RsfA	WAG+G+F
142	Nicotinate-nucleotide adenylyltransferase (EC 2.7.7.18)	LG+I+G+F
143	LSU ribosomal protein L27p	LG+I+G+F
144	Ribonuclease III (EC 3.1.26.3)	LG+I+G
145	COG1399 protein, clustered with ribosomal protein L32p	JTT+G+F
146	D-alanine--D-alanine ligase (EC 6.3.2.4)	LG+G+F
147	Transcriptional regulator, IclR family	LG+I+G
148	Glutamyl-tRNA synthetase (EC 6.1.1.17) @ Glutamyl-tRNA(Gln) synthetase (EC 6.1.1.24)	LG+G
149	Fumarylacetoacetate hydrolase family protein	LG+I+G+F
150	Ribonuclease PH (EC 2.7.7.56)	LG+I+G
151	Excinuclease ABC subunit B	JTT+I
152	Nicotinate phosphoribosyltransferase (EC 2.4.2.11)	LG+I+G
153	tmRNA-binding protein SmpB	LG+I+G
154	Cell division transporter, ATP-binding protein FtsE (TC 3.A.5.1.1)	LG+I+G
155	Excinuclease ABC subunit A	WAG+I+G+F
156	Exodeoxyribonuclease III (EC 3.1.11.2)	LG+I+G
157	Methylenetetrahydrofolate dehydrogenase (NADP+) (EC 1.5.1.5) / Methenyltetrahydrofolate cyclohydrolase (EC 3.5.4.9)	LG+I+G+F
158	Glucose-6-phosphate isomerase (EC 5.3.1.9)	LG+I+G+F
159	Phosphoglycerate kinase (EC 2.7.2.3)	JTT+I+G
160	Triosephosphate isomerase (EC 5.3.1.1)	LG+I+G+F
161	Acetate kinase (EC 2.7.2.1)	WAG+I+G
162	Inosine-5'-monophosphate dehydrogenase (EC 1.1.1.205)	LG+I+G+F
163	Heat shock protein 60 family co-chaperone GroES	LG+I+G+F
164	Kinase-Associated Endopeptidase (Kae1), required for threonylcarbamoyladenosine t(6)A37 formation in tRNA	LG+I+G+F
165	TsaE protein, required for threonylcarbamoyladenosine t(6)A37 formation in tRNA	JTT+I+G
166	SSU ribosomal protein S9p (S16e)	LG+I+G+F
167	LSU ribosomal protein L13p (L13Ae)	LG+I+G+F
168	DNA-directed RNA polymerase alpha subunit (EC 2.7.7.6)	LG+G
169	SSU ribosomal protein S11p (S14e)	JTT+I+G
170	SSU ribosomal protein S13p (S18e)	LG+I+G
171	Translation initiation factor 1	LG+I+G
172	Adenylate kinase (EC 2.7.4.3)	WAG+I+G
173	Preprotein translocase secY subunit (TC 3.A.5.1.1)	WAG+G
174	LSU ribosomal protein L15p (L27Ae)	LG+I+G+F
175	LSU ribosomal protein L30p (L7e)	LG+I+G+F
176	LSU ribosomal protein L18p (L5e)	WAG+G
177	LSU ribosomal protein L6p (L9e)	CpREV+G+F
178	SSU ribosomal protein S8p (S15Ae)	LG+I+G+F
179	SSU ribosomal protein S14p (S29e) @ SSU ribosomal protein S14p (S29e), zinc-dependent	LG+I+G
180	LSU ribosomal protein L5p (L11e)	WAG+I+G+F
181	LSU ribosomal protein L24p (L26e)	LG+G
182	LSU ribosomal protein L14p (L23e)	LG+I+G+F
183	SSU ribosomal protein S17p (S11e)	LG+G+F
184	LSU ribosomal protein L29p (L35e)	LG+G
185	LSU ribosomal protein L16p (L10e)	LG+G
186	SSU ribosomal protein S3p (S3e)	WAG+I+G
187	LSU ribosomal protein L22p (L17e)	LG+I+G
188	SSU ribosomal protein S19p (S15e)	WAG+I+G
189	LSU ribosomal protein L2p (L8e)	WAG+I+G
190	LSU ribosomal protein L23p (L23Ae)	LG+G+F
191	LSU ribosomal protein L3p (L3e)	CpREV+G+F
192	SSU ribosomal protein S10p (S20e)	LG+I+G
193	Translation elongation factor Tu	LG+I+G+F
194	Translation elongation factor G	LG+I+G+F
195	SSU ribosomal protein S7p (S5e)	LG+I+G+F
196	SSU ribosomal protein S12p (S23e)	LG+G+F
197	DNA-directed RNA polymerase beta' subunit (EC 2.7.7.6)	LG+I+G+F
198	DNA-directed RNA polymerase beta subunit (EC 2.7.7.6)	LG+I+G+F
199	Ribosomal large subunit pseudouridine synthase B (EC 4.2.1.70)	LG+I+G+F
200	LSU ribosomal protein L10p (P0)	LG+G
201	LSU ribosomal protein L1p (L10Ae)	LG+I+G
202	LSU ribosomal protein L11p (L12e)	WAG+G+F
203	Transcription antitermination protein NusG	LG+G
204	Ribosomal subunit interface protein	LG+I+G
205	FIG00672531: hypothetical protein	JTT+G
