# Supplementary material for: Evolution of substrate specificity in a retained enzyme driven by gene loss
Source: eLife. 2017 Mar 31;6:e22679. doi: 10.7554/eLife.22679 (PMC5404923; doi:10.7554/eLife.22679)
Supplement: Figure 3—figure supplement 2—source data 1. — DOI: http://dx.doi.org/10.7554/eLife.22679.011 [file elife-22679-fig3-figsupp2-data1.xlsx]

## Sheet: Hoja1
Figure 3-figure supplement 2-source data 1. Statistical analysis of the genomic differences between Lineage II and IV
T-Test	GC content	Genome size
95 percent confidence interval:
interval	-11.964150, -3.312773	0.5631521, 1.1384140
t	-3.6861	6.1247
df	19.782	22.615
p-value	0.001485	3.239e-06
Mean of Lineage IV	60.6615	2.19228
Mean of Lineage II	68.3	3.04306
Mean of Lineage I	61.3	2.2422
Mean of Lineaje III	55.2	2.18343
Mean of Outgroup	58.61	2.33614
