# Supplementary material for: Evolution of substrate specificity in a retained enzyme driven by gene loss
Source: eLife. 2017 Mar 31;6:e22679. doi: 10.7554/eLife.22679 (PMC5404923; doi:10.7554/eLife.22679)
Supplement: Figure 4—source data 1. — DOI: http://dx.doi.org/10.7554/eLife.22679.013 [file elife-22679-fig4-data1.xlsx]

## Sheet: Hoja1
Figure 4-source data 1. Model Overview
Lineage	Model	Genes	Reactions with genes	Gapfilled reactions	Active reactions	Essential reactions	Functional Reactions	Compounds	Minimal nutrients
I	Trueperella pyogenes	587	900	434	464	286	203	1249	27
I	Actinomyces sp oral taxon 848 str F0332	535	878	456	457	281	144	1286	22
I	Actinobaculumschaalii	473	805	477	476	278	101	1266	28
I	Actinobaculum massiliae ACS 171 V Col2	487	818	477	497	297	128	1271	24
II	Actinomyces gerencseriae DSM 6844	681	1047	451	480	306	182	1405	20
II	Actinomyces sp oral taxon 849 str F0330	718	1063	434	503	322	184	1403	19
II	Actinomyces massiliensis 4401292	645	1016	433	540	292	181	1368	20
II	Actinomyces oris MG 1	739	1023	437	499	335	151	1370	20
II	Actinomyces graevenitzii F0530	485	831	415	474	290	124	1217	20
II	Actinomyces dentalis DSM 19115	603	977	450	518	319	156	1363	20
II	Actinomyces timonensis DSM 23838	637	1035	425	485	294	186	1351	20
II	Actinomyces sp oral taxon 448 str F0400	643	1015	422	503	310	175	1344	17
II	Actinomyces sp oral taxon 171 str F0337	733	1033	472	503	308	164	1424	20
II	Actinomyces sp oral taxon 170 str F0386	687	1071	459	509	339	169	1433	19
II	Actinomyces slackii	680	1065	417	469	295	179	1382	19
II	Actinomyces urogenitalis DSM 15434	683	1052	426	516	321	179	1385	19
III	Varibaculum cambriense DSM 15806	524	812	438	448	315	122	1212	24
III	Mobiluncus mulieris ATCC 35239	515	760	406	481	305	119	1176	27
III	Mobiluncus curtisii subsp curtisii ATCC 35241	499	795	453	488	340	116	1212	23
III	Actinomyces neuii BVS029A5	589	903	493	456	296	150	1331	20
IV	Actinomyces odontolyticus ATCC 17982	553	884	414	476	270	146	1244	20
IV	Actinomyces sp oral taxon 178 str F0338	603	871	418	469	294	145	1230	21
IV	Actinomyces turicensis ACS 279 V Col4	536	824	426	476	308	129	1202	20
IV	Actinomyces georgiae F0490	581	853	428	456	302	132	1233	21
IV	Actinomyces suimastitidis DSM 15538	591	912	438	469	284	163	1272	21
IV	Actinomyces sp oral taxon 180 str F0310	529	846	424	591	283	133	1218	20
IV	Actinomyces vaccimaxillae	617	928	453	474	281	155	1315	20
IV	Actinomyces sp ICM39	542	861	425	442	286	138	1227	19
IV	Actinomyces coleocanis	452	714	394	411	276	139	1047	26
IV	Actinomyces cardiffensis F0333	529	844	443	449	288	144	1227	24
IV	Actinomyces europaeus	531	874	486	449	287	154	1305	21
IV	Actinomyces sp oral taxon 181 str F0379	478	764	431	453	287	113	1170	28
IV	Actinomyces sp ph3	478	781	430	421	284	118	1176	29
Outgroup	Bifidobacterium gallicum DSM 20093	487	822	464	490	332	135	1266	22
Outgroup	Bifidobacterium dentium ATCC 27678	609	857	471	464	301	124	1293	22
Outgroup	Bifidobacterium adolescentis L2 32	550	836	482	491	309	114	1295	22
Outgroup	Bifidobacterium longum subsp infantis ATCC 15697	551	856	491	465	293	123	1306	19
Outgroup	Bifidobacterium pseudocatenulatum DSM 20438	549	858	482	472	291	116	1313	21
Outgroup	Bifidobacterium bifidum IPLA 20015	651	799	482	438	286	105	1246	20
Outgroup	Bifidobacterium breve DSM 20213	557	872	489	484	292	115	1313	19
Outgroup	Beutenbergia cavernae DSM12333	936	1264	465	496	295	225	1588	17
Outgroup	Bifidobacterium catenulatum DSM 16992	532	823	470	445	303	117	1270	19
Lineage models	Outgroup model	505	763	476	465	285	104	1724	23
Lineage models	Lineage I model	449	720	437	491	318	95	1615	27
Lineage models	Lineage IV model	473	730	424	438	295	92	1590	24
Lineage models	Lineage II model	651	927	421	461	313	150	1798	19
Lineage models	Lineage III model	489	757	415	457	315	106	1605	28
