# Supplementary material for: Evolution of substrate specificity in a retained enzyme driven by gene loss
Source: eLife. 2017 Mar 31;6:e22679. doi: 10.7554/eLife.22679 (PMC5404923; doi:10.7554/eLife.22679)
Supplement: Figure 4—source data 2. — DOI: http://dx.doi.org/10.7554/eLife.22679.014 [file elife-22679-fig4-data2.xlsx]

## Sheet: Hoja1
Figure 4-source data 2. Model reactions
ID	Name	Equation	Bifidobacterium_longum_subsp_infantis_ATCC_15697.model dir	Bifidobacterium_bifidum_IPLA_20015.model dir	Bifidobacterium_dentium_ATCC_27678.model dir	Beutenbergia_cavernae_DSM_12333_.model dir	Bifidobacterium_pseudocatenulatum_DSM_20438.model dir	Bifidobacterium_gallicum_DSM_20093.model dir	Bifidobacterium_adolescentis_L2_32.model dir	Bifidobacterium_breve_DSM_20213.model dir	Bifidobacterium_catenulatum_DSM_16992.model dir	Actinobaculum_massiliae_ACS_171_V_Col2.model dir	Trueperella_pyogenes.model dir	Actinobaculum_schaalii_.model dir	Actinomyces_sp_oral_taxon_848_str_F0332.model dir	Actinomyces_sp_oral_taxon_849_str_F0330.model dir	Actinomyces_sp_oral_taxon_170_str_F0386.model dir	Actinomyces_graevenitzii_F0530.model dir	Actinomyces_slackii.model dir	Actinomyces_timonensis_DSM_23838.model dir	Actinomyces_sp_oral_taxon_171_str_F0337.model dir	Actinomyces_massiliensis_4401292.model dir	Actinomyces_dentalis_DSM_19115.model dir	Actinomyces_gerencseriae_DSM_6844.model dir	Actinomyces_oris_MG_1.model dir	Actinomyces_sp_oral_taxon_448_str_F0400.model dir	Actinomyces_urogenitalis_DSM_15434.model dir	Varibaculum_cambriense_DSM_15806.model dir	Mobiluncus_mulieris_ATCC_35239.model dir	Mobiluncus_curtisii_subsp_curtisii_ATCC_35241.model dir	Actinomyces_neuii_BVS029A5.model dir	Actinomyces_coleocanis.model dir	Actinomyces_sp_oral_taxon_181_str_F0379.model dir	Actinomyces_vaccimaxillae.model dir	Actinomyces_cardiffensis_F0333.model dir	Actinomyces_sp_oral_taxon_178_str_F0338.model dir	Actinomyces_sp_oral_taxon_180_str_F0310.model dir	Actinomyces_sp_ph3.model dir	Actinomyces_suimastitidis_DSM_15538.model dir	Actinomyces_turicensis_ACS_279_V_Col4.model dir	Actinomyces_europaeus.model dir	Actinomyces_georgiae_F0490.model dir	Actinomyces_odontolyticus_ATCC_17982.model dir	Actinomyces_sp_ICM39.model dir	Bifidobacterium_longum_subsp_infantis_ATCC_15697.model GPR	Bifidobacterium_bifidum_IPLA_20015.model GPR	Bifidobacterium_dentium_ATCC_27678.model GPR	Beutenbergia_cavernae_DSM_12333_.model GPR	Bifidobacterium_pseudocatenulatum_DSM_20438.model GPR
rxn05202_c0	TRANS-RXN-206.ce_c0	(1) H+_e0 + (1) XAN_e0 <=> (1) H+_c0 + (1) XAN_c0	=	=	=		=		=	=	=				=				=	=			=				=	=			=		=	=	=	=	=	=		=			=	=	((fig|391904.18.peg.1669 or fig|391904.18.peg.143))	((fig|1207543.7.peg.824))	((fig|473819.17.peg.1883))		((fig|547043.15.peg.1047 or fig|547043.15.peg.1113))
rxn06106_c0	Ubiquinol:ferricytochrome-c oxidoreductase_c0	(1) QH2_c0 + (2) Cytochrome c3+_c0 <=> (2) H+_c0 + (1) Q_c0 + (2) Cytochrome c2+_c0																																>
rxn10833_c0	ATP phosphohydrolase (disaccharide-importing)_c0	(1) ATP_c0 + (1) Maltoheptaose_e0 + (1) H2O_c0 <=> (1) H+_c0 + (1) Phosphate_c0 + (1) Maltoheptaose_c0 + (1) ADP_c0																																	>
rxn03086_c0	R04467_c0	(1) N-acetyl-LL-2,6-diaminopimelate_c0 + (1) 2-Oxoglutarate_c0 <=> (1) L-2-Acetamido-6-oxopimelate_c0 + (1) L-Glutamate_c0										<		<															<							<						<
rxn11396_c0	TRANS-RXNAVI-26524.ce.brachyexp.CPD-3604_c0	(1) H+_e0 + (1) N-Acetyl-D-chondrosamine_e0 <=> (1) N-Acetyl-D-chondrosamine_c0 + (1) H+_c0	>																																										gapfilled
rxn02761_c0	(S)(+)-Allantoin racemase_c0	(1) Allantoin_c0 <=> (1) (R)-Allantoin_c0	<	<	<	<		<	<	<										<						<		<		<		>			<						<				gapfilled	gapfilled	gapfilled	gapfilled
rxn01523_c0	Urate:oxygen oxidoreductase_c0	(1) Urate_c0 + (1) O2_c0 + (1) H2O_c0 <=> (1) 5-Hydroxyisourate_c0 + (1) H2O2_c0					>				>	>	>	>	>	>	>	<	>		>	>	>	>	>		>		>		>			>		>	>		>	>		>	>	>					gapfilled
rxn00497_c0	L-phenylalanine carboxy-lyase (phenylethylamine-forming)_c0	(1) L-Phenylalanine_c0 + (1) H+_c0 <=> (1) CO2_c0 + (1) Phenethylamine_c0	>	>	>	>	>	>	>	>	>	>		>																															((fig|391904.18.peg.56))	((fig|1207543.7.peg.753 or fig|1207543.7.peg.772))	((fig|473819.17.peg.686))	((fig|471853.12.peg.3733)) or ((fig|471853.12.peg.2729))	((fig|547043.15.peg.1466))
rxn01138_c0	Adenosine:phosphate alpha-D-ribosyltransferase_c0	(1) Phosphate_c0 + (1) Adenosine_c0 <=> (1) Adenine_c0 + (1) Ribose 1-phosphate_c0				=		=					=		=	=	=		=	=	=	=	=	=	=	=	=		=		=	=	=	=	=	=	=	=	=	=	=	=	=	=				((fig|471853.12.peg.2927))
rxn01066_c0	cholesterol ester acylhydrolase_c0	(1) H2O_c0 + (1) Cholesterol ester_c0 <=> (1) Carboxylic acid_c0 + (1) H+_c0 + (1) Cholesterol_c0				=																	=	=		=	=													=								((fig|471853.12.peg.231 or fig|471853.12.peg.125))
rxn00602_c0	(R)-Methylmalonyl-CoA CoA-carbonylmutase_c0	(1) L-methylmalonyl-CoA_c0 <=> (1) Succinyl-CoA_c0												>	>							>		>			>						>					<
rxn05473_c0	2-Phosphoglycolate transport in/out via proton symport_c0	(1) 2-Phosphoglycolate_e0 + (1) H+_e0 <=> (1) 2-Phosphoglycolate_c0 + (1) H+_c0	>	>	>		<		>	>	>				>									>		>			<	>	>	>				>	>		>	>	>	>	>	>	gapfilled	gapfilled	gapfilled		gapfilled
rxn05555_c0	iron (II) transport via ABC system_c0	(1) H2O_c0 + (1) ATP_c0 + (1) Fe2+_e0 <=> (1) ADP_c0 + (1) Phosphate_c0 + (1) H+_c0 + (1) Fe2+_c0	>					>	>						>	>	>	>	>	>	>	>		>	>	>	>	>			>		>	>				>	>		>				((fig|391904.18.peg.1702))
rxn01062_c0	Cholesterol:NADP+ delta7-oxidoreductase_c0	(1) Cholesterol_c0 + (1) NADP_c0 <=> (1) H+_c0 + (1) Provitamin D3_c0 + (1) NADPH_c0		>	>							>										>								>																gapfilled	gapfilled
rxn00898_c0	2,3-Dihydroxy-3-methylbutanoate hydro-lyase_c0	(1) 2,3-Dihydroxy-isovalerate_c0 <=> (1) H2O_c0 + (1) 3-Methyl-2-oxobutanoate_c0	>	>	>	>	>	>	>	>	>	>	>	>	>	>	>	>	>	>	>	>	>	>	>	>	>	>	>	>	>	>	>	>	>	>	>	>	>	>	>	>	>	>	((fig|391904.18.peg.2192))	((fig|1207543.7.peg.1615))	((fig|473819.17.peg.2138))	((fig|471853.12.peg.1401 or fig|471853.12.peg.1399 or fig|471853.12.peg.1486))	((fig|547043.15.peg.27))
rxn03273_c0	3-Ketolactose galactohydrolase_c0	(1) H2O_c0 + (1) 3-Ketolactose_c0 <=> (1) beta-D-Glucose_c0 + (1) 3-Keto-beta-D-galactose_c0	=	=	=	=	=	=	=	=	=	=	=	=	=	=	=	=	=	=	=	=	=	=	=	=	=	=		=	=	=	=	=		=	=	=	=		=	=	=	=	((fig|391904.18.peg.2181 or fig|391904.18.peg.265 or fig|391904.18.peg.437 or fig|391904.18.peg.2399 or fig|391904.18.peg.2479 or fig|391904.18.peg.2080))	((fig|1207543.7.peg.1469 or fig|1207543.7.peg.1113 or fig|1207543.7.peg.247 or fig|1207543.7.peg.458 or fig|1207543.7.peg.1856 or fig|1207543.7.peg.486 or fig|1207543.7.peg.1892 or fig|1207543.7.peg.1099 or fig|1207543.7.peg.1197))	((fig|473819.17.peg.798 or fig|473819.17.peg.824 or fig|473819.17.peg.733 or fig|473819.17.peg.81 or fig|473819.17.peg.495 or fig|473819.17.peg.1255 or fig|473819.17.peg.1049 or fig|473819.17.peg.1944 or fig|473819.17.peg.1288))	((fig|471853.12.peg.3373 or fig|471853.12.peg.3392 or fig|471853.12.peg.1587 or fig|471853.12.peg.2872 or fig|471853.12.peg.2373 or fig|471853.12.peg.3070 or fig|471853.12.peg.1488 or fig|471853.12.peg.1311 or fig|471853.12.peg.3292 or fig|471853.12.peg.3316 or fig|471853.12.peg.1452))	((fig|547043.15.peg.789 or fig|547043.15.peg.1703 or fig|547043.15.peg.109 or fig|547043.15.peg.800 or fig|547043.15.peg.736 or fig|547043.15.peg.1700 or fig|547043.15.peg.806 or fig|547043.15.peg.1870 or fig|547043.15.peg.762 or fig|547043.15.peg.509))
rxn02973_c0	Cholest-5-ene-3beta,7alpha-diol:NAD+ 3-oxidoreductase_c0	(1) 7alpha-Hydroxycholesterol_c0 + (1) NADP_c0 <=> (1) NADPH_c0 + (1) 7alpha-Hydroxycholest-4-en-3-one_c0 + (1) H+_c0	>	<	<	>	>			>	>	<				>	>		>			<	>				>			<	>										>				gapfilled	gapfilled	gapfilled	gapfilled	gapfilled
rxn01056_c0	lactoyl-CoA:propanoate CoA-transferase_c0	(1) Propionate_c0 + (1) Lactoyl-CoA_c0 <=> (1) Propionyl-CoA_c0 + (1) L-Lactate_c0 + (1) H+_c0																	<
rxn13925_c0	probable FAD-dependent monooxygenase_c0	(1) FADH2_c0 + (1) O2_c0 + (1) 2-heptyl-4-quinolone_c0 <=> (1) FAD_c0 + (1) H+_c0 + (1) H2O_c0 + (1) 2-heptyl-3-hydroxy-4-quinolone_c0																																						<
rxn10941_c0	EX_c0	(1) Acrylamide_e0 <=> (1) Acrylamide_c0		>																																										gapfilled
rxn02916_c0	R04175_c0	(1) 2-Oxo-6-aminocaproate_c0 <=> (1) H2O_c0 + (1) H+_c0 + (1) delta1-Piperideine-2-carboxylate_c0	>	>	>	>	>	>	>	>	>	>	>	>	>	>	>	>	>	>	>	>	>	>	>	>	>	>	>	>	>	>	>	>	>	>	>	>	>	>	>	>	>	>	()	()	()	()	()
rxn03052_c0	5-Methyltetrahydropteroyltri-L-glutamate:L-homocysteine S-methyltransferase_c0	(1) Homocysteine_c0 + (1) 5-Methyltetrahydropteroyltri-L-glutamate_c0 <=> (1) L-Methionine_c0 + (1) Tetrahydropteroyltri-L-glutamate_c0	=	=	=	=	=	=	=	=	=				=	=	=	=	=	=	=	=	=	=	=	=	=		=	=	=		=		=	=	=	=	=			=	=	=	((fig|391904.18.peg.1488))	((fig|1207543.7.peg.1192 or fig|1207543.7.peg.1328))	((fig|473819.17.peg.1812))	((fig|471853.12.peg.239))	((fig|547043.15.peg.1121))
rxn00849_c0	D-Alanine:2-oxoglutarate aminotransferase_c0	(1) D-Alanine_c0 + (1) 2-Oxoglutarate_c0 <=> (1) D-Glutamate_c0 + (1) Pyruvate_c0			<																									<																	gapfilled
rxn01322_c0	N-Acetylneuraminate pyruvate-lyase (N-acetyl-D-mannosamine-forming)_c0	(1) Neu5Ac_c0 <=> (1) Pyruvate_c0 + (1) N-Acetyl-D-mannosamine_c0																>
rxn06517_c0	S-Alkyl-L-cysteine S-oxide alkyl-sulfenate-lyase_c0	(1) S-Alkyl-L-cysteine S-oxide_c0 <=> (1) Dehydroalanine_c0 + (1) Alkyl sulfenate_c0		=						=					=	=	=		=		=	=	=	=	=	=	=				=															((fig|1207543.7.peg.1256))
rxn01257_c0	chorismate:L-glutamine aminotransferase_c0	(1) L-Glutamine_c0 + (1) Chorismate_c0 <=> (1) L-Glutamate_c0 + (1) ADC_c0	=	=	=	=	=	=	=	=	=			=	=	=	=	=	=	=	=	=	=	=	=	=	=				=		=	=		=	=	=	=			=	=	=	((fig|391904.18.peg.73)) or ((fig|391904.18.peg.383))	((fig|1207543.7.peg.1706)) or ((fig|1207543.7.peg.1406))	((fig|473819.17.peg.673))	((fig|471853.12.peg.26)) or ((fig|471853.12.peg.26))	((fig|547043.15.peg.1479))
rxn02334_c0	3',5'-Cyclic-nucleotide 5'-nucleotidohydrolase_c0	(1) H2O_c0 + (1) 3',5'-Cyclic nucleotide_c0 <=> (1) Nucleoside 5'-phosphate_c0												=
rxn00076_c0	NAD+ phosphohydrolase_c0	(1) H2O_c0 + (1) NAD_c0 <=> (1) AMP_c0 + (1) Nicotinamide ribonucleotide_c0 + (2) H+_c0		>																																										gapfilled
rxn10196_c0	Teichoic acid (D-alanine substituted) export_c0	(1) Prenol-45n teichoic acid-alanine substituted_c0 + (1) Peptidoglycan polymer (n-1 subunits)_c0 <=> (1) H+_c0 + (1) Undecaprenylphosphate_c0 + (1) glycerol teichoic acid (n=45), linked, D-ala substituted_c0	=	=	=		=	=	=	=	=	=	=	=	=	=	=	=	=	=	=	=	=	=	=		=	=	=	=	=	>		=	=	=	=		=	=	=	=	=	=	(() and (fig|391904.18.peg.2448))	((fig|1207543.7.peg.121) and (fig|1207543.7.peg.122 or fig|1207543.7.peg.110))	((fig|473819.17.peg.923 or fig|473819.17.peg.1484) and ())		((fig|547043.15.peg.561 or fig|547043.15.peg.1572) and ())
rxn12559_c0	butanesulfonate transport via proton symport_c0	(1) H+_e0 + (1) butanesulfonate_e0 <=> (1) H+_c0 + (1) butanesulfonate_c0				<		<								<	<				<		<		<																							gapfilled
rxn01103_c0	3-Phospho-D-glyceroyl phosphate phosphohydrolase_c0	(1) H2O_c0 + (1) 1,3-Bisphospho-D-glycerate_c0 <=> (1) Phosphate_c0 + (1) H+_c0 + (1) 3-Phosphoglycerate_c0	>	>		>				>						>	>	>	>	>	>	>	>	>	>										>										((fig|391904.18.peg.824))	((fig|1207543.7.peg.630))		((fig|471853.12.peg.495))
rxn10206_c0	anteisoheptadecanoyl-glycerol-3-phosphate O-acyltransferase_c0	(1) fa12coa_c0 + (1) Glycerol-3-phosphate_c0 <=> (1) 1-anteisoheptadecanoyl-sn-glycerol 3-phosphate_c0 + (1) CoA_c0	>	>	>	>	>	>	>	>	>	>	>	>	>	>	>	>	>	>	>	>	>	>	>	>	>	>	>	>	>	>	>	>	>	>	>	>	>	>	>	>	>	>	gapfilled	gapfilled	gapfilled	gapfilled	gapfilled
rxn00913_c0	Guanosine 5'-monophosphate phosphohydrolase_c0	(1) H2O_c0 + (1) GMP_c0 <=> (1) Phosphate_c0 + (1) Guanosine_c0	>	>		>				>			>	>	>	>	>		>		>	>		>	>	>				>	>	>	=		>	>	>	>	>		>	>	>	>	((fig|391904.18.peg.2224 or fig|391904.18.peg.704))	((fig|1207543.7.peg.2023 or fig|1207543.7.peg.1297 or fig|1207543.7.peg.1930 or fig|1207543.7.peg.1296 or fig|1207543.7.peg.2182))		((fig|471853.12.peg.1456 or fig|471853.12.peg.363))
rxn01019_c0	Carbamoyl-phosphate:L-ornithine carbamoyltransferase_c0	(1) Ornithine_c0 + (1) Carbamoylphosphate_c0 <=> (1) Phosphate_c0 + (1) H+_c0 + (1) Citrulline_c0	>	>	>	>	>	>	>	>	>	=	=	=	=	>	>	>	>	>	>	>	>	>	>	>	>	>	>	>			>	>	>			=	>	>	>				((fig|391904.18.peg.1939))	((fig|1207543.7.peg.1483))	((fig|473819.17.peg.1620))	((fig|471853.12.peg.2362))	((fig|547043.15.peg.1305))
rxn01844_c0	Sphingomyelin cholinephosphohydrolase_c0	(1) H2O_c0 + (1) Sphingomyelin_c0 <=> (1) H+_c0 + (1) Ceramide_c0 + (1) Phosphocholine_c0	=	=											=																										=				((fig|391904.18.peg.18))	((fig|1207543.7.peg.2182))
rxn00283_c0	alanine racemase_c0	(1) L-Alanine_c0 <=> (1) D-Alanine_c0	=	=	=	=	=	=	=	=	=	=	=	=	=	=	=	=	=	=	=	=	=	=	=	=	=	=	=	=	=	=	=	=	=	=	=	=	=	=	=	=	=	=	((fig|391904.18.peg.2060))	((fig|1207543.7.peg.573 or fig|1207543.7.peg.513)) or ((fig|1207543.7.peg.892))	((fig|473819.17.peg.63)) or ((fig|473819.17.peg.1407))	((fig|471853.12.peg.3067))	((fig|547043.15.peg.88))
rxn00440_c0	ATP:thiamine diphosphotransferase_c0	(1) ATP_c0 + (1) Thiamin_c0 <=> (1) AMP_c0 + (1) TPP_c0 + (1) H+_c0	=	=	=	>	=	=	=	=	=			>				>							>	>	>	>	=	=		>	>			>	>	>	>		>		>	>	((fig|391904.18.peg.901))	((fig|1207543.7.peg.999))	((fig|473819.17.peg.1417))	gapfilled	((fig|547043.15.peg.593))
rxn01107_c0	D-Glucono-1,5-lactone lactonohydrolase_c0	(1) H2O_c0 + (1) Gluconolactone_c0 <=> (1) H+_c0 + (1) GLCN_c0				>																	>	>		>	>													=								((fig|471853.12.peg.231 or fig|471853.12.peg.125))
rxn13954_c0	ADP-glucose: D-glucose 1-alpha-D-glucosyltransferase_c0	(1) D-Glucose_c0 + (1) ADPglucose_c0 <=> (1) TRHL_c0 + (1) ADP_c0	<							<																			<																gapfilled
rxn03408_c0	UDP-N-acetyl-D-glucosamine:undecaprenyl-diphospho-N-acetylmuramoyl-L-alanyl-gamma-D-glutamyl-meso-2,6-diaminopimeloyl-D-alanyl-D-alanine 4-beta-N-acetylglucosaminlytransferase_c0	(1) UDP-N-acetylglucosamine_c0 + (1) Undecaprenyl-diphospho-N-acetylmuramoyl-L-alanyl-D-glutamyl-meso-2-6-diaminopimeloyl-D-alanyl-D-alanine_c0 <=> (1) UDP_c0 + (1) Undecaprenyl-diphospho-N-acetylmuramoyl--N-acetylglucosamine-L-ala-D-glu-meso-2-6-diaminopimeloyl-D-ala-D-ala_c0	=	=	=	=	=	=	=	=	=	=	=	=	=	=	=	=	=	=	=	=	=	=	=	=	=	=	=	=	=	=	=	=	=	=	=	=	=	=	=	=	=	=	((fig|391904.18.peg.858))	((fig|1207543.7.peg.1510 or fig|1207543.7.peg.1278))	((fig|473819.17.peg.1392))	((fig|471853.12.peg.2403))	((fig|547043.15.peg.616))
rxn05593_c0	Myo-inositol transporter 1_c0	(1) L-Inositol_e0 + (1) H+_e0 <=> (1) H+_c0 + (1) L-Inositol_c0					<				<	>				=	=	=	=	=	=	=	=	=	=	=	=	=	=		=		=	=	=	=	=	=		=	=	=	=	=					gapfilled
rxn08615_c0	glycogen synthase (ADPGlc)_c0	(1) ADPglucose_c0 + (1) glycogen(n-1)_c0 <=> (1) Glycogen_c0 + (1) ADP_c0		<	<	<	<		<		<	<	<	<	<	<	<	<	<	<	<	<	<	<	<	<	=	<		<	<	>	<	<	=	<	<	<	<	<	<	<	<	<		gapfilled	gapfilled	gapfilled	gapfilled
rxn02791_c0	(5-Glutamyl)-peptide:amino-acid 5-glutamyltransferase_c0	(1) L-Glutamate_c0 + (1) L-3-Cyanoalanine_c0 <=> (1) H2O_c0 + (1) gamma-Glutamyl-beta-cyanoalanine_c0				=																																										((fig|471853.12.peg.462))
rxn02475_c0	2,5-Diamino-6-hydroxy-4-(5-phosphoribosylamino)-pyrimidine 2-aminohydrolase_c0	(1) H2O_c0 + (1) H+_c0 + (1) 2,5-Diamino-6-(5'-phosphoribosylamino)-4-pyrimidineone_c0 <=> (1) NH3_c0 + (1) 5-Amino-6--5-phosphoribosylaminouracil_c0	>			>	>		>		>					>	>		>	>	>	>		>	>	>		>			>														((fig|391904.18.peg.384) and (fig|391904.18.peg.384))			((fig|471853.12.peg.155))	((fig|547043.15.peg.178) and (fig|547043.15.peg.178))
rxn00656_c0	L-Alanine:3-oxopropanoate aminotransferase_c0	(1) L-Alanine_c0 + (1) 3-Oxopropanoate_c0 <=> (1) Pyruvate_c0 + (1) beta-Alanine_c0	>	<	<		>							>														>	=						>										gapfilled	gapfilled	gapfilled		gapfilled
rxn03540_c0	R05225_c0	(4) ATP_c0 + (1) Adenosyl cobyrinate diamide_c0 + (4) L-Glutamine_c0 + (4) H2O_c0 <=> (4) L-Glutamate_c0 + (4) Phosphate_c0 + (4) H+_c0 + (4) ADP_c0 + (1) Adenosylcobyric acid_c0				>		<				<								<					<		<			<		<	<		<		<				<	<						gapfilled
rxn05538_c0	Dipeptide transport via ABC system (gly-pro-L)_c0	(1) H2O_c0 + (1) ATP_c0 + (1) gly-pro-L_e0 <=> (1) ADP_c0 + (1) Phosphate_c0 + (1) H+_c0 + (1) gly-pro-L_c0	=	=	=	=	=	=	=	=	=	=	=	=	=	=	=	=	=	=	=	=	=	=	=	=	=	=	=	=	=	=	=	=	=	=	=	=	=	=	=	=	=	=	((fig|391904.18.peg.649 or fig|391904.18.peg.2071)) or ((fig|391904.18.peg.52 or fig|391904.18.peg.872)) or ((fig|391904.18.peg.2483)) or ((fig|391904.18.peg.1516 or fig|391904.18.peg.922)) or ((fig|391904.18.peg.50))	((fig|1207543.7.peg.604 or fig|1207543.7.peg.1886 or fig|1207543.7.peg.987)) or ((fig|1207543.7.peg.1340 or fig|1207543.7.peg.986)) or ((fig|1207543.7.peg.838)) or ((fig|1207543.7.peg.988))	((fig|473819.17.peg.71)) or ((fig|473819.17.peg.1402)) or ((fig|473819.17.peg.990 or fig|473819.17.peg.2089 or fig|473819.17.peg.1436 or fig|473819.17.peg.1437))	((fig|471853.12.peg.43 or fig|471853.12.peg.470 or fig|471853.12.peg.1396 or fig|471853.12.peg.3441 or fig|471853.12.peg.160)) or ((fig|471853.12.peg.1114 or fig|471853.12.peg.1791 or fig|471853.12.peg.3493)) or ((fig|471853.12.peg.597 or fig|471853.12.peg.161 or fig|471853.12.peg.3442)) or ((fig|471853.12.peg.2190 or fig|471853.12.peg.3443)) or ((fig|471853.12.peg.39 or fig|471853.12.peg.467 or …	((fig|547043.15.peg.96 or fig|547043.15.peg.308)) or ((fig|547043.15.peg.607)) or ((fig|547043.15.peg.1615 or fig|547043.15.peg.577 or fig|547043.15.peg.578 or fig|547043.15.peg.698 or fig|547043.15.peg.1780)) or ((fig|547043.15.peg.312))
rxn00559_c0	D-mannose-6-phosphate aldose-ketose-isomerase_c0	(1) D-mannose-6-phosphate_c0 <=> (1) D-fructose-6-phosphate_c0			=	=		=				=	=	=	=	=	=	=	=	=	=	=	=	=	=	=	=	=	=	=	=	=	=	=		=	=	=	=	=	=	=	=	=			((fig|473819.17.peg.212))	((fig|471853.12.peg.1168 or fig|471853.12.peg.856))
rxn02321_c0	L-ribulose-5-phosphate 3-epimerase_c0	(1) L-ribulose-5-phosphate_c0 <=> (1) L-Xylulose 5-phosphate_c0	=	<	<		=			=	=									=									=			=		=		=	=	=	=			=	=	=	((fig|391904.18.peg.185))	gapfilled	gapfilled		((fig|547043.15.peg.1019))
rxn09109_c0	Phosphatidylglycerol synthase (n-C14:0)_c0	(1) Glycerol-3-phosphate_c0 + (1) CDP-1,2-ditetradecanoylglycerol_c0 <=> (1) CMP_c0 + (1) Phosphatidylglycerophosphate ditetradecanoyl_c0	=	=	=	=	=	=	=	=	=	=	=	=	=	=	=	=	=	=	=	=	=	=	=	=	=	=	=	=	=	=	=	=	=	=	=	=	=	=	=	=	=	=	((fig|391904.18.peg.944))	((fig|1207543.7.peg.951 or fig|1207543.7.peg.1188))	((fig|473819.17.peg.1725 or fig|473819.17.peg.1496 or fig|473819.17.peg.1720))	((fig|471853.12.peg.2099 or fig|471853.12.peg.2289 or fig|471853.12.peg.1977 or fig|471853.12.peg.2450))	((fig|547043.15.peg.548 or fig|547043.15.peg.1243 or fig|547043.15.peg.1248))
rxn05379_c0	12-methyl-tetra-decanoyl-ACP:malonyl-[acyl-carrier-protein] C-acyltransferase (decarboxylating)_c0	(1) 12-methyl-tetra-decanoyl-ACP_c0 + (1) Malonyl-acyl-carrierprotein-_c0 <=> (1) 14-methyl-3-oxo-hexa-decanoyl-ACP_c0 + (1) CO2_c0 + (1) ACP_c0	>	>	>	>	>	>	>	>	>	>	>	>	>	>	>	>	>	>	>	>	>	>	>	>	>	>	>	>	>	>	>	>	>	>	>	>	>	>	>	>	>	>	gapfilled	gapfilled	gapfilled	((fig|471853.12.peg.1800) and (fig|471853.12.peg.1802))	gapfilled
rxn13085_c0	Spermidine synthase_c0	(1) Putrescine_c0 + (1) S-Adenosyl-L-methionine_c0 <=> (1) 5-Methylthioadenosine_c0 + (1) CO2_c0 + (1) Spermidine_c0	>	>				>	>	>	>																				>							<				<			gapfilled	gapfilled
rxn00546_c0	D-Mannitol-1-phosphate:NAD+ 5-oxidoreductase_c0	(1) D-mannitol-1-phosphate_c0 + (1) NAD_c0 <=> (1) H+_c0 + (1) NADH_c0 + (1) D-fructose-6-phosphate_c0			<	<		<		>			<					<	<				<					<	<		<	<	<	<			<	<	<	<	<		<	<			gapfilled	gapfilled
rxn03080_c0	5-amino-6-(D-ribitylamino)uracil butanedionetransferase_c0	(1) 4--1-D-Ribitylamino-5-aminouracil_c0 + (1) 3-4-dihydroxy-2-butanone4-phosphate_c0 <=> (2) H2O_c0 + (1) Phosphate_c0 + (1) H+_c0 + (1) 6-7-Dimethyl-8--1-D-ribityllumazine_c0	=			>	>		>		>					=	=		>	=	>	>		>	=	=		=			=														((fig|391904.18.peg.387))			gapfilled	gapfilled
rxn03175_c0	N-(5'-Phospho-D-ribosylformimino)-5-amino-1- (5''-phospho-D-ribosyl)-4-imidazolecarboxamide ketol-isomerase_c0	(1) H+_c0 + (1) phosphoribosylformiminoaicar-phosphate_c0 <=> (1) phosphoribulosylformimino-AICAR-phosphate_c0	=	=	=	=	=	=	=	=	=	=	=	=	=	=	=	=	=	=	=	=	=	=	=	=	=	=		=	=		=	=	=	=	=	=	=	=	=	=	=	=	((fig|391904.18.peg.830))	((fig|1207543.7.peg.2109 or fig|1207543.7.peg.2159))	((fig|473819.17.peg.1356))	((fig|471853.12.peg.2382))	((fig|547043.15.peg.644))
rxn05361_c0	4-methyl-3-hydroxy-hexanoyl-ACP hydro-lyase_c0	(1) 4-methyl-3-hydroxy-hexanoyl-ACP_c0 <=> (1) 4-methyl-trans-hex-2-enoyl-ACP_c0 + (1) H2O_c0	>	>	>	>	>	>	>	>	>	>	>	>	>	>	>	>	>	>	>	>	>	>	>	>	>	>	>	>	>	>	>	>	>	>	>	>	>	>	>	>	>	>	gapfilled	gapfilled	gapfilled	gapfilled	gapfilled
rxn06077_c0	L-methionine:oxidized-thioredoxin S-oxidoreductase_c0	(1) H2O_c0 + (1) L-Methionine_c0 + (1) trdox_c0 <=> (1) L-Methionine S-oxide_c0 + (1) trdrd_c0	=	=	<	=	<	<	<	=	<	=	=	=	=	=	=	=	=	=	=	=	=	=	=	=	=	=	<	=	=	=	=	=	=	=	=	=	=	=	=	=	=	=	((fig|391904.18.peg.86))	((fig|1207543.7.peg.1938))	gapfilled	((fig|471853.12.peg.1070))	gapfilled
rxn05368_c0	8-methyl-3-oxo-decanoyl-ACP:NADP+ oxidoreductase_c0	(1) NADPH_c0 + (1) H+_c0 + (1) 8-methyl-3-oxo-decanoyl-ACP_c0 <=> (1) NADP_c0 + (1) 8-methyl-3-hydroxy-decanoyl-ACP_c0	=	>	=	=	=	=	=	=	=	=	>	=	=	=	=	=	=	=	=	=	=	=	=	=	=	>	>	>	>	>	>	=	>	>	>	>	>	>	=	>	>	>	((fig|391904.18.peg.146))	gapfilled	((fig|473819.17.peg.1082))	((fig|471853.12.peg.1540 or fig|471853.12.peg.2369 or fig|471853.12.peg.122 or fig|471853.12.peg.1482 or fig|471853.12.peg.2315 or fig|471853.12.peg.3503 or fig|471853.12.peg.2467 or fig|471853.12.peg.515 or fig|471853.12.peg.2694 or fig|471853.12.peg.3579 or fig|471853.12.peg.4185 or fig|471853.12.peg.2978 or fig|471853.12.peg.4176 or fig|471853.12.peg.803 or fig|471853.12.peg.1448 or fig|471853…	((fig|547043.15.peg.1110))
rxn02061_c0	S-adenosylmethioninamine:spermidine 3-aminopropyltransferase_c0	(1) S-Adenosylmethioninamine_c0 + (1) Spermidine_c0 <=> (1) Spermine_c0 + (1) 5-Methylthioadenosine_c0 + (1) H+_c0				<								>																					<													gapfilled
rxn04047_c0	R05809_c0	(1) Cobalt-precorrin 3_c0 + (1) S-Adenosyl-L-methionine_c0 <=> (1) S-Adenosyl-homocysteine_c0 + (1) Cobalt-precorrin 4_c0	<	<	<	>	>	<	<	<	<	<	<	<	>	<	<	<	<	<	<	<	>	>	<	<	<	<	>	<	>	<	<	>	<	<	<	<	<	<	<	<	<	>	gapfilled	gapfilled	gapfilled	gapfilled	gapfilled
rxn00162_c0	oxaloacetate carboxy-lyase (pyruvate-forming)_c0	(1) Oxaloacetate_c0 + (1) H+_c0 <=> (1) CO2_c0 + (1) Pyruvate_c0										>		>		>	>		>		>	>	>	>	>									>
rxn05567_c0	Galactitol transport via PEP:Pyr PTS_c0	(1) Phosphoenolpyruvate_c0 + (1) Dulcose_e0 <=> (1) Pyruvate_c0 + (1) Galactitol 1-phosphate_c0	=	=	=	=	=	=	=	=	=		=		=	=	=	=	=	=	=	=	=	=	=	=	=	=	=	<	=	=	=	=	=	=	=	=	=	=	=	=	=	=	((fig|391904.18.peg.175) and () and () and () and ())	((fig|1207543.7.peg.724) and () and () and (fig|1207543.7.peg.441 or fig|1207543.7.peg.318) and ())	(() and () and (fig|473819.17.peg.463) and () and ())	(() and (fig|471853.12.peg.2630) and () and () and ())	(() and (fig|547043.15.peg.446) and () and () and ())
rxn02320_c0	5-Amino-2-oxopentanoate:2-oxoglutarate aminotransferase_c0	(1) 2-Oxoglutarate_c0 + (1) L-histidinol-phosphate_c0 <=> (1) L-Glutamate_c0 + (1) imidazole acetol-phosphate_c0	=	=	=	=	=	=	=	=	=	=	=	=	=	=	=	<	=	=	=	=	=	=	=	=	=	=		=	=		<	=	=	=	=	<	=	=	=	=	=	=	(() and (fig|391904.18.peg.826))	(() and (fig|1207543.7.peg.1793 or fig|1207543.7.peg.1594))	((fig|473819.17.peg.1352) and ())	((fig|471853.12.peg.3961) and (fig|471853.12.peg.2386))	((fig|547043.15.peg.648) and ())
rxn08656_c0	Glycolate oxidase_c0	(1) Glycolate_c0 + (1) Menaquinone 8_c0 <=> (1) Glyoxalate_c0 + (1) Menaquinol 8_c0										>			>
rxn06002_c0	Acyl-CoA:cholesterol O-acyltransferase_c0	(1) Cholesterol_c0 + (1) Acyl-CoA_c0 <=> (1) H+_c0 + (1) Cholesterol ester_c0 + (1) CoA_c0				<																	<	<		<	<													<								gapfilled
rxn13841_c0	HHQ synthesis_c0	(1) Anthranilate_c0 + (1) H+_c0 + (1) 3-oxodecanoyl-acp_c0 <=> (1) CO2_c0 + (1) 2-heptyl-4-quinolone_c0 + (1) ACP_c0 + (1) H2O_c0																																						<
rxn00227_c0	Acetyl phosphate phosphohydrolase_c0	(1) H2O_c0 + (1) Acetylphosphate_c0 <=> (1) Phosphate_c0 + (1) Acetate_c0 + (1) H+_c0	>	>		>				>						>	>	>	>	>	>	>	>	>	>										>										((fig|391904.18.peg.824))	((fig|1207543.7.peg.630))		((fig|471853.12.peg.495))
rxn05546_c0	Dipeptide transport via ABC system (gly-asn)_c0	(1) H2O_c0 + (1) ATP_c0 + (1) gly-asn-L_e0 <=> (1) ADP_c0 + (1) Phosphate_c0 + (1) H+_c0 + (1) gly-asn-L_c0	=	=	=	=	=	=	=	=	=	=	=	=	=	=	=	=	=	=	=	=	=	=	=	=	=	=	=	=	=	=	=	=	=	=	=	=	=	=	=	=	=	=	((fig|391904.18.peg.649 or fig|391904.18.peg.2071)) or ((fig|391904.18.peg.52 or fig|391904.18.peg.872)) or ((fig|391904.18.peg.2483)) or ((fig|391904.18.peg.1516 or fig|391904.18.peg.922)) or ((fig|391904.18.peg.50))	((fig|1207543.7.peg.604 or fig|1207543.7.peg.1886 or fig|1207543.7.peg.987)) or ((fig|1207543.7.peg.1340 or fig|1207543.7.peg.986)) or ((fig|1207543.7.peg.838)) or ((fig|1207543.7.peg.988))	((fig|473819.17.peg.71)) or ((fig|473819.17.peg.1402)) or ((fig|473819.17.peg.1437 or fig|473819.17.peg.990 or fig|473819.17.peg.2089 or fig|473819.17.peg.1436))	((fig|471853.12.peg.1396 or fig|471853.12.peg.3441 or fig|471853.12.peg.470 or fig|471853.12.peg.43 or fig|471853.12.peg.160)) or ((fig|471853.12.peg.3493 or fig|471853.12.peg.1791 or fig|471853.12.peg.1114)) or ((fig|471853.12.peg.597 or fig|471853.12.peg.3442 or fig|471853.12.peg.161)) or ((fig|471853.12.peg.2190 or fig|471853.12.peg.3443)) or ((fig|471853.12.peg.164 or fig|471853.12.peg.3650 o…	((fig|547043.15.peg.308 or fig|547043.15.peg.96)) or ((fig|547043.15.peg.607)) or ((fig|547043.15.peg.698 or fig|547043.15.peg.1780 or fig|547043.15.peg.1615 or fig|547043.15.peg.577 or fig|547043.15.peg.578)) or ((fig|547043.15.peg.312))
rxn00493_c0	L-Phenylalanine:2-oxoglutarate aminotransferase_c0	(1) 2-Oxoglutarate_c0 + (1) L-Phenylalanine_c0 <=> (1) L-Glutamate_c0 + (1) Phenylpyruvate_c0	=	=	=	=	=	=	=	=	=	=	=	=	=	=	=	>	=	=	=	=	=	=	=	=	=	=		=	=			=	=	=	=		=	=	=	=	=	=	((fig|391904.18.peg.1471)) or (() and (fig|391904.18.peg.826))	((fig|1207543.7.peg.446)) or ((fig|1207543.7.peg.1793 or fig|1207543.7.peg.1594) and ())	((fig|473819.17.peg.423)) or ((fig|473819.17.peg.1352) and ())	((fig|471853.12.peg.2386) and (fig|471853.12.peg.3961)) or ((fig|471853.12.peg.422))	((fig|547043.15.peg.417)) or ((fig|547043.15.peg.648) and ())
rxn05687_c0	Transport of putrescine, extracellular_c0	(1) Putrescine_e0 + (1) H+_e0 <=> (1) H+_c0 + (1) Putrescine_c0																>													>
rxn08669_c0	Glycerophosphodiester phosphodiesterase_c0	(1) H2O_c0 + (1) Glycerophosphoglycerol_c0 <=> (1) H+_c0 + (1) Glycerol-3-phosphate_c0 + (1) Glycerol_c0	=	=	>	>	>	=	>	=	=	>	=	=	=	=	=		=	=	=	=	=	=	>	=	=	>	=	>	=	=	>	=	>	>	=	>	=	>	=	>	>	>	((fig|391904.18.peg.2429 or fig|391904.18.peg.2433))	((fig|1207543.7.peg.1024 or fig|1207543.7.peg.1279 or fig|1207543.7.peg.971))	((fig|473819.17.peg.518))	((fig|471853.12.peg.4039 or fig|471853.12.peg.1526 or fig|471853.12.peg.2740 or fig|471853.12.peg.2836 or fig|471853.12.peg.1213 or fig|471853.12.peg.890 or fig|471853.12.peg.680 or fig|471853.12.peg.1632 or fig|471853.12.peg.2647 or fig|471853.12.peg.1505))	((fig|547043.15.peg.488))
rxn00802_c0	2-(Nomega-L-arginino)succinate arginine-lyase (fumarate-forming)_c0	(1) L-Argininosuccinate_c0 <=> (1) L-Arginine_c0 + (1) Fumarate_c0	=	=	=	=	=	=	=	=	=			=		=	=		=	=	=	=	=	=	=	=	=	=	=	=	=			=	=	=	=		=	=	=	=	=	=	((fig|391904.18.peg.1936))	((fig|1207543.7.peg.1611))	((fig|473819.17.peg.1623))	((fig|471853.12.peg.2359))	((fig|547043.15.peg.1302))
rxn08131_c0	4-amino-2-methyl-5-phosphomethylpyrimidine synthetase_c0	(1) NAD_c0 + (1) H2O_c0 + (1) AIR_c0 <=> (2) Formate_c0 + (1) NADH_c0 + (4) H+_c0 + (1) 4-Amino-5-phosphomethyl-2-methylpyrimidine_c0			>													>		<				<		>																					gapfilled
rxn05244_c0	TRANS-RXNBWI-115637.ce.maizeexp.ILE_c0	(1) H+_e0 + (1) L-Isoleucine_e0 <=> (1) H+_c0 + (1) L-Isoleucine_c0	=	=			=	=	=	=	=	=	=	=		=	=	=	=	=	=	=	=	=	=	=	=	=	=	=	=	=	=	=	=	=	=	=			=	=	=	=	((fig|391904.18.peg.1095))	((fig|1207543.7.peg.392))			((fig|547043.15.peg.975))
rxn03887_c0	galactarate hydro-lyase (5-dehydro-4-deoxy-D-glucarate-forming)_c0	(1) D-Mucic acid_c0 <=> (1) H2O_c0 + (1) 5-Dehydro-4-deoxy-D-glucarate_c0	>	>	>	>	>	>	>	>	>	=	>	>	=	>	>	>	=	>	>	>	>	>	>	>	>		>	>				>	>	>	>		>	>	>	>	>	=	((fig|391904.18.peg.2452))	((fig|1207543.7.peg.550 or fig|1207543.7.peg.545 or fig|1207543.7.peg.120))	((fig|473819.17.peg.5 or fig|473819.17.peg.1088 or fig|473819.17.peg.921))	((fig|471853.12.peg.1185))	((fig|547043.15.peg.1576 or fig|547043.15.peg.1566))
rxn02317_c0	ITP:D-Tagatose 6-phosphate 1-phosphotransferase_c0	(1) ITP_c0 + (1) D-Tagatose 6-phosphate_c0 <=> (1) H+_c0 + (1) IDP_c0 + (1) D-Tagatose 1,6-biphosphate_c0						=					=																			=
rxn12847_c0	Gly-Try aminopeptidase_c0	(1) H2O_c0 + (1) Gly-Tyr_c0 <=> (1) Glycine_c0 + (1) L-Tyrosine_c0	=	=	=	=	=	=	=	=	=	=	=	=	=	=	=	=	=	=	=	=	=	=	=	=	=	=	=	=	=	=	=	=	=	=	=	=	=	=	=	=	=	=	((fig|391904.18.peg.592)) or ((fig|391904.18.peg.2096)) or ((fig|391904.18.peg.2054)) or ((fig|391904.18.peg.2054))	((fig|1207543.7.peg.1500)) or ((fig|1207543.7.peg.1138 or fig|1207543.7.peg.2040)) or ((fig|1207543.7.peg.991 or fig|1207543.7.peg.91)) or ((fig|1207543.7.peg.91 or fig|1207543.7.peg.991))	((fig|473819.17.peg.102)) or ((fig|473819.17.peg.1189))	((fig|471853.12.peg.3115 or fig|471853.12.peg.3858)) or ((fig|471853.12.peg.2918 or fig|471853.12.peg.2606 or fig|471853.12.peg.1870)) or ((fig|471853.12.peg.2624))	((fig|547043.15.peg.129)) or ((fig|547043.15.peg.926)) or ((fig|547043.15.peg.699)) or ((fig|547043.15.peg.699))
rxn08219_c0	cardiolipin hydrolase (periplasm, n-C12:0)_c0	(1) cardiolipin tetradodecanoyl_c0 + (1) H2O_c0 <=> (1) Phosphatidylglycerol didodecanoyl_c0 + (1) 1,2-didodecanoyl-sn-glycerol 3-phosphate_c0								<																	<					<
rxn01521_c0	2'-Deoxyuridine 5'-monophosphate phosphohydrolase_c0	(1) H2O_c0 + (1) dUMP_c0 <=> (1) Phosphate_c0 + (1) Deoxyuridine_c0	=	=		>				=		>	>	=	>	>	>		>	>	>	>		>	>	>					>	>	=		>	=	=	>	>		>	=	=	>	((fig|391904.18.peg.2224 or fig|391904.18.peg.704))	((fig|1207543.7.peg.2182 or fig|1207543.7.peg.1296 or fig|1207543.7.peg.2023 or fig|1207543.7.peg.1297 or fig|1207543.7.peg.1930))		((fig|471853.12.peg.1456 or fig|471853.12.peg.363)) or ((fig|471853.12.peg.3487))
rxn01686_c0	(S,S)-butane-2,3-diol:NAD+ oxidoreductase_c0	(1) NAD_c0 + (1) (S,S)-2,3-Butanediol_c0 <=> (1) H+_c0 + (1) NADH_c0 + (1) ACTN_c0	<	<	<	<	<	>	<	<	<	>	<	<	<	<	<	<	<	<	<	<	<	<	<	<	<	<	<	<	<	<	<	>	<	<	>	<	<	<	<	<	<	<	gapfilled	gapfilled	gapfilled	gapfilled	gapfilled
rxn07875_c0	R08086_c0	(1) H2O_c0 + (1) NAD_c0 + (1) Geranial_c0 <=> (1) NADH_c0 + (2) H+_c0 + (1) Geranic acid_c0	=	=	=	=	=	=	=	=	=	=	=	=	=	=	=	=	=	=	=	=	=	=	=	=	=	=	=	=	=		=	=	=	=	=	=	=	=	=	=	=	=	((fig|391904.18.peg.163))	((fig|1207543.7.peg.171))	((fig|473819.17.peg.485))	((fig|471853.12.peg.559))	((fig|547043.15.peg.468))
rxn02405_c0	CTP:3-deoxy-D-manno-octulosonate cytidylyltransferase_c0	(1) CTP_c0 + (1) KDO_c0 <=> (1) PPi_c0 + (1) H+_c0 + (1) CMP-KDO_c0	>	>	>	>	>	>	>	>	>	>	>	>	>	>	>	>	>	>	>	>	>	>	>	>	>	>	>	>	>	>	>	>	>	>	>	>	>	>	>	>	>	>	((fig|391904.18.peg.1060))	((fig|1207543.7.peg.209))	((fig|473819.17.peg.1709))	((fig|471853.12.peg.2495))	((fig|547043.15.peg.1259))
rxn02640_c0	Choloyl-CoA:glycine N-choloyltransferase_c0	(1) Taurine_c0 + (1) Choloyl-CoA_c0 <=> (1) CoA_c0 + (2) H+_c0 + (1) Taurocholate_c0	>	<	<	>	>			>		<			<	>	>		>			<	>				>	<	<		>										>				gapfilled	gapfilled	gapfilled	gapfilled	gapfilled
rxn05373_c0	10-methyl-3-hydroxy-dodecanoyl-ACP hydro-lyase_c0	(1) 10-methyl-3-hydroxy-dodecanoyl-ACP_c0 <=> (1) H2O_c0 + (1) 10-methyl-trans-dodec-2-enoyl-ACP_c0	>	>	>	>	>	>	>	>	>	>	>	>	>	>	>	>	>	>	>	>	>	>	>	>	>	>	>	>	>	>	>	>	>	>	>	>	>	>	>	>	>	>	gapfilled	gapfilled	gapfilled	gapfilled	gapfilled
rxn09101_c0	phosphatidylglycerol phosphate phosphatase (periplasm, n-C14:0)_c0	(1) H2O_c0 + (1) Phosphatidylglycerophosphate didodecanoyl_c0 <=> (1) H+_c0 + (1) Phosphate_c0 + (1) Phosphatidylglycerol didodecanoyl_c0	<	<	<	>	<	<	<	<	<	<	<	<	>	<	<	>	<	>	>	<	>	<	>	<	<	>	<	>	<	<	>	<	<	>	>	>	<	>	>	>	>	>	gapfilled	gapfilled	gapfilled	gapfilled	gapfilled
rxn03084_c0	5'-Phosphoribosylformylglycinamide:L-glutamine amido-ligase (ADP-forming)_c0	(1) H2O_c0 + (1) ATP_c0 + (1) L-Glutamine_c0 + (1) N-Formyl-GAR_c0 <=> (1) ADP_c0 + (1) Phosphate_c0 + (1) L-Glutamate_c0 + (1) H+_c0 + (1) 5'-Phosphoribosylformylglycinamidine_c0	>	>	>	>	>	>	>	>	>	>	>		>	>	>	>	>	>	>	>	>	>	>	>	>	>	>	>	>	>		>	>	>	>		>	>	=	>	>	>	((fig|391904.18.peg.2006) and () and (fig|391904.18.peg.2006))	((fig|1207543.7.peg.429 or fig|1207543.7.peg.1425) and () and (fig|1207543.7.peg.1425 or fig|1207543.7.peg.429))	((fig|473819.17.peg.18) and () and (fig|473819.17.peg.18))	((fig|471853.12.peg.3584) and (fig|471853.12.peg.3585) and (fig|471853.12.peg.3538))	((fig|547043.15.peg.45) and () and (fig|547043.15.peg.45))
rxn01654_c0	5-Formiminotetrahydrofolate ammonia-lyase (cyclizing)_c0	(1) 5-Formiminotetrahydrofolate_c0 + (2) H+_c0 <=> (1) NH3_c0 + (1) 5-10-Methenyltetrahydrofolate_c0	<	<	<	>	<	>	>	<	>	<	<	<	>	>	>	>	<	>	<	<	>	<	<	<	>	<	<	<	<	>	<	<	>	<	<	<	>	<	>	>	<	<	gapfilled	gapfilled	gapfilled	gapfilled	gapfilled
rxn08551_c0	glycerol-3-phosphate acyltransferase (C18:0)_c0	(1) Octadecanoyl-ACP_c0 + (1) H+_c0 + (1) Glycerol-3-phosphate_c0 <=> (1) ACP_c0 + (1) 1-octadecanoyl-sn-glycerol 3-phosphate_c0																																									>
rxn00770_c0	ATP:D-ribose-5-phosphate diphosphotransferase_c0	(1) ATP_c0 + (1) ribose-5-phosphate_c0 <=> (1) AMP_c0 + (1) H+_c0 + (1) PRPP_c0	=	=	=	=	=	=	=	=	=	=	=	=	=	=	=	=	=	=	=	=	=	=	=	=	=	=	=	=	=	=	=	=	=	=	=	=	=	=	=	=	=	=	((fig|391904.18.peg.231 or fig|391904.18.peg.1781))	((fig|1207543.7.peg.1788 or fig|1207543.7.peg.306 or fig|1207543.7.peg.1022))	((fig|473819.17.peg.1650 or fig|473819.17.peg.947))	((fig|471853.12.peg.131 or fig|471853.12.peg.984))	((fig|547043.15.peg.1582 or fig|547043.15.peg.1268))
rxn12574_c0	D-Arabinose transport via proton symport_c0	(1) H+_e0 + (1) D-Arabinose_e0 <=> (1) D-Arabinose_c0 + (1) H+_c0																			>				>
rxn05883_c0	primary alcohol:oxygen oxidoreductase_c0	(1) 1-Alcohol_c0 + (1) O2_c0 <=> (1) RCHO_c0 + (1) H2O2_c0	>	>	>	>	>		>	>	>	<	>	>		>	>	>	>	>	>				>	>	>	>	>	>	>		>	>	>	>		>	>	>	>	>	>	>	gapfilled	gapfilled	gapfilled	gapfilled	gapfilled
rxn03137_c0	10-Formyltetrahydrofolate:5'-phosphoribosyl-5-amino-4-imidazolecarboxamide formyltransferase_c0	(1) 10-Formyltetrahydrofolate_c0 + (1) AICAR_c0 <=> (1) Tetrahydrofolate_c0 + (1) FAICAR_c0	=	=	=	=	=	=	=	=	=	=	=	>	=	=	=	=	=	=	=	=	=	=	=	=	=	=	=	=	=	=	>	=	=	=	=	>	=	=	=	=	=	=	((fig|391904.18.peg.1170) and (fig|391904.18.peg.1170))	((fig|1207543.7.peg.673) and (fig|1207543.7.peg.673))	((fig|473819.17.peg.1737) and (fig|473819.17.peg.1737))	((fig|471853.12.peg.3005) and (fig|471853.12.peg.3005))	((fig|547043.15.peg.1233) and (fig|547043.15.peg.1233))
rxn05358_c0	2-methylbutanoyl-CoA:[acyl-carrier-protein] transferase_c0	(1) 2-Methylbutyryl-CoA_c0 + (1) ACP_c0 <=> (1) H+_c0 + (1) 2-methylbutyryl-ACP_c0 + (1) CoA_c0	>	>	>	=	>	>	>	>	>	>	>	>	>	>	>	>	=	=	>	=	>	=	>	>	=	>	>	>	>	>	>	>	>	>	>	>	>	>	>	>	=	>	gapfilled	gapfilled	gapfilled	((fig|471853.12.peg.1803))	gapfilled
rxn00792_c0	biotin:CoA ligase (AMP-forming)_c0	(1) ATP_c0 + (1) BIOT_c0 <=> (1) PPi_c0 + (1) Biotinyl-5-AMP_c0																															<					<
rxn03976_c0	reduced-riboflavin:NADP+ oxidoreductase_c0	(1) Reduced riboflavin_c0 + (1) NADP_c0 <=> (1) Riboflavin_c0 + (2) H+_c0 + (1) NADPH_c0	<	<	<	<	<	<	<	<	<	>	<	<	<	<	<	<	>	<	<	<	<	<	<	<	<	<	<	<	<	<	<	<	<	<	<	<	<	<	<	<	<	<	gapfilled	gapfilled	gapfilled	gapfilled	gapfilled
rxn01252_c0	Pyridoxine:oxygen oxidoreductase (deaminating)_c0	(1) Pyridoxol_c0 + (1) O2_c0 <=> (1) Pyridoxal_c0 + (1) H2O2_c0	>	>	>		>	>	>	>	>	>	>	>	>	>	>		>	>	>	>	>	>	>	>	>		>	>	>		>	>	>	>	>	>	>	>	>	>	>	>	gapfilled	gapfilled	gapfilled		gapfilled
rxn13427_c0	Butyrl-Coa-acetyl-Coa-transferase_c0	(1) Acetyl-CoA_c0 + (1) H+_c0 + (1) Butyrate_c0 <=> (1) Butyrate-Coa_c0 + (1) Acetate_c0													>
rxn02400_c0	Nicotinate D-ribonucleotide phosphohydrolase_c0	(1) H2O_c0 + (1) Nicotinate ribonucleotide_c0 <=> (1) Phosphate_c0 + (1) Nicotinate D-ribonucleoside_c0	>	>		>		>		>			>	>	>	=	>		>	>	>	=	>	=	>	>					>	>	=	>	>	>	>	>	>		>	>	>	>	((fig|391904.18.peg.2224 or fig|391904.18.peg.704))	((fig|1207543.7.peg.2182 or fig|1207543.7.peg.1930 or fig|1207543.7.peg.2023 or fig|1207543.7.peg.1297 or fig|1207543.7.peg.1296))		((fig|471853.12.peg.1456 or fig|471853.12.peg.363))
rxn08847_c0	Lysophospholipase L2 (2-acylglycerophosphoglycerol, n-C14:1)_c0	(1) H2O_c0 + (1) 2-Acyl-sn-glycero-3-phosphoglycerol tetradec-7-enoyl_c0 <=> (1) H+_c0 + (1) Glycerophosphoglycerol_c0 + (1) tetradecenoate_c0	>	=	>	>	>	>	>	>	>	=	>	=	=	=	>	>	>	>	>	>	>	>	>	>	>	>		=	>	=	>	=	>	>	=	>	>	>	=	>	>	>	((fig|391904.18.peg.82))	((fig|1207543.7.peg.302)) or ((fig|1207543.7.peg.1934 or fig|1207543.7.peg.1692))	((fig|473819.17.peg.661))	((fig|471853.12.peg.465 or fig|471853.12.peg.686))	((fig|547043.15.peg.1490))
rxn00337_c0	ATP:L-aspartate 4-phosphotransferase_c0	(1) ATP_c0 + (1) L-Aspartate_c0 <=> (1) ADP_c0 + (1) 4-Phospho-L-aspartate_c0	=	=	=	=	=	=	=	=	=	=	=	=	=	=	=	=	=	=	=	=	=	=	=	=	=	=	=	=	=		=	=	=	=	=	=	=	=	=	=	=	=	((fig|391904.18.peg.162 or fig|391904.18.peg.161)) or ((fig|391904.18.peg.1941))	((fig|1207543.7.peg.174 or fig|1207543.7.peg.173 or fig|1207543.7.peg.2120)) or ((fig|1207543.7.peg.1481))	((fig|473819.17.peg.486 or fig|473819.17.peg.487)) or ((fig|473819.17.peg.1618))	((fig|471853.12.peg.558)) or ((fig|471853.12.peg.2364))	((fig|547043.15.peg.470 or fig|547043.15.peg.469)) or ((fig|547043.15.peg.1307))
rxn11974_c0	UTP:UTP-monosaccharide-1-phosphate uridylyltransferase_c0	(1) beta-L-Arabinose 1-phosphate_c0 + (1) UDP_c0 <=> (1) UDP-L-arabinose_c0 + (1) Phosphate_c0				>								>			>		<		>	>	>	>	>	<	>		>					>	<	<	>		<	<		>	>	<				gapfilled
rxn03990_c0	nitric oxide, NAD(P)H2:oxygen oxidoreductase_c0	(1) NADH_c0 + (2) O2_c0 + (2) NO_c0 <=> (1) NAD_c0 + (1) H+_c0 + (2) Nitrate_c0																						=							<
rxn01151_c0	3-deoxy-D-manno-octulosonate D-arabinose-lyase (pyruvate-forming)_c0	(1) KDO_c0 <=> (1) D-Arabinose_c0 + (1) Pyruvate_c0	<	<	<	<		<	<		<	<	<	<	<	<	<		<		<	<	<	<	<	<		<	<		<		<					<			<				gapfilled	gapfilled	gapfilled	gapfilled
rxn00658_c0	N-Acetyl-beta-alanine amidohydrolase_c0	(1) H2O_c0 + (1) N-Acetyl-beta-alanine_c0 <=> (1) Acetate_c0 + (1) beta-Alanine_c0	=	=	=	=	=	=	=	=	=	=	=	=	=	=	=	=	=	=	=	=	=	=	=	=	=	=	=	=	=	=	=	=	=	=	=	=	=	=	=	=	=	=	((fig|391904.18.peg.882))	((fig|1207543.7.peg.2033 or fig|1207543.7.peg.1538))	((fig|473819.17.peg.897))	((fig|471853.12.peg.591 or fig|471853.12.peg.3346 or fig|471853.12.peg.114 or fig|471853.12.peg.1309))	((fig|547043.15.peg.1691 or fig|547043.15.peg.843))
rxn05564_c0	Proline-specific permease_c0	(1) GABA_e0 + (1) H+_e0 <=> (1) GABA_c0 + (1) H+_c0		<															<																											gapfilled
rxn00519_c0	ITP:oxaloacetate carboxy-lyase (adding ITP; phosphoenolpyruvate-forming)_c0	(1) Oxaloacetate_c0 + (1) ITP_c0 <=> (1) CO2_c0 + (1) Phosphoenolpyruvate_c0 + (1) IDP_c0	=		=	=	=		=		=	=	=	=	=	=	=	=	=	=	=	=	=	=	=	=	=	=	=	=	=	=	=	=	=	=	=	=	=	=	=	=	=	=	((fig|391904.18.peg.2076))		((fig|473819.17.peg.76))	((fig|471853.12.peg.2040))	((fig|547043.15.peg.101))
rxn02473_c0	D-erythro-1-(Imidazol-4-yl)glycerol 3-phosphate hydro-lyase_c0	(1) D-erythro-imidazol-glycerol-phosphate_c0 <=> (1) H2O_c0 + (1) imidazole acetol-phosphate_c0	>	>	>	>	>	>	>	>	>	>	>	>	>	>	>	>	>	>	>	>	>	>	>	>	>	>		>	>		>	>	>	>	>	>	>	>	>	>	<	>	((fig|391904.18.peg.827)) or ((fig|391904.18.peg.2067))	((fig|1207543.7.peg.1792)) or ((fig|1207543.7.peg.871))	((fig|473819.17.peg.1353)) or ((fig|473819.17.peg.69))	((fig|471853.12.peg.2385)) or ((fig|471853.12.peg.1051))	((fig|547043.15.peg.647)) or ((fig|547043.15.peg.95))
rxn00548_c0	D-fructose-6-phosphate D-erythrose-4-phosphate-lyase (adding phosphate; acetyl-phosphate-forming)_c0	(1) Phosphate_c0 + (1) D-fructose-6-phosphate_c0 <=> (1) H2O_c0 + (1) Acetylphosphate_c0 + (1) D-Erythrose4-phosphate_c0	>	>	>	>	>	>	>	>	>	>																																	((fig|391904.18.peg.1777))	((fig|1207543.7.peg.4))	((fig|473819.17.peg.1887))	((fig|471853.12.peg.3041))	((fig|547043.15.peg.1043))
rxn00143_c0	S-Adenosyl-L-homocysteine homocysteinylribohydrolase_c0	(1) H2O_c0 + (1) S-Adenosyl-homocysteine_c0 <=> (1) Adenine_c0 + (1) S-Ribosylhomocysteine_c0	=	=	=		=	=	=	=	=	=	=	=	=	=	=	=	=	=	=	=	=	=	=	=	=	=	=	=	=	=	=	=	=	=	=	=	=	=	=	=	=	=	((fig|391904.18.peg.356) and (fig|391904.18.peg.356))	((fig|1207543.7.peg.1053) and (fig|1207543.7.peg.1053))	((fig|473819.17.peg.341) and (fig|473819.17.peg.341))		((fig|547043.15.peg.338) and (fig|547043.15.peg.338))
rxn00368_c0	UTP:cytidine 5'-phosphotransferase_c0	(1) UTP_c0 + (1) Cytidine_c0 <=> (1) UDP_c0 + (1) CMP_c0 + (1) H+_c0			=	=	=	<	=		=		=	<	=														<			=									=						((fig|473819.17.peg.2057))	((fig|471853.12.peg.2179))	((fig|547043.15.peg.1812))
rxn02444_c0	3beta-Hydroxyandrost-5-en-17-one 3-sulfate sulfohydrolase_c0	(1) H2O_c0 + (1) Dehydroepiandrosterone sulfate_c0 <=> (1) Sulfate_c0 + (1) H+_c0 + (1) DHA_c0				=			=																								=					=										((fig|471853.12.peg.303 or fig|471853.12.peg.568 or fig|471853.12.peg.3894 or fig|471853.12.peg.1295 or fig|471853.12.peg.305))
rxn00354_c0	UDP-D-galactose:NAD+ 6-oxidoreductase_c0	(1) H2O_c0 + (1) UDP-galactose_c0 + (2) NAD_c0 <=> (3) H+_c0 + (2) NADH_c0 + (1) UDPgalacturonate_c0					>		>		>											<		<			<													>				>					gapfilled
rxn09150_c0	Phospholipase A2 (phosphatidate, n-C18:1) (periplasm)_c0	(1) 1,2-dioctadec-11-enoyl-sn-glycerol 3-phosphate_c0 + (1) H2O_c0 <=> (1) octadecenoate_c0 + (1) 1-octadec-11-enoyl-sn-glycerol 3-phosphate_c0 + (1) H+_c0	>	<				<					<	<		<	<	>		<	<			>	<		<	<	<		<	>		>			<					<		<	gapfilled	gapfilled
rxn10937_c0	KAS_c0	(1) NADPH_c0 + (1) Malonyl-acyl-carrierprotein-_c0 + (1) Myristoyl-ACP_c0 <=> (1) NADP_c0 + (1) CO2_c0 + (1) ACP_c0 + (1) R-3-hydroxypalmitoyl-acyl-carrierprotein-_c0			<				<		<			<				>					<		<	<					<								>	<							gapfilled
rxn05537_c0	oligopeptide-transporting ATPase_c0	(1) H2O_c0 + (1) ATP_c0 + (1) gly-asp-L_e0 <=> (1) ADP_c0 + (1) Phosphate_c0 + (1) H+_c0 + (1) gly-asp-L_c0	=	=	=	=	=	=	=	=	=	=	=	=	=	=	=	=	=	=	=	=	=	=	=	=	=	=	=	=	=	=	=	=	=	=	=	=	=	=	=	=	=	=	((fig|391904.18.peg.649 or fig|391904.18.peg.2071)) or ((fig|391904.18.peg.52 or fig|391904.18.peg.872)) or ((fig|391904.18.peg.2483)) or ((fig|391904.18.peg.1516 or fig|391904.18.peg.922)) or ((fig|391904.18.peg.50))	((fig|1207543.7.peg.987 or fig|1207543.7.peg.1886 or fig|1207543.7.peg.604)) or ((fig|1207543.7.peg.1340 or fig|1207543.7.peg.986)) or ((fig|1207543.7.peg.838)) or ((fig|1207543.7.peg.988))	((fig|473819.17.peg.71)) or ((fig|473819.17.peg.1402)) or ((fig|473819.17.peg.1437 or fig|473819.17.peg.990 or fig|473819.17.peg.1436 or fig|473819.17.peg.2089))	((fig|471853.12.peg.160 or fig|471853.12.peg.1396 or fig|471853.12.peg.3441 or fig|471853.12.peg.43 or fig|471853.12.peg.470)) or ((fig|471853.12.peg.3493 or fig|471853.12.peg.1791 or fig|471853.12.peg.1114)) or ((fig|471853.12.peg.3442 or fig|471853.12.peg.161 or fig|471853.12.peg.597)) or ((fig|471853.12.peg.3443 or fig|471853.12.peg.2190)) or ((fig|471853.12.peg.39 or fig|471853.12.peg.3491 or…	((fig|547043.15.peg.96 or fig|547043.15.peg.308)) or ((fig|547043.15.peg.607)) or ((fig|547043.15.peg.1615 or fig|547043.15.peg.577 or fig|547043.15.peg.578 or fig|547043.15.peg.698 or fig|547043.15.peg.1780)) or ((fig|547043.15.peg.312))
rxn08833_c0	Lysophospholipase L2 (acyltransferase, 2-acyl-glycerophosphoglycerol, n-C14:1)_c0	(1) Phosphatidylglycerol ditetradec-7-enoyl_c0 + (1) 2-Acyl-sn-glycero-3-phosphoglycerol tetradec-7-enoyl_c0 <=> (1) Glycerophosphoglycerol_c0 + (1) acyl phosphatidylglycerol tetradec-7-enoyl_c0					<																			<						>		>				<					>						gapfilled
rxn02737_c0	UDPglucosamine 4-epimerase_c0	(1) UDP-glucosamine_c0 <=> (1) UDP-galactosamine_c0	=	=	=	=	=	=	=	=	=	=	=			=	=	=	=	=	=	=	=	=	=	=	=	=	=	=	=	=	=	=	=	=	=	=	=	=	=	=	=	=	((fig|391904.18.peg.535 or fig|391904.18.peg.625 or fig|391904.18.peg.2232))	((fig|1207543.7.peg.1747 or fig|1207543.7.peg.480))	((fig|473819.17.peg.202))	((fig|471853.12.peg.1194 or fig|471853.12.peg.3488 or fig|471853.12.peg.3592 or fig|471853.12.peg.785 or fig|471853.12.peg.1177 or fig|471853.12.peg.905 or fig|471853.12.peg.1164))	((fig|547043.15.peg.203 or fig|547043.15.peg.205 or fig|547043.15.peg.1567))
rxn02175_c0	ATP:pantetheine-4'-phosphate adenylyltransferase_c0	(1) ATP_c0 + (1) Phosphopantetheine_c0 <=> (1) PPi_c0 + (1) Dephospho-CoA_c0	=	=	=	=	=	=	=	=	=	=	=	=	=	=	=	=	=	=	=	=	=	=	=	=	=	=	=	=	=	=	=	=	=	=	=	=	=	=	=	=	=	=	((fig|391904.18.peg.402))	((fig|1207543.7.peg.1040))	((fig|473819.17.peg.395))	((fig|471853.12.peg.1601))	((fig|547043.15.peg.390))
rxn09139_c0	Phospholipase A1 (phosphatidylglycerol, n-C14:1) (periplasm)_c0	(1) Phosphatidylglycerol ditetradec-7-enoyl_c0 + (1) H2O_c0 <=> (1) tetradecenoate_c0 + (1) 2-Acyl-sn-glycero-3-phosphoglycerol tetradec-7-enoyl_c0 + (1) H+_c0	>		>	>		>	>	>	>		>				>	>	>	>	>	>	>	>	>		>	>			>		>		>	>		>	>	>		>	>	>	gapfilled		gapfilled	gapfilled
rxn00616_c0	sn-Glycerol-3-phosphate:(acceptor) 2-oxidoreductase_c0	(1) FAD_c0 + (1) H+_c0 + (1) Glycerol-3-phosphate_c0 <=> (1) Glycerone-phosphate_c0 + (1) FADH2_c0				=							=		=	=	=	=	=	=	=	=	=	=	=	=	=	=	=	=	=	=	=	=	=	=	=	=	=	=	=	=	=	=				((fig|471853.12.peg.3283))
rxn03150_c0	R04594_c0	(1) H2O_c0 + (1) alpha-Ribazole 5'-phosphate_c0 <=> (1) Phosphate_c0 + (1) alpha-Ribazole_c0	>	>	>	>	>	>	>	>	>	>	>	>	>	>	>	>	>	>	>	>	>	>	>	>	>	>	>	>	>	>	>	>	>	>	>	>	>	>	>	>	>	>	gapfilled	gapfilled	gapfilled	gapfilled	gapfilled
rxn05370_c0	8-methyl-trans-dec-2-enoyl-ACP:NADP+ oxidoreductase (A-specific)_c0	(1) H+_c0 + (1) 8-methyl-trans-dec-2-enoyl-ACP_c0 + (1) NADPH_c0 <=> (1) 8-methyl-decanoyl-ACP_c0 + (1) NADP_c0			>				>														>		>				>	>		>		>		>		>	>	>		>		>			gapfilled
rxn01308_c0	L-xylulose 1-phosphate glycolaldehyde-lyase (glycerone-phosphate-forming)_c0	(1) L-Xylulose 1-phosphate_c0 <=> (1) Glycerone-phosphate_c0 + (1) Glycolaldehyde_c0	=	=	=	=	=	=	=	=	=	=		<			>		<	<	<	<	<	>	<	<	<		<					>	>	>	<		<	>		<	<	<	((fig|391904.18.peg.1777))	((fig|1207543.7.peg.4))	((fig|473819.17.peg.1887))	((fig|471853.12.peg.3041))	((fig|547043.15.peg.1043))
rxn13648_c0	nitrite Reductase (Menaquinole-8, periplasm)_c0	(1) Nitrite_c0 + (3) Menaquinol 8_c0 + (2) H+_c0 <=> (1) NH3_c0 + (3) Menaquinone 8_c0 + (2) H2O_c0						>
rxn00655_c0	N-(D-1-carboxyethyl)-beta-alanine:NAD+ oxidoreductase (beta-alanine-forming)_c0	(1) H2O_c0 + (1) NAD_c0 + (1) beta-Alanopine_c0 <=> (1) NADH_c0 + (1) Pyruvate_c0 + (1) H+_c0 + (1) beta-Alanine_c0	=	=	=	=	=	=	=	=	=	=	=	=	=	=	=	=	=	=	=	=	=	=	=	=	=	=	=	=	=	=	=	=	=	=	=	=	=	=	=	=	=	=	((fig|391904.18.peg.2199))	((fig|1207543.7.peg.238))	((fig|473819.17.peg.205))	((fig|471853.12.peg.74 or fig|471853.12.peg.1765 or fig|471853.12.peg.444 or fig|471853.12.peg.2081 or fig|471853.12.peg.3754 or fig|471853.12.peg.4116 or fig|471853.12.peg.204 or fig|471853.12.peg.1814 or fig|471853.12.peg.540 or fig|471853.12.peg.2023 or fig|471853.12.peg.1730 or fig|471853.12.peg.271 or fig|471853.12.peg.2877 or fig|471853.12.peg.2859 or fig|471853.12.peg.584))	((fig|547043.15.peg.207))
rxn00161_c0	(S)-Malate:NADP+ oxidoreductase(oxaloacetate-decarboxylating)_c0	(1) NADP_c0 + (1) L-Malate_c0 <=> (1) NADPH_c0 + (1) CO2_c0 + (1) Pyruvate_c0				>						>	>	>	>	>	>	>	>	>	>	>	>	>	>	>	>				>	>	>	>	>	>	>	>	>	>		>	>	>				((fig|471853.12.peg.3522))
rxn00883_c0	1D-myo-Inositol 3-phosphate phosphohydrolase_c0	(1) H2O_c0 + (1) Inositol 3-phosphate_c0 <=> (1) Phosphate_c0 + (1) L-Inositol_c0	>	>	>	>	=	=	>	>	>		>		=	=	=	>		=	=	=	=	=	>	>	=	=			=				>	>			=			=	=		((fig|391904.18.peg.2184))	((fig|1207543.7.peg.1496))	((fig|473819.17.peg.2129))	((fig|471853.12.peg.1546 or fig|471853.12.peg.1930))	((fig|547043.15.peg.18))
rxn07721_c0	hydroxycinnamoyl-CoA:anthocyanidin 3,5-diglucoside 5-O-glucoside-6'''-O-hydroxycinnamoyltransferase_c0	(1) Caffeoyl-CoA_c0 + (1) Cyanin_c0 <=> (1) CoA_c0 + (1) Cyanidin 3-glucoside 5-caffeoylglucoside_c0	=	=	=	=	=	=	=	=	=	=	=	=	=	=	=	=	=	=	=	=	=	=	=	=	=	=	=	=	=	=	=	=	=	=	=	=	=	=	=	=	=	=	((fig|391904.18.peg.1782))	((fig|1207543.7.peg.1203 or fig|1207543.7.peg.1789))	((fig|473819.17.peg.1675))	((fig|471853.12.peg.983))	((fig|547043.15.peg.1150))
rxn00451_c0	S-Adenosyl-L-methionine:L-methionine S-methyltransferase_c0	(1) L-Methionine_c0 + (1) S-Adenosyl-L-methionine_c0 <=> (1) S-Methyl-L-methionine_c0 + (1) S-Adenosyl-homocysteine_c0														<				<					<
rxn06510_c0	Lauroyl-CoA:acetyl-CoA C-acyltransferase_c0	(1) Acetyl-CoA_c0 + (1) Lauroyl-CoA_c0 <=> (1) CoA_c0 + (1) 3-Oxotetradecanoyl-CoA_c0				=	>		<	>		=		=						>	=			>										=														((fig|471853.12.peg.1957 or fig|471853.12.peg.3839 or fig|471853.12.peg.3578))	gapfilled
rxn05561_c0	Transport of dicarboxylates, extracellular_c0	(1) H+_e0 + (1) Fumarate_e0 <=> (1) H+_c0 + (1) Fumarate_c0											=																					=
rxn06576_c0	Peptide-L-aspartate,2-oxoglutarate:oxygen oxidoreductase (3-hydroxylating)_c0	(1) O2_c0 + (1) 2-Oxoglutarate_c0 + (1) Peptide L-aspartate_c0 <=> (1) CO2_c0 + (1) Succinate_c0 + (1) Peptide 3-hydroxy-L-aspartate_c0				=																																										((fig|471853.12.peg.932))
rxn00654_c0	N-Carbamoyl-beta-alanine amidohydrolase_c0	(1) H2O_c0 + (2) H+_c0 + (1) 3-Ureidopropanoate_c0 <=> (1) NH3_c0 + (1) beta-Alanine_c0 + (1) CO2_c0		>		>											>					>												>												gapfilled		gapfilled
rxn09467_c0	Fatty acid oxidation_c0	(7) O2_c0 + (8) NAD_c0 + (8) CoA_c0 + (1) Octadecenoyl-CoA_c0 + (8) H2O_c0 <=> (7) H2O2_c0 + (9) H+_c0 + (8) NADH_c0 + (9) Acetyl-CoA_c0	<	<	<	<	<		<	<	<	<		<		<	<				<		<	<								<	<	<	<	<			<			<	<	<	gapfilled	gapfilled	gapfilled	gapfilled	gapfilled
rxn00599_c0	succinyl-CoA:glycine C-succinyltransferase (decarboxylating)_c0	(1) Glycine_c0 + (1) Succinyl-CoA_c0 + (1) H+_c0 <=> (1) CoA_c0 + (1) CO2_c0 + (1) 5-Aminolevulinate_c0							>															>		>
rxn10283_c0	isoheptadecanoyl-UDP-glucosyltransferase (monoglucosyl)_c0	(1) UDP-glucose_c0 + (1) 1,2-Diisoheptadecanoyl-sn-glycerol_c0 <=> (1) Monoglucosyl-1,2 diisoheptadecanoylglycerol_c0 + (1) UDP_c0					>			>								>		>							>			>		>		>	>	>	>		>	>		>	>	>					gapfilled
rxn01171_c0	D-glucose 1-epimerase_c0	(1) D-Glucose_c0 <=> (1) beta-D-Glucose_c0	=	>	>		=	<		=	=				>			<	<	=		>						<	=	<	>	=	<	=		=	=	=	=			=	=	=	((fig|391904.18.peg.185))	gapfilled	gapfilled		((fig|547043.15.peg.1019))
rxn04726_c0	1-hydroxymethylnaphthalene:NAD+ oxidoreductase_c0	(1) NAD_c0 + (1) 1-Naphthalenemethanol_c0 <=> (1) NADH_c0 + (1) H+_c0 + (1) 1-Naphthaldehyde_c0	=	=	=	=	=	=	=	=	=	=	=	=		=	=	=	=	=	=			=	=	=	=	=	=	=	=		=	=	=	=	=	=	=	=	=	=	=	=	((fig|391904.18.peg.2300))	((fig|1207543.7.peg.703))	((fig|473819.17.peg.1561 or fig|473819.17.peg.301))	((fig|471853.12.peg.2259 or fig|471853.12.peg.1263 or fig|471853.12.peg.4179 or fig|471853.12.peg.3656 or fig|471853.12.peg.2226 or fig|471853.12.peg.1818))	((fig|547043.15.peg.288 or fig|547043.15.peg.53))
rxn05586_c0	TRANS-RXNAVI-27772.ce_c0	(1) Hg2+_e0 <=> (1) Hg2+_c0	>	>	>	>	>	>	>	>	>	>	>	>	>	>	>	>	>	>	>	>	>	>	>	>	>	>	>	>	>	>	>	>	>	>	>	>	>	>	>	>	>	>	gapfilled	gapfilled	gapfilled	gapfilled	gapfilled
rxn00643_c0	GDP-mannose 3,5-epimerase_c0	(1) GDP-mannose_c0 <=> (1) GDP-L-galactose_c0																					>
rxn01544_c0	XMP:pyrophosphate phosphoribosyltransferase_c0	(1) PPi_c0 + (1) H+_c0 + (1) XMP_c0 <=> (1) PRPP_c0 + (1) XAN_c0	<	<	<	<	<	<	<	<	<	=	<	<	<	<	<	<	<	<	<	<	<	<	<	<	<	<	<	<	<	<	<	<	<	<	<	<	<	<	<	<	<	<	((fig|391904.18.peg.545)) or ((fig|391904.18.peg.1668))	((fig|1207543.7.peg.1633)) or ((fig|1207543.7.peg.823))	((fig|473819.17.peg.188)) or ((fig|473819.17.peg.1882))	((fig|471853.12.peg.697)) or ((fig|471853.12.peg.119))	((fig|547043.15.peg.188)) or ((fig|547043.15.peg.1048))
rxn00569_c0	Nitrite reductase (NAD(P)H)_c0	(2) H2O_c0 + (3) NADP_c0 + (1) NH3_c0 <=> (3) NADPH_c0 + (5) H+_c0 + (1) Nitrite_c0				<																																										((fig|471853.12.peg.2794 or fig|471853.12.peg.2793)) or ((fig|471853.12.peg.2792))
rxn05109_c0	R07399_c0	(1) Pyruvate_c0 + (1) H2O_c0 + (1) Acetyl-CoA_c0 <=> (1) CoA_c0 + (1) H+_c0 + (1) D-Citramalate_c0				<																																										gapfilled
rxn04113_c0	isopentenyl-diphosphate:NAD(P)+ oxidoreductase_c0	(1) NADPH_c0 + (1) H+_c0 + (1) 1-Hydroxy-2-methyl-2-butenyl 4-diphosphate_c0 <=> (1) H2O_c0 + (1) NADP_c0 + (1) Isopentenyldiphosphate_c0	>	>	>	>	>	>	>	>	>		>		>	>	>	>	>	>	>	>	>	>	>	>	>	>	>	>	>	>	>		>	>	>	>	>	>	>	>	>	>	((fig|391904.18.peg.898))	((fig|1207543.7.peg.1154))	((fig|473819.17.peg.1414))	((fig|471853.12.peg.1098))	((fig|547043.15.peg.596))
rxn05581_c0	RXN0-1683.ce.maizeexp.GLYCEROL_c0	(1) Glycerol_c0 <=> (1) Glycerol_e0	=	=	=	=	=	=	=	=	=		=			=	=		=	=	=				=	=	=	=	=			=	=	=	=	=	=	=	=	=		=	=	=	((fig|391904.18.peg.248))	((fig|1207543.7.peg.634))	((fig|473819.17.peg.962))	((fig|471853.12.peg.3284))	((fig|547043.15.peg.1590))
rxn01396_c0	ATP:pyridoxine 5'-phosphotransferase_c0	(1) ATP_c0 + (1) Pyridoxol_c0 <=> (1) ADP_c0 + (1) H+_c0 + (1) Pyridoxine phosphate_c0	=	=	=	=	=	=	=	=	=	=	=	=	=	=	=	=	=	=	=	=	=	=	=	=	=	=	=	=	=		=	=	=	=	=	=	=	=	=	=	=	=	((fig|391904.18.peg.1752)) or ((fig|391904.18.peg.2380))	((fig|1207543.7.peg.1753)) or ((fig|1207543.7.peg.2147 or fig|1207543.7.peg.2172 or fig|1207543.7.peg.965))	((fig|473819.17.peg.2078)) or ((fig|473819.17.peg.236 or fig|473819.17.peg.1033))	((fig|471853.12.peg.326 or fig|471853.12.peg.1279))	((fig|547043.15.peg.1791)) or ((fig|547043.15.peg.234 or fig|547043.15.peg.1646))
rxn00962_c0	4-hydroxybenzoate,NADPH:oxygen oxidoreductase (3-hydroxylating)_c0	(1) H+_c0 + (1) O2_c0 + (1) NADPH_c0 + (1) 4-Hydroxybenzoate_c0 <=> (1) H2O_c0 + (1) NADP_c0 + (1) Protocatechuate_c0	<									<						<																											gapfilled
rxn01739_c0	ATP:shikimate 3-phosphotransferase_c0	(1) ATP_c0 + (1) Shikimate_c0 <=> (1) ADP_c0 + (1) H+_c0 + (1) 3-phosphoshikimate_c0	=	=	=	=	=	=	=	=	=	=	>	=	=	=	=	>	=	=	=	>	=	=	=	>	=	>	>	>	>	>	>	>	>	=	=	>	>	=	=	=	=	=	((fig|391904.18.peg.1648))	((fig|1207543.7.peg.229))	((fig|473819.17.peg.1867))	((fig|471853.12.peg.2016))	((fig|547043.15.peg.1063))
rxn02878_c0	naphthalene-1,2-diol:oxygen oxidoreductase_c0	(1) 1,2-Naphthalenediol_c0 + (1) O2_c0 <=> (1) H+_c0 + (1) 2-Hydroxychromene-2-carboxylate_c0	<	>	<	<	>	<	>	>	>	<	>	>	>	>	<	<	<	<	>	<	<	>	>	>	>	<	>	>	>		>	>	>	>	>	>	<	>	>	>	>	>	gapfilled	gapfilled	gapfilled	gapfilled	gapfilled
rxn13783_c0	DNA replication_c0	<=> (1) DNA replication_c0	>	>	>	>	>	>	>	>	>	>	>	>	>	>	>	>	>	>	>	>	>	>	>	>	>	>	>	>	>	>	>	>	>	>	>	>	>	>	>	>	>	>	((fig|391904.18.peg.2 or fig|391904.18.peg.1258) and () and () and (fig|391904.18.peg.169) and (fig|391904.18.peg.818 or fig|391904.18.peg.808) and (fig|391904.18.peg.171) and (fig|391904.18.peg.6) and (fig|391904.18.peg.960) and (fig|391904.18.peg.2058) and (fig|391904.18.peg.2189) and (fig|391904.18.peg.731) and (fig|391904.18.peg.965) and (fig|391904.18.peg.891) and (fig|391904.18.peg.157) and…	((fig|1207543.7.peg.626) and (fig|1207543.7.peg.296) and (fig|1207543.7.peg.438) and (fig|1207543.7.peg.2184 or fig|1207543.7.peg.1375 or fig|1207543.7.peg.1612) and (fig|1207543.7.peg.566 or fig|1207543.7.peg.1502) and () and () and (fig|1207543.7.peg.292) and (fig|1207543.7.peg.295) and (fig|1207543.7.peg.972 or fig|1207543.7.peg.821) and (fig|1207543.7.peg.639 or fig|1207543.7.peg.811 or fig|1…	((fig|473819.17.peg.702) and (fig|473819.17.peg.1881) and () and () and (fig|473819.17.peg.706) and (fig|473819.17.peg.1958 or fig|473819.17.peg.105 or fig|473819.17.peg.949) and (fig|473819.17.peg.1690) and () and () and () and (fig|473819.17.peg.489 or fig|473819.17.peg.537) and (fig|473819.17.peg.1517) and (fig|473819.17.peg.61) and (fig|473819.17.peg.2135) and (fig|473819.17.peg.1586) and (fi…	((fig|471853.12.peg.8) and (fig|471853.12.peg.1918) and (fig|471853.12.peg.655) and (fig|471853.12.peg.2392) and (fig|471853.12.peg.660) and () and (fig|471853.12.peg.3) and (fig|471853.12.peg.490 or fig|471853.12.peg.662 or fig|471853.12.peg.4161 or fig|471853.12.peg.272) and (fig|471853.12.peg.3017 or fig|471853.12.peg.3020) and (fig|471853.12.peg.7) and () and (fig|471853.12.peg.2148) and (fig…	((fig|547043.15.peg.527) and () and (fig|547043.15.peg.472) and (fig|547043.15.peg.24) and (fig|547043.15.peg.87) and (fig|547043.15.peg.1330) and (fig|547043.15.peg.1049) and (fig|547043.15.peg.1455) and () and () and () and (fig|547043.15.peg.1584 or fig|547043.15.peg.131) and () and (fig|547043.15.peg.1451) and (fig|547043.15.peg.1165) and () and (fig|547043.15.peg.1452) and () and (fig|547043…
rxn09167_c0	pyruvic (cytochrome b1) dehydrogenase_c0	(1) H2O_c0 + (1) Pyruvate_c0 + (1) Ubiquinone-8_c0 <=> (1) CO2_c0 + (1) Acetate_c0 + (1) Ubiquinol-8_c0				>												>			>					>	>				>		>				>	>					>	>				((fig|471853.12.peg.366))
rxn02085_c0	4,5-Dihydro-4-oxo-5-imidazolepropanoate hydro-lyase_c0	(1) H+_c0 + (1) 4-Imidazolone-5-propanoate_c0 <=> (1) H2O_c0 + (1) Urocanate_c0				=									<	<	<			<												<																((fig|471853.12.peg.1834))
rxn05734_c0	aldehyde dehydrogenase (glyoxylate, NAD)_c0	(1) H2O_c0 + (1) NAD_c0 + (1) Glyoxalate_c0 <=> (1) NADH_c0 + (2) H+_c0 + (1) Oxalate_c0	=	=	=	=		=		=				=		=						=	=		=	=		=	=	=									=						((fig|391904.18.peg.2025))	((fig|1207543.7.peg.450))	((fig|473819.17.peg.810))	((fig|471853.12.peg.209 or fig|471853.12.peg.1892 or fig|471853.12.peg.211))
rxn07887_c0	R08098_c0	(1) trans-Geranyl-CoA_c0 <=> (1) Geranoyl-CoA_c0	<	<	>	>	>	<	>	<	>	>	<	>	<	<	<	<	<	<	>	>	>	<	>	>	<	<	<	>	<		>	>	>	<	>	>	>	>	>	>	>	>	gapfilled	gapfilled	gapfilled	gapfilled	gapfilled
rxn06883_c0	Protein-N(pai)-phosphohistidine:sugar N(pai)-phosphotransferase_c0	(1) N-Acetyl-D-glucosamine_c0 + (1) Protein N-pros-phosphohistidine_c0 <=> (1) Protein histidine_c0 + (1) N-Acetyl-D-glucosamine 6-phosphate_c0																												>								<	<
rxn09240_c0	Sulfate adenyltransferase_c0	(1) H2O_c0 + (1) ATP_c0 + (1) GTP_c0 + (1) Sulfate_c0 <=> (1) Phosphate_c0 + (1) PPi_c0 + (1) GDP_c0 + (1) H+_c0 + (1) APS_c0														=	=		=		=	=		=	=	=
rxn11552_c0	galactitol:NADP+ 1-oxidoreductase_c0	(1) H+_c0 + (1) Galactose_c0 + (1) NADPH_c0 <=> (1) Dulcose_c0 + (1) NADP_c0																					>																	<
rxn03680_c0	acrylamide hydro-lyase_c0	(1) Acrylamide_c0 <=> (1) H2O_c0 + (1) Vinyl cyanide_c0				<																																										gapfilled
rxn00972_c0	Acetyl-CoA:citrate CoA-transferase_c0	(1) Citrate_c0 + (1) Acetyl-CoA_c0 + (1) H+_c0 <=> (1) (3S)-Citryl-CoA_c0 + (1) Acetate_c0	<	<	<	<		<	<	<																					<														gapfilled	gapfilled	gapfilled	gapfilled
rxn01512_c0	ATP:dTDP phosphotransferase_c0	(1) ATP_c0 + (1) dTDP_c0 <=> (1) ADP_c0 + (1) TTP_c0				=						=	=		=	=	=	=	=	=	=	=	=	=	=	=	=	=		=	=	=	=	=	=	=	=	=	=	=	=	=	=	=				((fig|471853.12.peg.2551))
rxn11663_c0	4-(phosphonooxy)threonine:NAD oxidoreductase_c0	(1) NAD_c0 + (1) 4-(Phosphonooxy)-threonine_c0 <=> (1) NADH_c0 + (1) CO2_c0 + (1) 3-Amino-2-oxopropyl phosphate_c0										=
rxn02639_c0	3alpha,7alpha,12alpha-trihydroxy-5beta-cholanoyl-CoA:propanoyl-CoA C-acyltransferase_c0	(1) Propionyl-CoA_c0 + (1) Choloyl-CoA_c0 <=> (1) CoA_c0 + (1) 3alpha,7alpha,12alpha-Trihydroxy-5beta-24-oxocholestanoyl-CoA_c0	=	=	=	=	=			=	=	>				=	=		=			=	=				=			=	=										=				((fig|391904.18.peg.1960 or fig|391904.18.peg.1959))	((fig|1207543.7.peg.24))	((fig|473819.17.peg.1281 or fig|473819.17.peg.1555 or fig|473819.17.peg.864))	((fig|471853.12.peg.2118))	((fig|547043.15.peg.1136))
rxn00001_c0	diphosphate phosphohydrolase_c0	(1) H2O_c0 + (1) PPi_c0 <=> (2) Phosphate_c0 + (1) H+_c0	>	>	>	>	>	>	>	>	>	>	>	>	>	>	>	>	>	>	>	>	>	>	>	>	>	>	>	>	>	>	>	>	>	>	>	>	>	>	>	>	>	>	((fig|391904.18.peg.278))	((fig|1207543.7.peg.832))	((fig|473819.17.peg.995))	((fig|471853.12.peg.692))	((fig|547043.15.peg.1620))
rxn11152_c0	Enoyl-CoA hydratase_c0	(1) Methacrylyl-CoA_c0 + (1) H2O_c0 + (1) H+_c0 <=> (1) 3-Hydroxyisobutyryl-CoA_c0							<
rxn02153_c0	D-Methionine:pyruvate aminotransferase_c0	(1) Pyruvate_c0 + (1) D-Methionine_c0 <=> (1) 4-methylthio 2-oxobutyrate_c0 + (1) L-Alanine_c0		>	>			>						>																>																gapfilled	gapfilled
rxn08844_c0	Lysophospholipase L2 (2-acylglycerophosphoethanolamine, n-C18:1)_c0	(1) H2O_c0 + (1) 2-Acyl-sn-glycero-3-phosphoethanolamine octadec-11-enoyl_c0 <=> (1) H+_c0 + (1) Glycerophosphoethanolamine_c0 + (1) octadecenoate_c0	=	=	=	=	=	=	=	=	=	=	=	=	=	=	=	=	=	=	=	=	=	=	=	=	=	=		=	=	=	=	=	=	=	=	=	=	=	=	=	=	=	((fig|391904.18.peg.82))	((fig|1207543.7.peg.302)) or ((fig|1207543.7.peg.1692 or fig|1207543.7.peg.1934))	((fig|473819.17.peg.661))	((fig|471853.12.peg.465 or fig|471853.12.peg.686))	((fig|547043.15.peg.1490))
rxn08312_c0	CDP-diacylglycerol synthetase (n-C18:1)_c0	(1) CTP_c0 + (1) 1,2-dioctadec-11-enoyl-sn-glycerol 3-phosphate_c0 <=> (1) PPi_c0 + (1) H+_c0 + (1) CDP-1,2-dioctadec-11-enoylglycerol_c0	=	=	=	=	=	=	=	=	=	=	=	=	=	=	=	=	=	=	=	=	=	=	=	=	=	=	=	=	=	=	=	=	=	=	=	=	=	=	=	=	=	=	((fig|391904.18.peg.1060))	((fig|1207543.7.peg.209))	((fig|473819.17.peg.1709))	((fig|471853.12.peg.2495))	((fig|547043.15.peg.1259))
rxn01682_c0	(1S,2R)-1-C-(indol-3-yl)glycerol 3-phosphate D-glyceraldehyde-3-phosphate-lyase_c0	(1) Indoleglycerol phosphate_c0 <=> (1) Glyceraldehyde3-phosphate_c0 + (1) indol_c0	=	=	=	=	=	=	=	=	=	=	=	=	=	=	=	=	=	=	=	=	=	=	=	=	=	=	=	=	=	=	=	=	=	=	=	=	=	=		=	=	=	((fig|391904.18.peg.1399) and (fig|391904.18.peg.1400))	((fig|1207543.7.peg.39) and (fig|1207543.7.peg.38))	((fig|473819.17.peg.1715) and (fig|473819.17.peg.1714))	((fig|471853.12.peg.2213) and (fig|471853.12.peg.2212)) or ((fig|471853.12.peg.4006))	((fig|547043.15.peg.1253) and (fig|547043.15.peg.1254))
rxn04049_c0	R05811_c0	(1) H2O_c0 + (1) Cobalt-precorrin 5_c0 + (1) S-Adenosyl-L-methionine_c0 <=> (1) S-Adenosyl-homocysteine_c0 + (1) Acetaldehyde_c0 + (1) Cobalt-precorrin 6_c0 + (1) H+_c0	<	<	<	>	>	<	<	<	<	<	<	<	>	<	<	<	<	<	<	<	>	>	<	<	<	<	>	<	>	<	<	>	<	<	<	<	<	<	<	<	<	>	gapfilled	gapfilled	gapfilled	gapfilled	gapfilled
rxn01709_c0	propane-1,2-diol hydro-lyase_c0	(1) 1,2-Propanediol_c0 <=> (1) H2O_c0 + (1) Propanal_c0			>												>				>																										gapfilled
rxn08558_c0	anaerobic glycerol-3-phosphate dehydrogenase_c0	(1) Glycerol-3-phosphate_c0 + (1) 2-Demethylmenaquinone 8_c0 <=> (1) Glycerone-phosphate_c0 + (1) 2-Demethylmenaquinol 8_c0											>															>	>	>		>	>	>	>	>	>	>	>	>	>	>	>	>
rxn05464_c0	trans-Octodec-2-enoyl-ACP:NAD+ oxidoreductase (A-specific)_c0	(1) NADH_c0 + (1) H+_c0 + (1) trans-Octodec-2-enoyl-ACP_c0 <=> (1) NAD_c0 + (1) Octodecanoyl-ACP_c0				>										=	>		>	>				>			>																					((fig|471853.12.peg.2314))
rxn00151_c0	ATP:pyruvate,phosphate phosphotransferase_c0	(1) ATP_c0 + (1) Phosphate_c0 + (1) Pyruvate_c0 <=> (1) PPi_c0 + (1) AMP_c0 + (1) Phosphoenolpyruvate_c0 + (2) H+_c0				=						=	=	=	=	=	=	=	=	=	=	=	=	=	=	=	=	=	=	=	=	=	=	=	=	=	=	=	=	=	=	=	=	=				((fig|471853.12.peg.2764))
rxn04052_c0	R05814_c0	(2) H+_c0 + (1) Cobalt-precorrin 8_c0 <=> (1) Cobyrinate_c0	=	=	=	=	=	=	=	=	=	=	=	=	=	=	=	=	=	=	=	=	=	=	=	=	=	=	=	=	=	=	=	=	=	=	=	=	=	=	=	=	=	=	((fig|391904.18.peg.2245 or fig|391904.18.peg.1818))	((fig|1207543.7.peg.1422 or fig|1207543.7.peg.883))	((fig|473819.17.peg.2007 or fig|473819.17.peg.248))	((fig|471853.12.peg.372))	((fig|547043.15.peg.1002 or fig|547043.15.peg.243))
rxn02184_c0	11-cis-Retinyl-palmitate acylhydrolase_c0	(1) H2O_c0 + (1) 11-cis-Retinyl palmitate_c0 <=> (1) H+_c0 + (1) Palmitate_c0 + (1) 11-cis-Retinol_c0	<	<	<	<	>	<	<	<	<	<	<	<	<	<	<	>	<	<	<	<	<	>	<	<	>	<	>	>	<	<	>	<	>	>	>	<	>	>	<	<	>	>	gapfilled	gapfilled	gapfilled	gapfilled	gapfilled
rxn05208_c0	Na+ lactate / malate H+ antiporter_c0	(1) H+_c0 + (1) L-Malate_c0 + (1) D-Lactate_e0 + (1) Na+_e0 <=> (1) H+_e0 + (1) L-Malate_e0 + (1) D-Lactate_c0 + (1) Na+_c0						<
rxn01353_c0	ATP:dGDP phosphotransferase_c0	(1) ATP_c0 + (1) dGDP_c0 <=> (1) ADP_c0 + (1) dGTP_c0				=						=	=		=	=	=	=	=	=	=	=	=	=	=	=	=	=		=	=	=	=	=	=	=	=	=	=	=	=	=	=	=				((fig|471853.12.peg.2551))
rxn03159_c0	UDP-2,3-bis(3-hydroxytetradecanoyl)glucosamine:2,3-bis-(3-hydroxytetradecanoyl)-alpha-D-glucosaminyl-1-phosphate 2,3-bis(3-hydroxytetradecanoyl)-glucosaminyltransferase_c0	(1) UDP-2,3-bis(3-hydroxytetradecanoyl)glucosamine_c0 + (1) Lipid X_c0 <=> (1) UDP_c0 + (1) Lipid A disaccharide_c0	>	>	>	>		>	>		>	>	>	>	>	>	>		>		>	>	>	>	>	>		>	>		>		>					>			>				gapfilled	gapfilled	gapfilled	gapfilled
rxn05872_c0	Secondary_c0	(1) NAD_c0 + (1) Secondary alcohol_c0 <=> (1) NADH_c0 + (1) H+_c0 + (1) Ketone_c0	=	=	=	=	=	=	=	=	=	=	=	=		=	=	=	=	=	=			=	=	=	=	=	=	=	=		=	=	=	=	=	=	=	=	=	=	=	=	((fig|391904.18.peg.2300))	((fig|1207543.7.peg.703))	((fig|473819.17.peg.1561 or fig|473819.17.peg.301))	((fig|471853.12.peg.1818 or fig|471853.12.peg.3656 or fig|471853.12.peg.2226 or fig|471853.12.peg.1263 or fig|471853.12.peg.4179 or fig|471853.12.peg.2259))	((fig|547043.15.peg.53 or fig|547043.15.peg.288))
rxn09103_c0	phosphatidylglycerol phosphate phosphatase (periplasm, n-C14:1)_c0	(1) H2O_c0 + (1) Phosphatidylglycerophosphate ditetradec-7-enoyl_c0 <=> (1) Phosphatidylglycerol ditetradec-7-enoyl_c0 + (1) H+_c0 + (1) Phosphate_c0	>	<	>	>	>	>	>	<	>	<	>	<	>	>	>	>	>	<	>	>	>	>	>	>	<	>	<	>	<	<	>	<	>	>	>	<	>	>	<	>	>	>	gapfilled	gapfilled	gapfilled	gapfilled	gapfilled
rxn10191_c0	D-alanine-poly(phosphoribitol) ligase_c0	(1) Prenol-45n teichoic acid_c0 + (45) D-Alanine_c0 + (45) ATP_c0 <=> (90) H+_c0 + (45) PPi_c0 + (1) Prenol-45n teichoic acid-alanine substituted_c0 + (45) AMP_c0					>			>								>		>							>			>		>		>	>	>	>		>	>		>	>	>					gapfilled
rxn00262_c0	L-Aspartic acid:oxygen oxidoreductase (deaminating)_c0	(1) H2O_c0 + (1) O2_c0 + (1) L-Aspartate_c0 <=> (1) NH3_c0 + (1) H2O2_c0 + (1) Oxaloacetate_c0	>	>		>				>	>																			>															((fig|391904.18.peg.911))	((fig|1207543.7.peg.1598 or fig|1207543.7.peg.2054))		((fig|471853.12.peg.2769))
rxn01596_c0	Streptomycin-6-phosphate phosphohydrolase_c0	(1) H2O_c0 + (1) Streptomycin 6-phosphate_c0 <=> (1) Streptomycin_c0 + (1) H+_c0 + (1) Phosphate_c0						<					<																			<
rxn10313_c0	isopentadecanoyl-lipoteichoic acid synthesis (n=24), linked, N-acetylglucosamine substituted_c0	(24) UDP-N-acetylglucosamine_c0 + (1) Isopentadecanoyllipoteichoic acid (n=24), linked, unsubstituted_c0 <=> (24) UDP_c0 + (1) Isopentadecanoyllipoteichoic acid (n=24), linked, N-acetyl-D-glucosamine_c0	=	=	=	=	=	=	=	=	=	=	=	=	=	=	=	=	=	=	=	=	=	=	=	=	=	=	=	=	=	=	=	=	=	=	=	=	=	=	=	=	=	=	((fig|391904.18.peg.582))	((fig|1207543.7.peg.1805 or fig|1207543.7.peg.2111))	((fig|473819.17.peg.126))	((fig|471853.12.peg.1286))	((fig|547043.15.peg.137))
rxn14294_c0	(2E,6E)-farnesyl-diphosphate lyase [(3E,6E)-alpha-farnesene-forming]_c0	(1) Farnesyldiphosphate_c0 <=> (1) PPi_c0 + (1) H+_c0 + (1) alpha-Farnesene_c0	=	=	=	=	=	=	=	=	=	=	=	=	=	=	=	=	=	=	=	=	=	=	=	=	=	=	=	=	=	=	=	=	=	=	=	=	=	=	=	=	=	=	((fig|391904.18.peg.1649))	((fig|1207543.7.peg.1898 or fig|1207543.7.peg.228))	((fig|473819.17.peg.1868))	((fig|471853.12.peg.2015))	((fig|547043.15.peg.1062))
rxn02407_c0	5alpha-Cholest-7-en-3beta-ol delta7-delta8-isomerase_c0	(1) Lathosterol_c0 <=> (1) Zymostenol_c0																	<
rxn09315_c0	Trimethylamine N-oxide reductase (demethylmenaquinol 8)_c0	(1) H+_c0 + (1) (CH3)3NO_c0 + (1) 2-Demethylmenaquinol 8_c0 <=> (1) H2O_c0 + (1) (CH3)3N_c0 + (1) 2-Demethylmenaquinone 8_c0											=														=	=		=	=										=
rxn07971_c0	RXN0-3543.c_c0	(1) H2O_c0 + (1) 4-Amino-2-methyl-5-diphosphomethylpyrimidine_c0 <=> (2) H+_c0 + (1) Phosphate_c0 + (1) 4-Amino-5-phosphomethyl-2-methylpyrimidine_c0	<	<	<					<																																			gapfilled	gapfilled	gapfilled
rxn01652_c0	S-Aminomethyldihydrolipoylprotein:(6S)-tetrahydrofolate aminomethyltransferase (ammonia-forming)_c0	(1) H2O_c0 + (1) 5-10-Methenyltetrahydrofolate_c0 <=> (1) H+_c0 + (1) 5-Formyltetrahydrofolate_c0				=						=	=		=			=	=	=							=			=	=	=		=					=		=							((fig|471853.12.peg.3007 or fig|471853.12.peg.945))
rxn03974_c0	FMNH2:NAD+ oxidoreductase_c0	(1) NAD_c0 + (1) FMNH2_c0 <=> (1) NADH_c0 + (1) FMN_c0 + (2) H+_c0				<							<				<		<	=	<	<	<		<		=							<					<		<							((fig|471853.12.peg.1721 or fig|471853.12.peg.425))
rxn01990_c0	5-Dehydro-4-deoxy-D-glucarate tartronate-semialdehyde-lyase_c0	(1) 5-Dehydro-4-deoxy-D-glucarate_c0 <=> (1) Pyruvate_c0 + (1) Tartronate semialdehyde_c0	>	>	>			>		>	>		>		<	>	>	>	<	>	>	>	>	>	>	>	>		>	>				>	>	>	>			>		>	>	<	gapfilled	gapfilled	gapfilled
rxn05533_c0	oligopeptide-transporting ATPase_c0	(1) H2O_c0 + (1) ATP_c0 + (1) ala-L-asp-L_e0 <=> (1) ADP_c0 + (1) Phosphate_c0 + (1) H+_c0 + (1) ala-L-asp-L_c0	=	=	=	=	=	=	=	=	=	=	=	=	=	=	=	=	=	=	=	=	=	=	=	=	=	=	=	=	=	=	=	=	=	=	=	=	=	=	=	=	=	=	((fig|391904.18.peg.649 or fig|391904.18.peg.2071)) or ((fig|391904.18.peg.872 or fig|391904.18.peg.52)) or ((fig|391904.18.peg.2483)) or ((fig|391904.18.peg.922 or fig|391904.18.peg.1516)) or ((fig|391904.18.peg.50))	((fig|1207543.7.peg.987 or fig|1207543.7.peg.1886 or fig|1207543.7.peg.604)) or ((fig|1207543.7.peg.986 or fig|1207543.7.peg.1340)) or ((fig|1207543.7.peg.838)) or ((fig|1207543.7.peg.988))	((fig|473819.17.peg.71)) or ((fig|473819.17.peg.1402)) or ((fig|473819.17.peg.1436 or fig|473819.17.peg.2089 or fig|473819.17.peg.990 or fig|473819.17.peg.1437))	((fig|471853.12.peg.3441 or fig|471853.12.peg.1396 or fig|471853.12.peg.470 or fig|471853.12.peg.43 or fig|471853.12.peg.160)) or ((fig|471853.12.peg.1791 or fig|471853.12.peg.1114 or fig|471853.12.peg.3493)) or ((fig|471853.12.peg.597 or fig|471853.12.peg.3442 or fig|471853.12.peg.161)) or ((fig|471853.12.peg.2190 or fig|471853.12.peg.3443)) or ((fig|471853.12.peg.3334 or fig|471853.12.peg.1112 …	((fig|547043.15.peg.308 or fig|547043.15.peg.96)) or ((fig|547043.15.peg.607)) or ((fig|547043.15.peg.698 or fig|547043.15.peg.1780 or fig|547043.15.peg.1615 or fig|547043.15.peg.578 or fig|547043.15.peg.577)) or ((fig|547043.15.peg.312))
rxn08837_c0	Lysophospholipase L2 (acyltransferase, 2-acyl-glycerophosphoglycerol, n-C18:1)_c0	(1) Phosphatidylglycerol dioctadec-11-enoyl_c0 + (1) 2-Acyl-sn-glycero-3-phosphoglycerol octadec-11-enoyl_c0 <=> (1) Glycerophosphoglycerol_c0 + (1) acyl phosphatidylglycerol octadec-11-enoyl_c0		>	>		<	<	>	>	>		>	>	>	>	>	>		>	>	>		>		>	>	>			<	>		>	>			>	>	>		>	>			gapfilled	gapfilled		gapfilled
rxn01316_c0	phosphoenolpyruvate:N-acetyl-D-mannosamine C-(1-carboxyvinyl)transferase (phosphate-hydrolysing, 2-carboxy-2-oxoethyl-forming)_c0	(1) Phosphate_c0 + (1) Neu5Ac_c0 <=> (1) H2O_c0 + (1) Phosphoenolpyruvate_c0 + (1) N-Acetyl-D-mannosamine_c0																<
rxn01593_c0	ATP:streptomycin 6-phosphotransferase_c0	(1) ATP_c0 + (1) Streptomycin_c0 <=> (1) ADP_c0 + (1) Streptomycin 6-phosphate_c0						=					=																			=
rxn05229_c0	NCAIR synthetase and NCAIR mutase_c0	(1) ATP_c0 + (1) H2CO3_c0 + (1) AIR_c0 <=> (1) ADP_c0 + (1) Phosphate_c0 + (1) H+_c0 + (1) 5'-Phosphoribosyl-4-carboxy-5-aminoimidazole_c0	>	>	>	>	>	>	>	>	>	>	>		>	>	>	>	>	>	>	>	>	>	>	>	>	>	>	>	>	>		>	>	>	>		>	>	>	>	>	>	((fig|391904.18.peg.2044) and (fig|391904.18.peg.2043))	((fig|1207543.7.peg.1452) and (fig|1207543.7.peg.1453))	((fig|473819.17.peg.27) and (fig|473819.17.peg.28))	((fig|471853.12.peg.1155) and (fig|471853.12.peg.1154))	((fig|547043.15.peg.59) and (fig|547043.15.peg.60))
rxn09154_c0	Phospholipase A2 (phosphatidylethanolamine, n-C16:0) (periplasm)_c0	(1) H2O_c0 + (1) phosphatidylethanolamine dihexadecanoyl_c0 <=> (1) H+_c0 + (1) Palmitate_c0 + (1) 1-Acyl-sn-glycero-3-phosphoethanolamine hexadecanoyl_c0	<	<	<	>	>	>	<	<	<	>	>	<	<	>	<	<	>	<	<	<	<	<	<	>	<	<		>	<	<	>	<	<	<	>	<	>	<	<	<	<	>	gapfilled	gapfilled	gapfilled	gapfilled	gapfilled
rxn07884_c0	3-methylcrotonyl-CoA:acetyl-CoA C-acyltransferase_c0	(1) CoA_c0 + (1) 5-Methyl-3-oxo-4-hexenoyl-CoA_c0 <=> (1) Dimethylacryloyl-CoA_c0 + (1) H+_c0 + (1) Acetyl-CoA_c0	<	<	>	>	>	<	>	<	>	>	<	>	<	<	<	<	<	<	>	>	>	<	>	>	<	<	<	>	<		>	>	>	<	>	>	>	>	>	>	>	>	gapfilled	gapfilled	gapfilled	gapfilled	gapfilled
rxn03970_c0	Coniferyl aldehyde:NAD oxidoreductase_c0	(1) H2O_c0 + (1) NAD_c0 + (1) Ferulaldehyde_c0 <=> (1) NADH_c0 + (2) H+_c0 + (1) Ferulate_c0				=										=	=	=	=	=	=	=	=	=	=	=	=	=	=	=	=									=			=	=				((fig|471853.12.peg.4001))
rxn09135_c0	Phospholipase A1 (phosphatidylethanolamine, n-C18:0) (periplasm)_c0	(1) phosphatidylethanolamine dioctadecanoyl_c0 + (1) H2O_c0 <=> (1) ocdca_c0 + (1) 2-Acyl-sn-glycero-3-phosphoethanolamine (n-C18:0)_c0 + (1) H+_c0	<	<	<	<	<	<	<	<	<	<	<	<	<	<	<	<	<	<	<	<	<	<	<	<	<	<	<	<	<	<	<	<	<	<	<	<	<	<	<	<	<	<	gapfilled	gapfilled	gapfilled	gapfilled	gapfilled
rxn04456_c0	2-oxo-4-hydroxy-4-carboxy-5-ureidoimidazoline decarboxylase_c0	(1) 5-Hydroxy-2-oxo-4-ureido-2,5-dihydro-1H-imidazole-5-carboxylate_c0 <=> (1) Allantoin_c0 + (1) CO2_c0																															>					>
rxn01244_c0	3-methyl-2-oxobutanoate:[dihydrolipoyllysine-residue (2-methylpropanoyl)transferase] lipoyllysine 2-oxidoreductase (decarboxylating, acceptor-2-methylpropanoylating)_c0	(1) Lipoamide_c0 + (1) H+_c0 + (1) 3-Methyl-2-oxobutanoate_c0 <=> (1) S-(2-Methylpropionyl)-dihydrolipoamide_c0 + (1) CO2_c0				>						<	>	<	>	>	>	>	>	>	>	>	>	<	>	>	>	>	>	>	>	>	>	>	>	>	>	>	>	>	>	<	<	>				gapfilled
rxn05374_c0	10-methyl-trans-dodec-2-enoyl-ACP:NADP+ oxidoreductase (A-specific)_c0	(1) 10-methyl-trans-dodec-2-enoyl-ACP_c0 + (1) H+_c0 + (1) NADPH_c0 <=> (1) 10-methyl-dodecanoyl-ACP_c0 + (1) NADP_c0	>	>	>		>	>	>	>	>	>		>	>			>			>	>		>					>	>	>	>	>	>				>		>	>	>		>	gapfilled	gapfilled	gapfilled		gapfilled
rxn00741_c0	2-Hydroxybutyrate:NAD+ oxidoreductase_c0	(1) NAD_c0 + (1) 2-Hydroxybutyrate_c0 <=> (1) NADH_c0 + (1) H+_c0 + (1) 2-Oxobutyrate_c0	=	=	=	=	=	=	=	=	=	=	=	=	=	=	=	=	=	=	=	=	=	=	=	=	=	=	=		=	=	=	=	=	=	=	=	=	=	=	=	=	=	((fig|391904.18.peg.842 or fig|391904.18.peg.1091))	((fig|1207543.7.peg.2030 or fig|1207543.7.peg.1851))	((fig|473819.17.peg.1376))	((fig|471853.12.peg.3287 or fig|471853.12.peg.2427))	((fig|547043.15.peg.1462 or fig|547043.15.peg.632))
rxn00260_c0	L-Aspartate:2-oxoglutarate aminotransferase_c0	(1) 2-Oxoglutarate_c0 + (1) L-Aspartate_c0 <=> (1) L-Glutamate_c0 + (1) Oxaloacetate_c0	=	=	=	=	=	=	=	=	=	=	=	<	=	=	=	=	=	=	=	=	=	=	=	=	=	=	=	=	=	=	=	=	=	=	=	=	=	=	=	=	=	=	((fig|391904.18.peg.1471 or fig|391904.18.peg.491 or fig|391904.18.peg.2002 or fig|391904.18.peg.2055 or fig|391904.18.peg.2361))	((fig|1207543.7.peg.1323 or fig|1207543.7.peg.875 or fig|1207543.7.peg.381 or fig|1207543.7.peg.1353 or fig|1207543.7.peg.1679 or fig|1207543.7.peg.1997 or fig|1207543.7.peg.1535 or fig|1207543.7.peg.446))	((fig|473819.17.peg.863 or fig|473819.17.peg.1762 or fig|473819.17.peg.1229 or fig|473819.17.peg.352 or fig|473819.17.peg.46 or fig|473819.17.peg.423 or fig|473819.17.peg.373))	((fig|471853.12.peg.2807 or fig|471853.12.peg.956 or fig|471853.12.peg.3340 or fig|471853.12.peg.3158 or fig|471853.12.peg.3917))	((fig|547043.15.peg.367 or fig|547043.15.peg.72 or fig|547043.15.peg.417))
rxn04385_c0	L-threonine-O-3-phosphate carboxy-lyase_c0	(1) H+_c0 + (1) L-Threonine phosphate_c0 <=> (1) CO2_c0 + (1) (R)-1-Aminopropan-2-yl phosphate_c0				>																																			<	<						gapfilled
rxn07524_c0	salicylate,NADPH:oxygen oxidoreductase (5-hydroxylating)_c0	(1) NADPH_c0 + (1) SALC_c0 + (1) O2_c0 + (1) H+_c0 <=> (1) Gentisate_c0 + (1) NADP_c0 + (1) H2O_c0																																		>
rxn02211_c0	(R)-Lactaldehyde:NAD+ oxidoreductase (glutathione-formylating)_c0	(1) GSH_c0 + (1) NAD_c0 + (1) D-Lactaldehyde_c0 <=> (1) (R)-S-Lactoylglutathione_c0 + (1) NADH_c0 + (1) H+_c0	<									>													>							>													gapfilled
rxn05602_c0	L-lactate reversible transport via proton symport_c0	(1) H+_e0 + (1) L-Lactate_e0 <=> (1) H+_c0 + (1) L-Lactate_c0										=	=	=	=	=	=	=	=	=	=	=	=	=	=	=	=		=		=	=	=	=	=	=	=	=	=		=	=	=	=
rxn00868_c0	Butanoyl-CoA:(acceptor) 2,3-oxidoreductase_c0	(1) NAD_c0 + (1) Butyryl-CoA_c0 <=> (1) NADH_c0 + (1) H+_c0 + (1) Crotonyl-CoA_c0				<	<					<		<	<		<			<										>	<			<	<	<	<			=	<	<	<	<				((fig|471853.12.peg.2747))	gapfilled
rxn02159_c0	L-Histidinol:NAD+ oxidoreductase_c0	(1) NAD_c0 + (1) L-Histidinol_c0 <=> (1) NADH_c0 + (1) H+_c0 + (1) L-Histidinal_c0	=	=	=	=	=	=	=	=	=	=	=			=	=		=	=	=	=	=	=	=	=	=	=		=				=	=				=	=	=				((fig|391904.18.peg.825)) or ((fig|391904.18.peg.825))	((fig|1207543.7.peg.1593)) or ((fig|1207543.7.peg.1593))	((fig|473819.17.peg.1351)) or ((fig|473819.17.peg.1351))	((fig|471853.12.peg.2389)) or ((fig|471853.12.peg.2389))	((fig|547043.15.peg.649)) or ((fig|547043.15.peg.649))
rxn01499_c0	3,4-Dihydroxy-L-phenylalanine carboxy-lyase_c0	(1) H+_c0 + (1) L-Dopa_c0 <=> (1) CO2_c0 + (1) Dopamine_c0	=	=	=	=	=	=	=	=	=	=		=																															((fig|391904.18.peg.56))	((fig|1207543.7.peg.772 or fig|1207543.7.peg.753))	((fig|473819.17.peg.686))	((fig|471853.12.peg.2729))	((fig|547043.15.peg.1466))
rxn05585_c0	hexanesulfonate transport via ABC system_c0	(1) H2O_c0 + (1) ATP_c0 + (1) hexanesulfonate_e0 <=> (1) ADP_c0 + (1) Phosphate_c0 + (1) H+_c0 + (1) hexanesulfonate_c0				>		>								>	>				>		>		>																							(() and (fig|471853.12.peg.3432) and (fig|471853.12.peg.3433))
rxn12849_c0	Gly-Leu ABC transporters_c0	(1) H2O_c0 + (1) ATP_c0 + (1) Gly-Leu_e0 <=> (1) ADP_c0 + (1) Phosphate_c0 + (1) H+_c0 + (1) Gly-Leu_c0	=	=	=	=	=	=	=	=	=	=	=	=	=	=	=	=	=	=	=	=	=	=	=	=	=	=	=	=	=	=	=	=	=	=	=	=	=	=	=	=	=	=	((fig|391904.18.peg.649 or fig|391904.18.peg.2071)) or ((fig|391904.18.peg.52 or fig|391904.18.peg.872)) or ((fig|391904.18.peg.2483)) or ((fig|391904.18.peg.922 or fig|391904.18.peg.1516)) or ((fig|391904.18.peg.50))	((fig|1207543.7.peg.604 or fig|1207543.7.peg.1886 or fig|1207543.7.peg.987)) or ((fig|1207543.7.peg.1340 or fig|1207543.7.peg.986)) or ((fig|1207543.7.peg.838)) or ((fig|1207543.7.peg.988))	((fig|473819.17.peg.71)) or ((fig|473819.17.peg.1402)) or ((fig|473819.17.peg.1437 or fig|473819.17.peg.1436 or fig|473819.17.peg.2089 or fig|473819.17.peg.990))	((fig|471853.12.peg.160 or fig|471853.12.peg.43 or fig|471853.12.peg.470 or fig|471853.12.peg.1396 or fig|471853.12.peg.3441)) or ((fig|471853.12.peg.3493 or fig|471853.12.peg.1114 or fig|471853.12.peg.1791)) or ((fig|471853.12.peg.161 or fig|471853.12.peg.3442 or fig|471853.12.peg.597)) or ((fig|471853.12.peg.3443 or fig|471853.12.peg.2190)) or ((fig|471853.12.peg.3491 or fig|471853.12.peg.467 o…	((fig|547043.15.peg.96 or fig|547043.15.peg.308)) or ((fig|547043.15.peg.607)) or ((fig|547043.15.peg.1780 or fig|547043.15.peg.698 or fig|547043.15.peg.578 or fig|547043.15.peg.577 or fig|547043.15.peg.1615)) or ((fig|547043.15.peg.312))
rxn00395_c0	L-Arginine iminohydrolase_c0	(1) H2O_c0 + (1) L-Arginine_c0 <=> (1) NH3_c0 + (1) Citrulline_c0										>	>		>	>	>	=	>	>	>	>	>	>	>	>	>	>		>				>	>				>	>	>
rxn06865_c0	R05146_c0	(1) Lauroyl-KDO2-lipid IV(A)_c0 + (1) ACP_c0 <=> (1) kdo2-lipid iva_c0 + (1) Dodecanoyl-ACP_c0	<	<	<	<		<	<		<	<	<	<	<	<	<		<		<	<	<	<	<	<		<	<		<		<					<			<				gapfilled	gapfilled	gapfilled	gapfilled
rxn00806_c0	L-Leucine:2-oxoglutarate aminotransferase_c0	(1) 2-Oxoglutarate_c0 + (1) L-Leucine_c0 <=> (1) L-Glutamate_c0 + (1) 4MOP_c0	=	=	=	=	=	=	=	=	=	=	=	=	=	=	=	=	=	=	=	=	=	=	=	=	=	=	=	=	=	=	=	=	=	=	=	=	=	=	=	=	=	=	((fig|391904.18.peg.1625))	((fig|1207543.7.peg.1060))	((fig|473819.17.peg.1825))	((fig|471853.12.peg.1413))	((fig|547043.15.peg.1105))
rxn08518_c0	FHLMULTI-RXN.c_c0	(1) H+_c0 + (1) Formate_c0 <=> (1) H2_c0 + (1) CO2_c0																						>
rxn02803_c0	Tetradecanoyl-CoA:(acceptor) 2,3-oxidoreductase_c0	(1) FAD_c0 + (1) Myristoyl-CoA_c0 + (1) H+_c0 <=> (1) FADH2_c0 + (1) (2E)-Tetradecenoyl-CoA_c0							>																					=
rxn05225_c0	glucose/mannose:H+ permease_c0	(1) D-Glucose_e0 + (1) H+_c0 + (1) D-Mannose_c0 <=> (1) D-Glucose_c0 + (1) H+_e0 + (1) D-Mannose_e0			=	=						=	=	=		=	=		=				=					=						=													((fig|473819.17.peg.1597))	((fig|471853.12.peg.3863))
rxn05372_c0	10-methyl-3-oxo-dodecanoyl-ACP:NADP+ oxidoreductase_c0	(1) NADPH_c0 + (1) H+_c0 + (1) 10-methyl-3-oxo-dodecanoyl-ACP_c0 <=> (1) NADP_c0 + (1) 10-methyl-3-hydroxy-dodecanoyl-ACP_c0	=	>	=	=	=	=	=	=	=	=	>	=	=	=	=	=	=	=	=	=	=	=	=	=	=	>	>	>	>	>	>	=	>	>	>	>	>	>	=	>	>	>	((fig|391904.18.peg.146))	gapfilled	((fig|473819.17.peg.1082))	((fig|471853.12.peg.3940 or fig|471853.12.peg.1448 or fig|471853.12.peg.803 or fig|471853.12.peg.3711 or fig|471853.12.peg.122 or fig|471853.12.peg.1540 or fig|471853.12.peg.2369 or fig|471853.12.peg.3503 or fig|471853.12.peg.1482 or fig|471853.12.peg.2315 or fig|471853.12.peg.3579 or fig|471853.12.peg.4176 or fig|471853.12.peg.2978 or fig|471853.12.peg.4185 or fig|471853.12.peg.2467 or fig|47185…	((fig|547043.15.peg.1110))
rxn03145_c0	3alpha,7alpha,12alpha-Trihydroxy-5beta-cholestanate:CoA ligase (AMP-forming)_c0	(1) 3alpha,7alpha,12alpha-Trihydroxy-5beta-cholestanate_c0 + (1) ATP_c0 + (1) CoA_c0 <=> (1) AMP_c0 + (1) 3alpha,7alpha,12alpha-Trihydroxy-5beta-cholestanoyl-CoA_c0 + (1) PPi_c0	>	<	<	>	>			>	>	<				>	>		>			<	>				>			<	>										>				gapfilled	gapfilled	gapfilled	gapfilled	gapfilled
rxn00745_c0	Phosphoenolpyruvate:glycerone phosphotransferase_c0	(1) Phosphoenolpyruvate_c0 + (1) Glycerone_c0 <=> (1) Pyruvate_c0 + (1) Glycerone-phosphate_c0				=			>				=	>		=	=		=	=	=	=	=	=	=	=	=	=	=	=		=	=	=	=	=	=	=	=	=	=	=	=	=				((fig|471853.12.peg.2555)) or ((fig|471853.12.peg.2555)) or ((fig|471853.12.peg.2556)) or ((fig|471853.12.peg.2555)) or ((fig|471853.12.peg.2558 or fig|471853.12.peg.2557))
rxn07880_c0	7-methyl-3-oxo-6-octenoyl-CoA:acetyl-CoA C-acyltransferase_c0	(1) 7-Methyl-3-oxo-6-octenoyl-CoA_c0 + (1) CoA_c0 <=> (1) Acetyl-CoA_c0 + (1) 5-Methylhex-4-enoyl-CoA_c0	<	<	>	>	>	<	>	<	>	>	<	>	<	<	<	<	<	<	>	>	>	<	>	>	<	<	<	>	<		>	>	>	<	>	>	>	>	>	>	>	>	gapfilled	gapfilled	gapfilled	gapfilled	gapfilled
rxn02866_c0	3-methylbutanoyl-CoA:(acceptor) 2,3-oxidoreductase_c0	(1) FAD_c0 + (1) H+_c0 + (1) Isovaleryl-CoA_c0 <=> (1) FADH2_c0 + (1) Dimethylacryloyl-CoA_c0				<	<		<		<	<		<							<	<	<		<	<				<			<	<	<		<	<	<	<	<	<	<	<				((fig|471853.12.peg.3844))	gapfilled
rxn05221_c0	Na+/Proline-L symporter_c0	(1) L-Proline_e0 + (1) Na+_e0 <=> (1) L-Proline_c0 + (1) Na+_c0	=		=		=		=	=	=		=		=	=	=		=	=	=	=	=	=	=	=	=	=	=	=	=	=		=	=				=	=	=				((fig|391904.18.peg.58))		((fig|473819.17.peg.684))		((fig|547043.15.peg.1468))
rxn01196_c0	4,5-Dihydroxyphthalate carboxy-lyase (3,4-dihydroxybenzoate-forming)_c0	(1) 4,5-Dihydroxyphthalate_c0 + (1) H+_c0 <=> (1) Protocatechuate_c0 + (1) CO2_c0	>	<	>	>	<	>	<	<	<	>	<	<	<	<	>	>	>	>	<	>	>	<	<	<	<	>	<	<	<		<	<	<	<	<	<	>	<	<	<	<	<	gapfilled	gapfilled	gapfilled	gapfilled	gapfilled
rxn01989_c0	D-Glucarate hydro-lyase_c0	(1) D-Glucarate_c0 <=> (1) H2O_c0 + (1) 5-Dehydro-4-deoxy-D-glucarate_c0				=						>		=																																		((fig|471853.12.peg.2693))
rxn00786_c0	D-fructose-1,6-bisphosphate D-glyceraldehyde-3-phosphate-lyase (glycerone-phosphate-forming)_c0	(1) D-fructose-1,6-bisphosphate_c0 <=> (1) Glycerone-phosphate_c0 + (1) Glyceraldehyde3-phosphate_c0	=	=	=	=	=	=	=	=	=	=	=	=	=	=	=	=	=	=	=	=	=	=	=	=	=	=	=	=	=	=	=	=	=	=	=	=	=	=	=	=	=	=	((fig|391904.18.peg.119))	((fig|1207543.7.peg.157))	((fig|473819.17.peg.627))	((fig|471853.12.peg.3633))	((fig|547043.15.peg.1505))
rxn02359_c0	trans-4-Hydroxy-L-proline:(acceptor) oxidoreductase_c0	(1) trans-4-Hydroxy-L-proline_c0 + (1) FAD_c0 <=> (1) 3-Hydroxy-L-1-pyrroline-5-carboxylate_c0 + (1) FADH2_c0	<			=						>	=	>	=	=	=		=	=	=	=	=	=	=	=	=	=		=	=	=			=		=		=	=	=		=	=	gapfilled			((fig|471853.12.peg.2844))
rxn00800_c0	N6-(1,2-dicarboxyethyl)AMP AMP-lyase (fumarate-forming)_c0	(1) Adenylosuccinate_c0 <=> (1) AMP_c0 + (1) Fumarate_c0	=	=	=	=	=	=	=	=	=	=	=	=	=	=	=	=	=	=	=	=	=	=	=	=	=	=	=	=	=	=	=	=	=	=	=	=	=	=	=	=	=	=	((fig|391904.18.peg.683)) or ((fig|391904.18.peg.683))	((fig|1207543.7.peg.1366 or fig|1207543.7.peg.54)) or ((fig|1207543.7.peg.54 or fig|1207543.7.peg.1366))	((fig|473819.17.peg.2122)) or ((fig|473819.17.peg.2122))	((fig|471853.12.peg.3968)) or ((fig|471853.12.peg.3968))	((fig|547043.15.peg.11)) or ((fig|547043.15.peg.11))
rxn10339_c0	isotetradecanoyl-cardiolipin synthase_c0	(2) Diisotetradecanoylphosphatidylglycerol_c0 <=> (1) Glycerol_c0 + (1) Isotetradecanoylcardiolipin (B. subtilis)_c0										=	=	=	=	=	=	=	=	=	=	=	=	=	=	=	=	=	=	=	=	=	=	=	=	=	=	=	=	=	=	=	=	=
rxn05457_c0	[Acyl-carrier-protein] acetyltransferase_c0	(1) Myristoyl-ACP_c0 + (1) CoA_c0 <=> (1) Myristoyl-CoA_c0 + (1) ACP_c0	<			=						<		<	<	<	<		=	=	<	=	<	=	<	<	=		<		<	<	<						<	<	<	<	=	<	gapfilled			((fig|471853.12.peg.1803))
rxn06098_c0	Phosphatidylcholine:sterol O-acyltransferase_c0	(1) Sterol_c0 + (1) Lecithin_c0 <=> (1) Steryl ester_c0 + (1) 2-Lysolecithin_c0				>																	>	>		>	>													>								gapfilled
rxn08226_c0	cardiolipin synthase (periplasmic, n-C12:0)_c0	(2) Phosphatidylglycerol didodecanoyl_c0 <=> (1) Glycerol_c0 + (1) cardiolipin tetradodecanoyl_c0								<																	<					<
rxn04705_c0	chlorophyllide-a:NADP+ oxidoreductase_c0	(1) NADPH_c0 + (1) H+_c0 + (1) Divinylprotochlorophyllide_c0 <=> (1) NADP_c0 + (1) Protochlorophyllide_c0														=						=
rxn10315_c0	isohexadecanoyl-lipoteichoic acid synthesis (n=24), linked, N-acetylglucosamine substituted_c0	(24) UDP-N-acetylglucosamine_c0 + (1) Isohexadecanoyllipoteichoic acid (n=24), linked, unsubstituted_c0 <=> (24) UDP_c0 + (1) Isohexadecanoyllipoteichoic acid (n=24), linked, N-acetyl-D-glucosamine_c0	=	=	=	=	=	=	=	=	=	=	=	=	=	=	=	=	=	=	=	=	=	=	=	=	=	=	=	=	=	=	=	=	=	=	=	=	=	=	=	=	=	=	((fig|391904.18.peg.582))	((fig|1207543.7.peg.2111 or fig|1207543.7.peg.1805))	((fig|473819.17.peg.126))	((fig|471853.12.peg.1286))	((fig|547043.15.peg.137))
rxn04724_c0	salicylate,NADH:oxygen oxidoreductase (1-hydroxylating,decarboxylating)_c0	(1) NADH_c0 + (1) O2_c0 + (2) H+_c0 + (1) 3-Methylsalicylate_c0 <=> (1) H2O_c0 + (1) NAD_c0 + (1) CO2_c0 + (1) 3-Methylcatechol_c0																				>
rxn03253_c0	Decanoyl-CoA:(acceptor) 2,3-oxidoreductase_c0	(1) FAD_c0 + (1) H+_c0 + (1) Decanoyl-CoA_c0 <=> (1) FADH2_c0 + (1) (2E)-Decenoyl-CoA_c0																												=
rxn02056_c0	S-Adenosyl-L-methionine:uroporphyrin-III C-methyltransferase_c0	(1) Siroheme_c0 + (2) H+_c0 <=> (1) Fe2+_c0 + (1) Sirohydrochlorin_c0	<	<	<	<	<	<	<	<	<	<	<	<	<	=	=	<	<	<	=	=	<	=	=	=	<	<	<	<	<	<	<	<	<	<	<	<	<	<	<	<	<	<	gapfilled	gapfilled	gapfilled	gapfilled	gapfilled
rxn00678_c0	(S)-2-Methyl-3-oxopropanoyl-CoA:pyruvate carboxyltransferase_c0	(1) Pyruvate_c0 + (1) D-methylmalonyl-CoA_c0 <=> (1) Oxaloacetate_c0 + (1) Propionyl-CoA_c0	=	=	=	=	=	=	=	=	=		=		=	=	=	=	=	=	=	=	=	=	=	=	=	=	=	=	=	=	=	=	=	=	=	=	=	=	=	=	=	=	((fig|391904.18.peg.1484))	((fig|1207543.7.peg.1332 or fig|1207543.7.peg.1922))	((fig|473819.17.peg.1807))	((fig|471853.12.peg.2030))	((fig|547043.15.peg.1124))
rxn08310_c0	CDP-diacylglycerol synthetase (n-C16:1)_c0	(1) CTP_c0 + (1) 1,2-dihexadec-9-enoyl-sn-glycerol 3-phosphate_c0 <=> (1) PPi_c0 + (1) H+_c0 + (1) CDP-1,2-dihexadec-9-enoylglycerol_c0	=	=	=	=	=	=	=	=	=	=	=	=	=	=	=	=	=	=	=	=	=	=	=	=	=	=	=	=	=	=	=	=	=	=	=	=	=	=	=	=	=	=	((fig|391904.18.peg.1060))	((fig|1207543.7.peg.209))	((fig|473819.17.peg.1709))	((fig|471853.12.peg.2495))	((fig|547043.15.peg.1259))
rxn01840_c0	Phenylacetaldehyde:NAD+ oxidoreductase_c0	(1) NAD_c0 + (1) alpha-Tolualdehyde_c0 + (1) H2O_c0 <=> (1) NADH_c0 + (1) H+_c0 + (1) PACT_c0	>		>	>	>	>	>	>	>	>		>																															gapfilled		gapfilled	gapfilled	gapfilled
rxn13902_c0	rhamnosyltransferase chain A_c0	(1) (R)-3-Hydroxydecanoyl-[acyl-carrier protein]_c0 + (1) CoA_c0 <=> (1) ACP_c0 + (1) (S)-Hydroxydecanoyl-CoA_c0					<			>				>																																			gapfilled
rxn05459_c0	stearyl-ACP:[acyl-carrier-protein] transferase_c0	(1) CoA_c0 + (1) H+_c0 + (1) Octodecanoyl-ACP_c0 <=> (1) ACP_c0 + (1) strcoa_c0	>		>	=	>	>	>	>	>	>		>	>	<	>	>	=	=	>	=	>	=	>	>	=							>							>		=		gapfilled		gapfilled	((fig|471853.12.peg.1803))	gapfilled
rxn09107_c0	phosphatidylglycerol phosphate phosphatase (periplasm, n-C18:1)_c0	(1) Phosphatidylglycerophosphate dioctadec-11-enoyl_c0 + (1) H2O_c0 <=> (1) Phosphatidylglycerol dioctadec-11-enoyl_c0 + (1) H+_c0 + (1) Phosphate_c0	>	>	<	<	>	>	<	<	>	<	>	>	<	>	>	<	<	>	>	<	<	<	>	>	>	>	<	>	>	<	>	<	>	>	>	>	>	>	>	>	>	>	gapfilled	gapfilled	gapfilled	gapfilled	gapfilled
rxn02186_c0	2,3-Dihydroxy-3-methylbutanoate:NADP+ oxidoreductase (isomerizing)_c0	(1) NADPH_c0 + (1) H+_c0 + (1) ALCTT_c0 <=> (1) NADP_c0 + (1) 2,3-Dihydroxy-isovalerate_c0	=	=	=	=	=	=	=	=	=	=	=	=	=	=	=	=	=	=	=	=	=	=	=	=	=	=	=	=	>	=	=	=	=	=	=	=	=	=	=	=	=	=	((fig|391904.18.peg.130 or fig|391904.18.peg.134)) or ((fig|391904.18.peg.130 or fig|391904.18.peg.134))	((fig|1207543.7.peg.1326 or fig|1207543.7.peg.2005 or fig|1207543.7.peg.1393 or fig|1207543.7.peg.2006)) or ((fig|1207543.7.peg.1326 or fig|1207543.7.peg.2005 or fig|1207543.7.peg.1393 or fig|1207543.7.peg.2006))	((fig|473819.17.peg.599 or fig|473819.17.peg.598)) or ((fig|473819.17.peg.599 or fig|473819.17.peg.598))	((fig|471853.12.peg.1405)) or ((fig|471853.12.peg.1405))	((fig|547043.15.peg.1519 or fig|547043.15.peg.1520)) or ((fig|547043.15.peg.1519 or fig|547043.15.peg.1520))
rxn03762_c0	R05465_c0	(1) L-Arginine_c0 + (1) Glyceraldehyde3-phosphate_c0 <=> (1) Phosphate_c0 + (1) H+_c0 + (1) L-N2-(2-Carboxyethyl)arginine_c0	=	=	=	=	=	=	=	=	=	=	=	=	=	=	=	=	=	=	=	=	=	=	=	=	=	=	=	=	=	=	=	=	=	=	=	=	=	=	=	=	=	=	((fig|391904.18.peg.2386))	((fig|1207543.7.peg.1650 or fig|1207543.7.peg.1830))	((fig|473819.17.peg.442))	((fig|471853.12.peg.3254))	((fig|547043.15.peg.430))
rxn00371_c0	Formate:NAD+ oxidoreductase_c0	(1) NAD_c0 + (1) Formate_c0 <=> (1) NADH_c0 + (1) CO2_c0												>													>				>
rxn00179_c0	ATP:L-glutamate 5-phosphotransferase_c0	(1) ATP_c0 + (1) L-Glutamate_c0 <=> (1) ADP_c0 + (1) L-Glutamyl 5-phosphate_c0	=	=	=	=	=	=	=	=	=	=		=		=	=		=	=	=	=	=	=	=	=	=				=		=	=	=	=	=	=	=	=		=	=	=	((fig|391904.18.peg.2362))	((fig|1207543.7.peg.1673 or fig|1207543.7.peg.874 or fig|1207543.7.peg.2148))	((fig|473819.17.peg.374))	((fig|471853.12.peg.1621))	((fig|547043.15.peg.368))
rxn09426_c0	fatty-acyl-ACP synthase (n-C18:1ACP), mitochondrial_c0	(1) O2_c0 + (3) H+_c0 + (3) NADPH_c0 + (1) Malonyl-acyl-carrierprotein-_c0 + (1) Palmitoyl-ACP_c0 <=> (1) CO2_c0 + (1) Octadecenoyl-ACP_c0 + (1) ACP_c0 + (3) NADP_c0 + (3) H2O_c0				>	<			>	<								>	>						<	>		<	>		<		<				<	<		<			>				gapfilled	gapfilled
rxn03618_c0	formaldehyde:NAD+ oxidoreductase (mycothiol-formylating)_c0	(1) NAD_c0 + (1) Formaldehyde_c0 + (1) Mycothiol_c0 <=> (1) NADH_c0 + (1) H+_c0 + (1) S-Formylmycothiol_c0	=	=	=	=	=	=	=	=	=	=	=	=	=	=	=	=	=	=	=	=	=	=	=	=	=	=	=	=	=		=	=	=	=	=	=	=	=	=	=	=	=	((fig|391904.18.peg.163))	((fig|1207543.7.peg.171))	((fig|473819.17.peg.485))	((fig|471853.12.peg.559))	((fig|547043.15.peg.468))
rxn01099_c0	D-Glycerate-3-phosphate phosphohydrolase_c0	(1) H2O_c0 + (1) 3-Phosphoglycerate_c0 <=> (1) Phosphate_c0 + (1) Glycerate_c0	=	=	=	=	=	=	=	=	=	=	=	=	=	=	=	=	=	=	=	=	=	=	=	=	=	=			=														((fig|391904.18.peg.1927))	((fig|1207543.7.peg.2104))	((fig|473819.17.peg.1629))	((fig|471853.12.peg.2352))	((fig|547043.15.peg.1296))
rxn00195_c0	L-threo-3-Methylaspartate carboxy-aminomethylmutase_c0	(1) L-threo-3-Methylaspartate_c0 <=> (1) L-Glutamate_c0				<			>			<		<		<	<		<	<	<	<	<		<									<														gapfilled
rxn04908_c0	trichloroethanol:NAD+ oxidoreductase_c0	(1) NADH_c0 + (1) H+_c0 + (1) Chloral hydrate_c0 <=> (1) H2O_c0 + (1) NAD_c0 + (1) Trichloroethanol_c0	=	=	=	=	=	=	=	=	=	=	=	=		=	=	=	=	=	=			=	=	=	=	=	=	=	=		=	=	=	=	=	=	=	=	=	=	=	=	((fig|391904.18.peg.2300))	((fig|1207543.7.peg.703))	((fig|473819.17.peg.301 or fig|473819.17.peg.1561))	((fig|471853.12.peg.2226 or fig|471853.12.peg.3656 or fig|471853.12.peg.1818 or fig|471853.12.peg.2259 or fig|471853.12.peg.4179 or fig|471853.12.peg.1263))	((fig|547043.15.peg.288 or fig|547043.15.peg.53))
rxn01854_c0	N(alpha)-Benzyloxycarbonyl-L-leucine urethanehydrolase_c0	(1) H2O_c0 + (1) H+_c0 + (1) N(alpha)-Benzyloxycarbonyl-L-leucine_c0 <=> (1) CO2_c0 + (1) L-Leucine_c0 + (1) Phenylcarbinol_c0	=																																										((fig|391904.18.peg.1208))
rxn05127_c0	R07418_c0	(1) H2O_c0 + (1) NADP_c0 + (1) gamma-glutamyl-gamma-butyraldehyde_c0 <=> (1) NADPH_c0 + (2) H+_c0 + (1) gamma-Glutamyl-GABA_c0	>	=	=	>	=	>	=	=	=	>	>	=	>	=	=	=	>	=	=	=	>	>	>	>	>	>	>	>	=		=	>	>	=	>	>	>	=	>	=	=	>	((fig|391904.18.peg.163))	((fig|1207543.7.peg.171))	((fig|473819.17.peg.485))	((fig|471853.12.peg.559))	((fig|547043.15.peg.468))
rxn01601_c0	dihydrofolate:NAD+ oxidoreductase_c0	(1) NAD_c0 + (1) Dihydrofolate_c0 <=> (1) NADH_c0 + (1) H+_c0 + (1) Folate_c0				>																																										gapfilled
rxn05400_c0	11-methyl-dodecanoyl-ACP:malonyl-[acyl-carrier-protein] C-acyltransferase (decarboxylating)_c0	(1) Malonyl-acyl-carrierprotein-_c0 + (1) 11-methyl-dodecanoyl-ACP_c0 <=> (1) CO2_c0 + (1) ACP_c0 + (1) 13-methyl-3-oxo-tetra-decanoyl-ACP_c0	>	>	>	>	>	>	>	>	>	>	>	>	>	>	>	>	>	>	>	>	>	>	>	>	>	>	>	>	>	>	>	>	>	>	>	>	>	>	>	>	>	>	gapfilled	gapfilled	gapfilled	((fig|471853.12.peg.1800) and (fig|471853.12.peg.1802))	gapfilled
rxn09160_c0	Phospholipase A2 (phosphatidylglycerol, n-C14:1) (periplasm)_c0	(1) Phosphatidylglycerol ditetradec-7-enoyl_c0 + (1) H2O_c0 <=> (1) 1-Acyl-sn-glycero-3-phosphoglycerol tetradec-7-enoyl_c0 + (1) H+_c0 + (1) tetradecenoate_c0	<	>	>	<	>	<	>	<	<	>	>	<	>	>	<	>	>	<	<	>	>	<	>	>	<	<		>	<	<	<	<	<	<	>	<	<	>	>	<	<	<	gapfilled	gapfilled	gapfilled	gapfilled	gapfilled
rxn02831_c0	O-Succinylbenzoate:CoA ligase (AMP-forming)_c0	(1) Succinylbenzoate_c0 + (1) ATP_c0 + (1) CoA_c0 <=> (1) H+_c0 + (1) PPi_c0 + (1) AMP_c0 + (1) Succinylbenzoyl-CoA_c0			>	>							=		>	=	=	=	=	=	=	=	<	=	>	=	=	=	=	>	=	=	>	=	>	>	>	>	>	>	>	>	>	>			gapfilled	((fig|471853.12.peg.3241))
rxn00735_c0	(2R,3S)-3-methylmalate:NAD+ oxidoreductase_c0	(1) NADH_c0 + (1) CO2_c0 + (1) 2-Oxobutyrate_c0 <=> (1) NAD_c0 + (1) D-erythro-3-Methylmalate_c0	=	=	=	=	=	=	=	=	=			=	=	=	=		=	=	=	=	=	=	=	=	=	=		=	=		=	=	=	=	=	=	=	=		=	=	=	((fig|391904.18.peg.2133))	((fig|1207543.7.peg.408))	((fig|473819.17.peg.1142))	((fig|471853.12.peg.1412))	((fig|547043.15.peg.892))
rxn12565_c0	4-Hydroxybutanoic acid transport via proton symport_c0	(1) H+_e0 + (1) 4-Hydroxybutanoate_e0 <=> (1) 4-Hydroxybutanoate_c0 + (1) H+_c0			>																																										gapfilled
rxn03402_c0	beta-D-Glucosyl-2-coumarinate glucohydrolase_c0	(1) H2O_c0 + (1) beta-D-Glucosyl-2-coumarinate_c0 <=> (1) D-Glucose_c0 + (1) 2-Coumarinate_c0			=	=	=																				=																				((fig|473819.17.peg.588))	((fig|471853.12.peg.38))	((fig|547043.15.peg.1522))
rxn04132_c0	R06063_c0	(1) H2O_c0 + (1) 5-Hydroxyisourate_c0 <=> (1) CO2_c0 + (1) H+_c0 + (1) (R)-Allantoin_c0	=	=	=	=	=	=	=	=	=	=	=	=	=	=	=	=	=	=	=	=	=	=	=	=	=	=	=	=	=	=	>	=	=	=	=	>	=	=	=	=	=	=	()	()	()	()	()
rxn00289_c0	(2S,3R)-3-hydroxybutane-1,2,3-tricarboxylate pyruvate-lyase (succinate-forming)_c0	(1) Methylisocitrate_c0 <=> (1) Pyruvate_c0 + (1) Succinate_c0				=																																										((fig|471853.12.peg.567))
rxn00592_c0	2,3-dihydroxybenzoate carboxy-lyase_c0	(1) H+_c0 + (1) 2,3-Dihydroxybenzoate_c0 <=> (1) Catechol_c0 + (1) CO2_c0													>
rxn03005_c0	R04326_c0	(2) H+_c0 + (1) Tetrahydrofolate_c0 + (1) N-Formyl-GAR_c0 <=> (1) H2O_c0 + (1) 5-10-Methenyltetrahydrofolate_c0 + (1) GAR_c0				=						=	=		=			=	=	=							=			=	=	=		=					=		=							((fig|471853.12.peg.3007 or fig|471853.12.peg.945))
rxn01647_c0	Nicotinate D-ribonucleoside:orthophosphate ribosyltransferase_c0	(1) Phosphate_c0 + (1) Nicotinate D-ribonucleoside_c0 <=> (1) H+_c0 + (1) Ribose 1-phosphate_c0 + (1) Niacin_c0	>	>		=		=		>			=	>	=	=	=		=	=	=	=	=	=	=	=	=		=		=	=	=	=	=	=	=	=	=	=	=	=	=	=	gapfilled	gapfilled		((fig|471853.12.peg.2927))
rxn00730_c0	Malonyl-CoA:anthranilate N-malonyltransferase_c0	(1) Malonyl-CoA_c0 + (1) Anthranilate_c0 <=> (1) CoA_c0 + (1) N-Malonylanthranilate_c0	=	=	=	=	=	=	=	=	=				=	=	=		=	=	=	=	=	=	=	=	=	=	=	=				=	=	=	=		=	=		=	=	=	((fig|391904.18.peg.594))	((fig|1207543.7.peg.935 or fig|1207543.7.peg.2179 or fig|1207543.7.peg.859))	((fig|473819.17.peg.99))	((fig|471853.12.peg.1128))	((fig|547043.15.peg.127))
rxn02586_c0	Kievitone-hydrate hydro-lyase_c0	(1) Kievitone hydrate_c0 <=> (1) H2O_c0 + (1) Kievitone_c0				=			=																																							((fig|471853.12.peg.1942))
rxn08445_c0	fatty-acid-CoA thioesterase (octadecenoate)_c0	(1) H2O_c0 + (1) Octadecenoyl-CoA_c0 <=> (2) H+_c0 + (1) octadecenoate_c0 + (1) CoA_c0											>		>			>	>			>			>	>	>	>		>	>							>		>	>
rxn10011_c0	acyl-CoA dehydrogenase (octanoyl-CoA)_c0	(1) NAD_c0 + (1) Octanoyl-CoA_c0 <=> (1) NADH_c0 + (1) H+_c0 + (1) (2E)-Octenoyl-CoA_c0				<	<		<			<								<	<			<						<				<														((fig|471853.12.peg.2747))	gapfilled
rxn08659_c0	(R)-lactate hydro-lyase_c0	(1) 2-Oxopropanal_c0 + (1) H2O_c0 <=> (1) H+_c0 + (1) D-Lactate_c0											<		<			<	<									<			<			<		<		<	<				<	<
rxn05430_c0	14-methyl-3-oxo-pentadecanoyl-ACP:NADP+ oxidoreductase_c0	(1) NADPH_c0 + (1) H+_c0 + (1) 14-methyl-3-oxo-pentadecanoyl-ACP_c0 <=> (1) NADP_c0 + (1) 14-methyl-3-hydroxy-pentadecanoyl-ACP_c0	=		=	=	=	=	=	=	=	=		=	=	=	=	=	=	=	=	=	=	=	=	=	=							=							=				((fig|391904.18.peg.146))		((fig|473819.17.peg.1082))	((fig|471853.12.peg.3503 or fig|471853.12.peg.2315 or fig|471853.12.peg.1482 or fig|471853.12.peg.122 or fig|471853.12.peg.1540 or fig|471853.12.peg.2369 or fig|471853.12.peg.4176 or fig|471853.12.peg.2978 or fig|471853.12.peg.4185 or fig|471853.12.peg.3579 or fig|471853.12.peg.2694 or fig|471853.12.peg.2467 or fig|471853.12.peg.515 or fig|471853.12.peg.3940 or fig|471853.12.peg.803 or fig|471853…	((fig|547043.15.peg.1110))
rxn11937_c0	Nitrogen:(NAD) oxidoreductase (N2O-forming)_c0	(1) H2O_c0 + (1) NAD_c0 + (1) N2_c0 <=> (1) H+_c0 + (1) Nitrous oxide_c0 + (1) NADH_c0																														<
rxn00743_c0	Glycerone phosphate phosphohydrolase_c0	(1) H2O_c0 + (1) Glycerone-phosphate_c0 <=> (1) Phosphate_c0 + (1) Glycerone_c0	>	>	>	>	>	>	>		>	>		>	>				>		>	>	>		>		>		>		>			>					>			>			((fig|391904.18.peg.138))	((fig|1207543.7.peg.1701))	((fig|473819.17.peg.763))	((fig|471853.12.peg.3969 or fig|471853.12.peg.3677))	((fig|547043.15.peg.1716))
rxn01757_c0	L-cysteate:2-oxoglutarate aminotransferase_c0	(1) 2-Oxoglutarate_c0 + (1) L-Cysteate_c0 <=> (1) L-Glutamate_c0 + (1) 3-Sulfopyruvate_c0	>																																										gapfilled
rxn09697_c0	Allantoate permease_c0	(1) Allantoate_e0 <=> (1) Allantoate_c0													>		>					>		>									>
rxn11405_c0	phenethylamine transport via diffusion (extracellular to periplasm)_c0	(1) Phenethylamine_c0 <=> (1) Phenethylamine_e0		>																																										gapfilled
rxn08129_c0	Amylomaltase (maltohexaose)_c0	(1) Maltose_c0 + (1) Maltohexaose_c0 <=> (1) D-Glucose_c0 + (1) Maltoheptaose_c0	=	=	=	=	=	=	=	=	=	=	=	=	=	=	=	=	=	=	=	=	=	=	=	=	=	=	=	=	=	=	=	=	=	=	=	=	=	=	=	=	=	=	((fig|391904.18.peg.2305 or fig|391904.18.peg.137))	((fig|1207543.7.peg.708))	((fig|473819.17.peg.743 or fig|473819.17.peg.308))	((fig|471853.12.peg.2627))	((fig|547043.15.peg.1731 or fig|547043.15.peg.297))
rxn11892_c0	Palmitoyl-CoA:retinol O-acyltransferase_c0	(1) Palmitoyl-CoA_c0 + (1) 11-cis-Retinol_c0 <=> (1) CoA_c0 + (1) 11-cis-Retinyl palmitate_c0	=	=	=	=	=	=	=	=	=	=	=	=	=	=	=	=	=	=	=	=	=	=	=	=	=	=	=	=	=	=	=	=	=	=	=	=	=	=	=	=	=	=	((fig|391904.18.peg.1785))	((fig|1207543.7.peg.1094))	((fig|473819.17.peg.1886))	((fig|471853.12.peg.3042))	((fig|547043.15.peg.1044))
rxn00421_c0	diphosphate:L-serine O-phosphotransferase_c0	(1) PPi_c0 + (1) L-Serine_c0 <=> (1) H+_c0 + (1) Phosphate_c0 + (1) phosphoserine_c0																>															>					>
rxn00409_c0	ATP:CDP phosphotransferase_c0	(1) ATP_c0 + (1) CDP_c0 <=> (1) CTP_c0 + (1) ADP_c0	>	>		=						=	=		=	=	=	=	=	=	=	=	=	=	=	=	=	=	>	=	=	=	=	=	=	=	=	=	=	=	=	=	=	=	gapfilled	gapfilled		((fig|471853.12.peg.2551))
rxn10202_c0	glycerol-3-phosphate: acyl-coa acyltransferase (16:0)_c0	(1) Palmitoyl-CoA_c0 + (1) Glycerol-3-phosphate_c0 + (1) H+_c0 <=> (1) CoA_c0 + (1) 1-hexadecanoyl-sn-glycerol 3-phosphate_c0															>
rxn00627_c0	ATP:D-fructose 1-phosphotransferase_c0	(1) ATP_c0 + (1) D-Fructose_c0 <=> (1) ADP_c0 + (1) H+_c0 + (1) D-fructose-1-phosphate_c0				=						=	=	=	=	=	=	=	=	=	=	=	=	=	=	=	=	=	=	=	=	=	=	=	=	=	=	=	=	=	=	=	=	=				((fig|471853.12.peg.3094))
rxn02749_c0	(R)-2-Methylmalate hydro-lyase_c0	(1) D-Citramalate_c0 <=> (1) H2O_c0 + (1) Citraconate_c0				=																																										((fig|471853.12.peg.4027 or fig|471853.12.peg.1455 or fig|471853.12.peg.3386 or fig|471853.12.peg.642))
rxn10137_c0	TRANS-RXN-127.cp_c0	(1) Tartrate_e0 + (1) Succinate_c0 <=> (1) Succinate_e0 + (1) Tartrate_c0																						>
rxn03978_c0	ammonia:ferricytochrome-c oxidoreductase_c0	(2) H2O_c0 + (6) Cytochrome c3+_c0 + (1) NH3_c0 <=> (8) H+_c0 + (6) Cytochrome c2+_c0 + (1) Nitrite_c0						>									>		=	=	>	=	>	=		=		>			>								=
rxn01192_c0	Protocatechuate:oxygen 3,4-oxidoreductase (decyclizing)_c0	(1) Protocatechuate_c0 + (1) O2_c0 <=> (2) H+_c0 + (1) 3-Carboxy-cis,cis-muconate_c0		<	>	>	<	>	<	<	>			<		>	>		>	>		>	>	<	>	>	>							>		>						<				gapfilled	gapfilled	gapfilled	gapfilled
rxn09199_c0	Phosphatidylserine decarboxylase (n-C14:1)_c0	(2) H+_c0 + (1) phosphatidylserine ditetradec-7-enoyl_c0 <=> (1) phosphatidylethanolamine ditetradec-7-enoyl_c0 + (1) CO2_c0																								<												>					>
rxn07312_c0	R07481_c0	(1) S-Adenosyl-L-methionine_c0 + (1) Cycloartenol_c0 <=> (1) S-Adenosyl-homocysteine_c0 + (1) H+_c0 + (1) 24-Methylenecycloartanol_c0	=	=	=	=	=	=	=	=	=	=	=	=	=	=	=	=	=	=	=	=	=	=	=	=	=	=	=	=	=	=	=	=	=	=	=	=	=	=	=	=	=	=	((fig|391904.18.peg.2201))	((fig|1207543.7.peg.237))	((fig|473819.17.peg.206))	((fig|471853.12.peg.2858))	((fig|547043.15.peg.208))
rxn05436_c0	10-methyl-trans-dodec-2-enoyl-ACP:NAD+ oxidoreductase (A-specific)_c0	(1) NADH_c0 + (1) H+_c0 + (1) 10-methyl-trans-dodec-2-enoyl-ACP_c0 <=> (1) NAD_c0 + (1) 10-methyl-dodecanoyl-ACP_c0				>							>			>	>		>	>			>		>	>	>	>							>	>	>		>				>					((fig|471853.12.peg.2314))
rxn08799_c0	Lysophospholipase L1 (2-acylglycerophosphotidate, n-C16:0) (periplasm)_c0	(1) H2O_c0 + (1) 1-hexadecanoyl-sn-glycerol 3-phosphate_c0 <=> (2) H+_c0 + (1) Glycerol-3-phosphate_c0 + (1) Palmitate_c0	=	=	=	=	=	=	=	=	=	=	=	=	=	=	=	=	=	=	=	=	=	=	=	=	=	=		=	=	=	=	=	=	=	=	=	=	=	=	=	=	=	((fig|391904.18.peg.82))	((fig|1207543.7.peg.302)) or ((fig|1207543.7.peg.1692 or fig|1207543.7.peg.1934))	((fig|473819.17.peg.661))	((fig|471853.12.peg.686 or fig|471853.12.peg.465))	((fig|547043.15.peg.1490))
rxn10193_c0	Poly(glycerol-phosphate) alpha-glucosyltransferase_c0	(1) Prenol-45n teichoic acid_c0 + (45) UDP-glucose_c0 <=> (1) Prenol-45n teichoic acid-glucose substituted_c0 + (45) UDP_c0					>			>			=					=		=			=	=		=	=			>	=	>		>	>	>	>		>	>		>	>	>					gapfilled
rxn12638_c0	methionyl aminopeptidase_c0	(1) H2O_c0 + (1) gly-pro-L_c0 <=> (1) Glycine_c0 + (1) L-Proline_c0	=	=	=	=	=	=	=	=	=	=	=	=	=	=	=	=	=	=	=	=	=	=	=	=	=	=	=	=	=	=	=	=	=	=	=	=	=	=	=	=	=	=	((fig|391904.18.peg.592)) or ((fig|391904.18.peg.2096)) or ((fig|391904.18.peg.2054)) or ((fig|391904.18.peg.2054))	((fig|1207543.7.peg.1500)) or ((fig|1207543.7.peg.1138 or fig|1207543.7.peg.2040)) or ((fig|1207543.7.peg.991 or fig|1207543.7.peg.91)) or ((fig|1207543.7.peg.991 or fig|1207543.7.peg.91))	((fig|473819.17.peg.102)) or ((fig|473819.17.peg.1189))	((fig|471853.12.peg.3858 or fig|471853.12.peg.3115)) or ((fig|471853.12.peg.1870 or fig|471853.12.peg.2606 or fig|471853.12.peg.2918)) or ((fig|471853.12.peg.2624))	((fig|547043.15.peg.129)) or ((fig|547043.15.peg.926)) or ((fig|547043.15.peg.699)) or ((fig|547043.15.peg.699))
rxn01275_c0	ATP:D-Gluconate 6-phosphotransferase_c0	(1) ATP_c0 + (1) GLCN_c0 <=> (1) ADP_c0 + (1) H+_c0 + (1) 6-Phospho-D-gluconate_c0			=	=	=		=		=		=		=	=	=					=	=	=		=	=			=	=									=							((fig|473819.17.peg.420)) or ((fig|473819.17.peg.420))	((fig|471853.12.peg.364)) or ((fig|471853.12.peg.364))	((fig|547043.15.peg.413)) or ((fig|547043.15.peg.413))
rxn05336_c0	(3R)-3-Hydroxypalmitoyl-[acyl-carrier-protein]:NADP+ oxidoreductase_c0	(1) NADP_c0 + (1) R-3-hydroxypalmitoyl-acyl-carrierprotein-_c0 <=> (1) NADPH_c0 + (1) 3-oxohexadecanoyl-acp_c0	=		=	=	=	=	=	=	=	=		=	=	=	=	=	=	=	=	=	=	=	=	=	=			<	<			=	<				>	<	=				((fig|391904.18.peg.146))		((fig|473819.17.peg.1082))	((fig|471853.12.peg.803 or fig|471853.12.peg.1448 or fig|471853.12.peg.3940 or fig|471853.12.peg.3711 or fig|471853.12.peg.1482 or fig|471853.12.peg.2315 or fig|471853.12.peg.3503 or fig|471853.12.peg.2369 or fig|471853.12.peg.1540 or fig|471853.12.peg.122 or fig|471853.12.peg.2694 or fig|471853.12.peg.2467 or fig|471853.12.peg.515 or fig|471853.12.peg.4185 or fig|471853.12.peg.4176 or fig|471853…	((fig|547043.15.peg.1110))
rxn10013_c0	acyl-CoA dehydrogenase (dodecanoyl-CoA)_c0	(1) NAD_c0 + (1) Lauroyl-CoA_c0 <=> (1) NADH_c0 + (1) H+_c0 + (1) (2E)-Dodecenoyl-CoA_c0				<	<		<	<		<		<						=	<			<						<				<														((fig|471853.12.peg.2747))	gapfilled
rxn05357_c0	Hexanoyl-[acyl-carrier protein]:oxoacyl- and enoyl-reducing and thioester-hydrolysing)_c0	(1) NADP_c0 + (1) Hexanoyl-ACP_c0 <=> (1) (2E)-Hexenoyl-[acp]_c0 + (1) H+_c0 + (1) NADPH_c0	<		<		<		<					<				>			<	<	<	<	<	<				<	<			<	<				<	>	<				gapfilled		gapfilled		gapfilled
rxn02457_c0	ATP:1D-myo-inositol-1,3,4-trisphosphate 6-phosphotransferase_c0	(1) ATP_c0 + (1) Inositol 1,3,4-trisphosphate_c0 <=> (1) ADP_c0 + (1) Inositol 1,3,4,6-tetrakisphosphate_c0	=	=		<				=			=																																((fig|391904.18.peg.2234))	((fig|1207543.7.peg.221))		gapfilled
rxn01706_c0	dUTP:cytidine 5'-phosphotransferase_c0	(1) dUTP_c0 + (1) Cytidine_c0 <=> (1) CMP_c0 + (1) dUDP_c0 + (1) H+_c0						<					=																			=									=
rxn05435_c0	8-methyl-trans-dec-2-enoyl-ACP:NAD+ oxidoreductase (A-specific)_c0	(1) 8-methyl-trans-dec-2-enoyl-ACP_c0 + (1) H+_c0 + (1) NADH_c0 <=> (1) 8-methyl-decanoyl-ACP_c0 + (1) NAD_c0	>	>		>	>	>		>	>	>	>	>	>	>	>	>	>	>	>	>		>		>	>	>			>		>		>		>				>		>		gapfilled	gapfilled		((fig|471853.12.peg.2314))	gapfilled
rxn06233_c0	R02756_c0	(1) 1-Acyl-sn-glycerol 3-phosphate_c0 + (1) NADP_c0 <=> (2) H+_c0 + (1) NADPH_c0 + (1) Acylglycerone phosphate_c0	>	>	>		>	>	>	>	>																																		gapfilled	gapfilled	gapfilled		gapfilled
rxn04713_c0	R06904_c0	(1) Succinyl-CoA_c0 + (1) Naphthyl-2-methyl-succinic acid_c0 <=> (1) Succinate_c0 + (1) Naphthyl-2-methyl-succinyl-CoA_c0													=																			=
rxn02976_c0	R04269_c0	(1) L-threo-3-Methylaspartate_c0 + (1) 2-Oxoglutarate_c0 <=> (1) L-Glutamate_c0 + (1) Methyloxaloacetate_c0										>		>		>	>		>		>	>	>	<	>									>
rxn05951_c0	L-Alanine:2-oxo-acid aminotransferase_c0	(1) L-Alanine_c0 + (1) 2-Oxo acid_c0 <=> (1) H+_c0 + (1) L-Amino acid_c0 + (1) Pyruvate_c0				<																																										gapfilled
rxn05659_c0	thymine transport in/out via proton symport_c0	(1) H+_e0 + (1) Thymine_e0 <=> (1) H+_c0 + (1) Thymine_c0										<																						<			>
rxn02716_c0	Chlorophyllide-a:NADP+ 7,8-oxidoreductase_c0	(1) NADP_c0 + (1) Chlorophyllide_c0 <=> (1) NADPH_c0 + (1) H+_c0 + (1) Protochlorophyllide_c0														>						>
rxn12862_c0	ATP-dependent permease AUS1_c0	(1) Fecosterol_e0 <=> (1) Fecosterol_c0	>	<	<	>	>	<	>	>	>	<	>	>	<	>	>	>	>	>	>	<	>	>	>	>	>	>	>	<	>	>	>	<	>	<	>	>	>	>	>	>	<	<	gapfilled	gapfilled	gapfilled	gapfilled	gapfilled
rxn05223_c0	Biotin ABC transporter_c0	(1) H2O_c0 + (1) ATP_c0 + (1) BIOT_e0 <=> (1) ADP_c0 + (1) Phosphate_c0 + (1) H+_c0 + (1) BIOT_c0	>	>	>	>	>	>	>	>	>	>	>			>	>	>	>	>	>	>	>	>	>	>	>				>		>	>	>	>	>	>	>			>	>	>	((fig|391904.18.peg.133 or fig|391904.18.peg.2349))	((fig|1207543.7.peg.2036))	((fig|473819.17.peg.365))	((fig|471853.12.peg.2323))	((fig|547043.15.peg.359))
rxn00328_c0	4-hydroxy-2-oxoglutarate glyoxylate-lyase (pyruvate-forming)_c0	(1) 4-Hydroxy-2-oxoglutarate_c0 <=> (1) Pyruvate_c0 + (1) Glyoxalate_c0	<			=					<	=	=	=	=	<	<		<	<	<				<	<	=	<		=	<	<					<		<	<	<			<	gapfilled			((fig|471853.12.peg.1623) and (fig|471853.12.peg.1623)) or ((fig|471853.12.peg.1623))
rxn06673_c0	Acetyl-CoA:carbon-dioxide ligase (ADP-forming)_c0	(1) Acetyl-CoA_c0 + (1) Carboxybiotin-carboxyl-carrier protein_c0 <=> (1) Malonyl-CoA_c0 + (1) Holo-[carboxylase]_c0	>	>	>	>	>	>	>	>	>	>	=	=	=	=	>	=	=	=	>	=	=	=	>	=	>				=		=	>	=	=	=	=	=			=	=	=	((fig|391904.18.peg.2347) and (fig|391904.18.peg.2347))	((fig|1207543.7.peg.1474) and (fig|1207543.7.peg.1474))	((fig|473819.17.peg.363) and (fig|473819.17.peg.363))	((fig|471853.12.peg.1148) and (fig|471853.12.peg.1148))	((fig|547043.15.peg.357) and (fig|547043.15.peg.357))
rxn01211_c0	5,10-Methenyltetrahydrofolate 5-hydrolase (decyclizing)_c0	(1) H2O_c0 + (1) 5-10-Methenyltetrahydrofolate_c0 <=> (1) H+_c0 + (1) 10-Formyltetrahydrofolate_c0	=	=	=	=	=	=	=	=	=	=	=	=	=	=	=	=	=	=	=	=	=	=	=	=	=	=	=	=	=	=	=	=	=	=	=	=	=	=	=	=	=	=	((fig|391904.18.peg.178)) or ((fig|391904.18.peg.1807) and (fig|391904.18.peg.1807))	((fig|1207543.7.peg.2153 or fig|1207543.7.peg.132 or fig|1207543.7.peg.2085)) or ((fig|1207543.7.peg.465) and (fig|1207543.7.peg.465))	((fig|473819.17.peg.460)) or ((fig|473819.17.peg.1997) and (fig|473819.17.peg.1997))	((fig|471853.12.peg.2982) and (fig|471853.12.peg.2982))	((fig|547043.15.peg.443)) or ((fig|547043.15.peg.1012) and (fig|547043.15.peg.1012))
rxn00550_c0	beta-D-fructose-2,6-bisphosphate 2-phosphohydrolase_c0	(1) H2O_c0 + (1) D-Fructose 2,6-bisphosphate_c0 <=> (1) Phosphate_c0 + (2) H+_c0 + (1) D-fructose-6-phosphate_c0	=	=		=				=			=	=	=	=	=		=		=	=		=	=	=					=	=	=		=	=	=	=	=		=	=	=	=	((fig|391904.18.peg.704 or fig|391904.18.peg.2224))	((fig|1207543.7.peg.2182 or fig|1207543.7.peg.1296 or fig|1207543.7.peg.1930 or fig|1207543.7.peg.2023 or fig|1207543.7.peg.1297))		((fig|471853.12.peg.363 or fig|471853.12.peg.1456))
rxn13906_c0	Spermidine dehydrogenase_c0	(1) Spermidine_c0 + (1) H+_c0 + (1) H2O_c0 + (1) FAD_c0 <=> (1) 4-Aminobutanal_c0 + (1) 1,3-Propanediamine_c0 + (1) FADH2_c0			>															>	<																										gapfilled
rxn00375_c0	N-Formyl-L-glutamate amidohydrolase_c0	(1) H2O_c0 + (1) N-Formyl-L-glutamate_c0 <=> (1) L-Glutamate_c0 + (1) Formate_c0	=					<	<		<	>			<			<					<				<							<	<				<		<	<			((fig|391904.18.peg.1208))
rxn03445_c0	O-Phospho-4-hydroxy-L-threonine:2-oxoglutarate aminotransferase_c0	(1) 2-Oxoglutarate_c0 + (1) 4-(Phosphonooxy)-threonine_c0 <=> (1) L-Glutamate_c0 + (1) 2-Oxo-3-hydroxy-4-phosphobutanoate_c0	=	=	=	=	=	=	=	=	=	<	=	<	=	=	=	<	=	=	=	=	=	=	=	=	=	=	=	=	<	<	<	=	=	=	=	<	=	=	=	=	=	=	((fig|391904.18.peg.2208))	((fig|1207543.7.peg.1505))	((fig|473819.17.peg.211))	((fig|471853.12.peg.876))	((fig|547043.15.peg.213))
rxn06556_c0	Dodecanoyl-[acyl-carrier-protein] hydrolase_c0	(1) H2O_c0 + (1) Dodecanoyl-ACP_c0 <=> (1) ddca_c0 + (1) H+_c0 + (1) ACP_c0					<			<						<	<			<			<		<	<	<											<		<		<	<	<					gapfilled
rxn12008_c0	R05611_c0	(1) Farnesylfarnesylgeraniol_c0 + (1) PPi_c0 + (1) H+_c0 <=> (1) all-trans-Heptaprenyl diphosphate_c0 + (1) Isopentenyldiphosphate_c0	<	<	<	<	<	<	<	<	<	<	<	<	<	<	<	<	<	<	<	<	<	<	<	<	<	<	<	<	<	<	<	<	<	<	<	<	<	<	<	<	<	<	gapfilled	gapfilled	gapfilled	((fig|471853.12.peg.3209))	gapfilled
rxn03030_c0	Acetyl-CoA:L-2,3,4,5-tetrahydrodipicolinate N2-acetyltransferase_c0	(1) tetrahydrodipicolinate_c0 + (1) Acetyl-CoA_c0 + (1) H2O_c0 <=> (1) L-2-Acetamido-6-oxopimelate_c0 + (1) CoA_c0										>		>															=							=						=
rxn01790_c0	(R)-Pantoate:NADP+ 2-oxidoreductase_c0	(1) NADP_c0 + (1) Pantoate_c0 <=> (1) NADPH_c0 + (1) H+_c0 + (1) 2-Dehydropantoate_c0	=	=	=	=	=	=	=	=	=	=	=	=	=	=	=	=	=	=	=	=	=	=	=	=	=	=	=	=	<	=	=	=	=	=	=	=	=	=	=	=	=	=	((fig|391904.18.peg.134 or fig|391904.18.peg.130))	((fig|1207543.7.peg.2006 or fig|1207543.7.peg.1393 or fig|1207543.7.peg.2005 or fig|1207543.7.peg.1326))	((fig|473819.17.peg.599 or fig|473819.17.peg.598)) or ((fig|473819.17.peg.51)) or ((fig|473819.17.peg.51))	((fig|471853.12.peg.1405)) or ((fig|471853.12.peg.4021)) or ((fig|471853.12.peg.4021))	((fig|547043.15.peg.1519 or fig|547043.15.peg.1520)) or ((fig|547043.15.peg.76)) or ((fig|547043.15.peg.76))
rxn10476_c0	hydrogenobyrinic-acid-a,c-diamide:cobalt cobalt-ligase (ADP-forming)_c0	(1) H2O_c0 + (1) Hydrogenobyrinate diamide_c0 + (1) ATP_c0 + (1) Co2+_c0 <=> (1) Cob(II)yrinate diamide_c0 + (1) ADP_c0 + (2) H+_c0 + (1) Phosphate_c0	>	>	>	>	<	<	>	>	>	<	>	>	<	>	>	>	>	<	>	>	<	<	<	>	<	>	<	<	<	<	<	<	<	>	<	>	>	>	<	<	>	<	gapfilled	gapfilled	gapfilled	gapfilled	gapfilled
rxn02182_c0	beta-alanyl-CoA ammonia-lyase (acryloyl-CoA-forming)_c0	(1) beta-Alanyl-CoA_c0 <=> (1) NH3_c0 + (1) Acrylyl-CoA_c0	=	=	=	=	=	=	=	=	=			=		=	=		=	=	=	=	=	=	=	=	=	=	=	=	=			=	=	=	=		=	=	=	=	=	=	((fig|391904.18.peg.1936))	((fig|1207543.7.peg.1611))	((fig|473819.17.peg.1623))	((fig|471853.12.peg.2359))	((fig|547043.15.peg.1302))
rxn10030_c0	b-ketoacyl synthetase (n-C18:1)_c0	(8) Malonyl-CoA_c0 + (22) H+_c0 + (1) Acetyl-CoA_c0 + (15) NADPH_c0 <=> (8) CO2_c0 + (1) octadecenoate_c0 + (7) H2O_c0 + (9) CoA_c0 + (15) NADP_c0	>		>		>			>	>	>	>		>	>	>	>	>			>	>		>	>		>			>						>			>	>	>		>	gapfilled		gapfilled		gapfilled
rxn00443_c0	L-Galactono-1,4-lactone:ferricytochrome-c oxidoreductase_c0	(2) Cytochrome c3+_c0 + (1) L-Galactono-1,4-lactone_c0 <=> (2) Cytochrome c2+_c0 + (1) L-Ascorbate_c0 + (3) H+_c0	>	>	>		>	>	>	>	>																																		gapfilled	gapfilled	gapfilled		gapfilled
rxn00539_c0	ethanolamine ammonia-lyase (acetaldehyde-forming)_c0	(1) Aminoethanol_c0 <=> (1) NH3_c0 + (1) Acetaldehyde_c0	=	=	=	=	=	=	=	=	=	=	=	=	=	=	=	>	=	=	=	=	=	=	=	=	=	=	=	=	=	=	=	=	=	=	=	=	=	=	=	=	=	=	((fig|391904.18.peg.683))	((fig|1207543.7.peg.1366 or fig|1207543.7.peg.54))	((fig|473819.17.peg.2122))	((fig|471853.12.peg.3968))	((fig|547043.15.peg.11))
rxn10663_c0	Fatty acid oxidation (n-C16:1)_c0	(7) H2O_c0 + (1) hexadecenoate_c0 + (6) FAD_c0 + (8) CoA_c0 + (7) NAD_c0 + (1) ATP_c0 <=> (8) Acetyl-CoA_c0 + (7) NADH_c0 + (6) FADH2_c0 + (2) H+_c0 + (1) PPi_c0 + (1) AMP_c0	<	>								>																																	gapfilled	gapfilled
rxn05404_c0	13-methyl-tetra-decanoyl-ACP:malonyl-[acyl-carrier-protein] C-acyltransferase (decarboxylating)_c0	(1) 13-methyl-tetra-decanoyl-ACP_c0 + (1) Malonyl-acyl-carrierprotein-_c0 <=> (1) 15-methyl-3-oxo-hexa-decanoyl-ACP_c0 + (1) CO2_c0 + (1) ACP_c0	>	>	>	>	>	>	>	>	>	>	>	>	>	>	>	>	>	>	>	>	>	>	>	>	>	>	>	>	>	>	>	>	>	>	>	>	>	>	>	>	>	>	gapfilled	gapfilled	gapfilled	((fig|471853.12.peg.1800) and (fig|471853.12.peg.1802))	gapfilled
rxn06586_c0	3-methylbutanoyl-CoA:enzyme N6-(dihydrolipoyl)lysine S-(3-methylbutanoyl)transferase_c0	(1) Isovaleryl-CoA_c0 + (1) Dihydrolipoamide_c0 <=> (1) S-(3-Methylbutanoyl)-dihydrolipoamide-E_c0 + (1) CoA_c0	<	<		=	<		<			=	=	=	=	=	=	=	=	=	=	=	=	=	=	=	=	=	=	=	=	=	=	=	=	=	=	=	=	=	=	=	=	=	gapfilled	gapfilled		((fig|471853.12.peg.1759 or fig|471853.12.peg.3847 or fig|471853.12.peg.1858))	gapfilled
rxn05441_c0	9-methyl-trans-dec-2-enoyl-ACP:NAD+ oxidoreductase (A-specific)_c0	(1) H+_c0 + (1) NADH_c0 + (1) 9-methyl-trans-dec-2-enoyl-ACP_c0 <=> (1) 9-methyl-decanoyl-ACP_c0 + (1) NAD_c0	>	>	>	>	>	>		>	>	>	>	>	>	>	>		>	>	>		>	>	>		>	>	>		>		>	>	>	>	>		>			>	>	>	gapfilled	gapfilled	gapfilled	((fig|471853.12.peg.2314))	gapfilled
rxn01208_c0	R01652_c0	(1) CO2_c0 + (1) 4MOP_c0 <=> (1) H+_c0 + (1) 2-isopropyl-3-oxosuccinate_c0	<	<	<	<	<	<	<	=	<			<	<	<	<		<	<	<	<	<	<	<	<	<	<		<	<		<	<	<	<	<	<	<	<		<	<	<	((fig|391904.18.peg.2133))	((fig|1207543.7.peg.408))	((fig|473819.17.peg.1142))	((fig|471853.12.peg.1412))	((fig|547043.15.peg.892))
rxn01864_c0	4-aminobenzoate,NADPH:oxygen oxidoreductase (1-hydroxylating, decarboxylating)_c0	(1) NADPH_c0 + (1) O2_c0 + (2) H+_c0 + (1) ABEE_c0 <=> (1) H2O_c0 + (1) NADP_c0 + (1) CO2_c0 + (1) p-Aminophenol_c0				=																																										((fig|471853.12.peg.866))
rxn05609_c0	MAN1P transport in/out via proton symport_c0	(1) H+_e0 + (1) D-Mannose1-phosphate_e0 <=> (1) D-Mannose1-phosphate_c0 + (1) H+_c0								>					>						>															>			>		>
rxn00878_c0	ATP:myo-inositol 1-phosphotransferase_c0	(1) L-Inositol_c0 + (1) ATP_c0 <=> (1) H+_c0 + (1) ADP_c0 + (1) Inositol 1-phosphate_c0	>							>																																			gapfilled
rxn10299_c0	myristoyl-lipoteichoic acid synthesis (n=24), linked, glucose substituted_c0	(24) UDP-glucose_c0 + (1) Myristoyllipoteichoic acid (n=24), linked, unsubstituted_c0 <=> (24) UDP_c0 + (1) Myristoyllipoteichoic acid (n=24), linked, glucose substituted_c0											=					=		=			=	=		=	=				=
rxn03517_c0	ethanol:cytochrome c oxidoreductase_c0	(1) Pyrroloquinoline-quinone_c0 + (1) Ethanol_c0 <=> (1) PQQH2_c0 + (1) Acetaldehyde_c0				>								>		>																						>	>	>	>							gapfilled
rxn01629_c0	(S)-4-Amino-5-oxopentanoate 4,5-aminomutase_c0	(1) 5-Aminolevulinate_c0 <=> (1) L-Glutamate1-semialdehyde_c0				=							=			=	=	=	=	=	=	=	=	=	=	=	=	=	=	=	=									=			=	=				((fig|471853.12.peg.1453 or fig|471853.12.peg.4007))
rxn10824_c0	ornithine transport via diffusion (extracellular to periplasm)_c0	(1) Ornithine_c0 <=> (1) Ornithine_e0																														<
rxn12376_c0	transport of 4-hydroxybenzyl alcohol [extraorganism-cytosol](passive)_c0	(1) 4-Hydroxy-benzylalcohol_e0 <=> (1) 4-Hydroxy-benzylalcohol_c0	>	<	>	>	>		>	>	>		>	>	>	>	>	<	>	>	>	>	>	>	>		>	>	>		>	>	>	>	>	>	>	>	>	>	<	>	>	>	gapfilled	gapfilled	gapfilled	gapfilled	gapfilled
rxn00988_c0	Acetoacetate:CoA ligase (AMP-forming)_c0	(1) ATP_c0 + (1) CoA_c0 + (1) Acetoacetate_c0 <=> (1) PPi_c0 + (1) AMP_c0 + (1) H+_c0 + (1) Acetoacetyl-CoA_c0	>	>	>	>	>	>	>	=	>	>	>	>	>	>	>	>	>	>	=	>	>	>	>	>	>	>	>	>	>	>	>	>	>	>	>	>	>	>	=	>	>	>	((fig|391904.18.peg.1054 or fig|391904.18.peg.425 or fig|391904.18.peg.607 or fig|391904.18.peg.1631) and ())	((fig|1207543.7.peg.1654 or fig|1207543.7.peg.942 or fig|1207543.7.peg.1832 or fig|1207543.7.peg.905 or fig|1207543.7.peg.829 or fig|1207543.7.peg.202 or fig|1207543.7.peg.2163) and ())	((fig|473819.17.peg.1849 or fig|473819.17.peg.1697 or fig|473819.17.peg.1702 or fig|473819.17.peg.1042) and ())	((fig|471853.12.peg.349)) or ((fig|471853.12.peg.2588 or fig|471853.12.peg.1897) and ())	((fig|547043.15.peg.1652 or fig|547043.15.peg.1266 or fig|547043.15.peg.1144 or fig|547043.15.peg.1082) and ())
rxn05391_c0	7-methyl-trans-oct-2-enoyl-ACP:NADP+ oxidoreductase (A-specific)_c0	(1) H+_c0 + (1) NADPH_c0 + (1) 7-methyl-trans-oct-2-enoyl-ACP_c0 <=> (1) NADP_c0 + (1) 7-methyl-octanoyl-ACP_c0		>	>				>												>	>	>	>					>			>					>	>		>						gapfilled	gapfilled
rxn14106_c0	beta-aminopropionitrile aminohydrolase_c0	(1) beta-Alanine_c0 + (1) NH3_c0 <=> (2) H2O_c0 + (1) 3-Aminopropiononitrile_c0				<																																										gapfilled
rxn05031_c0	prephytoene diphosphate:geranylgeranyl-diphosphate geranylgeranyltransferase_c0	(1) Prephytoene diphosphate_c0 <=> (1) PPi_c0 + (1) H+_c0 + (1) Phytoene_c0				>																																										((fig|471853.12.peg.3485))
rxn02282_c0	N-Formimino-L-aspartate iminohydrolase_c0	(1) N-Formimino-L-aspartate_c0 + (1) H2O_c0 <=> (1) N-Formyl-L-aspartate_c0 + (1) NH3_c0	<	<	>	>	<	>	<	<	<	>	>	<	<	>	>	<	>	>	>	<	>	>	>	<	>	>	<	>	<	<	<	>	>	<	<	<	>	>		<	>	<	gapfilled	gapfilled	gapfilled	gapfilled	gapfilled
rxn02482_c0	1-Hydroxy-2-naphthoate:oxygen 1,2-oxidoreductase (decyclizing)_c0	(1) 1-Hydroxy-2-naphthoate_c0 + (1) O2_c0 <=> (1) H+_c0 + (1) trans-2'-Carboxybenzalpyruvate_c0															>
rxn00737_c0	L-threonine ammonia-lyase (2-oxobutanoate-forming)_c0	(1) L-Threonine_c0 <=> (1) NH3_c0 + (1) 2-Oxobutyrate_c0	>	>	>	>	>	>	>	>	>		>	=	>	>	>	>	>	>	>	>	>	>	>	>	>	>				>	>	>	>	>	>	>	>	>	>	>	>	>	((fig|391904.18.peg.2516))	((fig|1207543.7.peg.1051))	((fig|473819.17.peg.890))	((fig|471853.12.peg.1071))	((fig|547043.15.peg.1829))
rxn01513_c0	ATP:dTMP phosphotransferase_c0	(1) ATP_c0 + (1) H+_c0 + (1) dTMP_c0 <=> (1) ADP_c0 + (1) dTDP_c0	=	=	=	=	=	=	=	=	=	=	=	=	=	=	=	=	=	=	=	=	=	=	=	=	=	=	=	=	=	=	=	=	=	=	=	=	=	=	=	=	=	=	((fig|391904.18.peg.170))	((fig|1207543.7.peg.2183 or fig|1207543.7.peg.2173))	((fig|473819.17.peg.467))	((fig|471853.12.peg.659))	((fig|547043.15.peg.450))
rxn04748_c0	salicylate,NADH:oxygen oxidoreductase (1-hydroxylating,decarboxylating)_c0	(1) NADH_c0 + (1) O2_c0 + (2) H+_c0 + (1) m-Cresotic acid_c0 <=> (1) H2O_c0 + (1) NAD_c0 + (1) CO2_c0 + (1) 4-Methylcatechol_c0																				>
rxn09451_c0	fatty-acid--CoA ligase (tetradecenoate)_c0	(1) tetradecenoate_c0 + (1) ATP_c0 + (1) CoA_c0 <=> (1) PPi_c0 + (1) Tetradecenoyl-CoA_c0 + (1) AMP_c0																											<
rxn08222_c0	cardiolipin hydrolase (periplasm, n-C16:0)_c0	(1) H2O_c0 + (1) cardiolipin tetrahexadecanoyl_c0 <=> (1) Phosphatidylglycerol dihexadecanoyl_c0 + (1) 1,2-dihexadecanoyl-sn-glycerol 3-phosphate_c0								<					<				<							<	<		<
rxn08443_c0	fatty-acid-CoA thioesterase (hexadecenoate)_c0	(1) H2O_c0 + (1) Hexadecenoyl-CoA_c0 <=> (2) H+_c0 + (1) hexadecenoate_c0 + (1) CoA_c0			>	>		>			>		>			>	>		>	>			>		>	>	>	>			>	>	>		>			>	>	<	>			>			gapfilled	gapfilled
rxn05364_c0	6-methyl-3-oxo-octanoyl-ACP:NADP+ oxidoreductase_c0	(1) NADPH_c0 + (1) H+_c0 + (1) 6-methyl-3-oxo-octanoyl-ACP_c0 <=> (1) NADP_c0 + (1) 6-methyl-3-hydroxy-octanoyl-ACP_c0	=	>	=	=	=	=	=	=	=	=	>	=	=	=	=	=	=	=	=	=	=	=	=	=	=	>	>	>	>	>	>	=	>	>	>	>	>	>	=	>	>	>	((fig|391904.18.peg.146))	gapfilled	((fig|473819.17.peg.1082))	((fig|471853.12.peg.3940 or fig|471853.12.peg.803 or fig|471853.12.peg.1448 or fig|471853.12.peg.3711 or fig|471853.12.peg.3503 or fig|471853.12.peg.1482 or fig|471853.12.peg.2315 or fig|471853.12.peg.122 or fig|471853.12.peg.1540 or fig|471853.12.peg.2369 or fig|471853.12.peg.2978 or fig|471853.12.peg.4176 or fig|471853.12.peg.4185 or fig|471853.12.peg.3579 or fig|471853.12.peg.2694 or fig|47185…	((fig|547043.15.peg.1110))
rxn00137_c0	Adenosine 3',5'-bisphosphate 3'-phosphohydrolase_c0	(1) Adenosine 3-5-bisphosphate_c0 + (1) H2O_c0 <=> (1) AMP_c0 + (1) Phosphate_c0	>	>	>	>	>	>	>	>	>	>	>	>	>	>	>	>	>	>	>	>	>	>	>	>	>	>	>	>	>	>	>	>	>	>	>	>	>	>	>	>	>	>	gapfilled	gapfilled	gapfilled	gapfilled	gapfilled
rxn00230_c0	diphosphate:acetate phosphotransferase_c0	(1) PPi_c0 + (1) Acetate_c0 <=> (1) Phosphate_c0 + (1) Acetylphosphate_c0				=						=	=	=	=	=	=	=	=	=	=	=	=	=	=	=	=		=	=			=	=				=	=	=								((fig|471853.12.peg.582))
rxn01169_c0	ATP:beta-D-glucose 6-phosphotransferase_c0	(1) ATP_c0 + (1) beta-D-Glucose_c0 <=> (1) ADP_c0 + (1) H+_c0 + (1) beta-D-Glucose 6-phosphate_c0				=				=		=	=	=		=	=			=	=		=	=	=	=	=		=												=							((fig|471853.12.peg.3272))
rxn08825_c0	Lysophospholipase L2 (acyltransferase, 2-acyl-glycerophosphoethanolamine, n-C14:0)_c0	(1) Phosphatidylglycerol ditetradecanoyl_c0 + (1) 2-Acyl-sn-glycero-3-phosphoethanolamine tetradecanoyl_c0 <=> (1) Glycerophosphoethanolamine_c0 + (1) acyl phosphatidylglycerol tetradecanoyl_c0																				<
rxn00119_c0	ATP:UMP phosphotransferase_c0	(1) ATP_c0 + (1) H+_c0 + (1) UMP_c0 <=> (1) ADP_c0 + (1) UDP_c0	=	=	=	=	=	=	=	=	=	=	=	=	=	=	=	=	=	=	=	=	=	=	=	=	=	=	=	=	=	=	=	=	=	=	=	=	=	=	=	=	=	=	((fig|391904.18.peg.2275)) or ((fig|391904.18.peg.741))	((fig|1207543.7.peg.145))	((fig|473819.17.peg.277)) or ((fig|473819.17.peg.2141))	((fig|471853.12.peg.3116)) or ((fig|471853.12.peg.2038))	((fig|547043.15.peg.265)) or ((fig|547043.15.peg.29))
rxn05432_c0	14-methyl-trans-pentadec-2-enoyl-ACP:NADP+ oxidoreductase (A-specific)_c0	(1) 14-methyl-trans-pentadec-2-enoyl-ACP_c0 + (1) H+_c0 + (1) NADPH_c0 <=> (1) 14-methyl-pentadecanoyl-ACP_c0 + (1) NADP_c0				<										<	<		<	<							<																					gapfilled
rxn05023_c0	1,4-dihydroxy-2-naphthoyl-CoA hydrolase_c0	(1) 1,4-Dihydroxy-2-naphthoyl-CoA_c0 + (1) H2O_c0 <=> (1) CoA_c0 + (1) 1-4-Dihydroxy-2-naphthoate_c0 + (1) H+_c0				>							<		>	>	>	<	<	<	>	<		>	>	<	>	<	<	>	<	<	>	<	>	>	>	>	>	>	>	>	>	>				gapfilled
rxn00673_c0	Propanoyl-CoA:(acceptor) 2,3-oxidoreductase_c0	(2) H+_c0 + (1) Propionyl-CoA_c0 + (1) FAD_c0 <=> (1) Acrylyl-CoA_c0 + (1) FADH2_c0									>			<		>									<					=	>						>
rxn05407_c0	15-methyl-trans-hexa-dec-2-enoyl-ACP:NADP+ oxidoreductase (A-specific)_c0	(1) 15-methyl-trans-hexa-dec-2-enoyl-ACP_c0 + (1) NADPH_c0 + (1) H+_c0 <=> (1) NADP_c0 + (1) 15-methyl-hexa-decanoyl-ACP_c0			>			>	>				>	>	>			>			>	>		>	>			>	>	>	>	>		>				>	>	>			>				gapfilled
rxn08354_c0	Dimethyl sulfoxide reductase (Menaquinol 8)_c0	(1) DMSO_c0 + (1) Menaquinol 8_c0 <=> (1) H2O_c0 + (1) Methyl sulfide_c0 + (1) Menaquinone 8_c0											=														=	=		=	=										=
rxn01200_c0	Sedoheptulose-7-phosphate:D-glyceraldehyde-3-phosphate glycolaldehyde transferase_c0	(1) Glyceraldehyde3-phosphate_c0 + (1) Sedoheptulose7-phosphate_c0 <=> (1) ribose-5-phosphate_c0 + (1) D-Xylulose5-phosphate_c0	=	=	=	=	=	=	=	=	=	=	=	=	=	=	=	=	=	=	=	=	=	=	=	=	=	=	=	=	=	=	=	=	=	=	=	=	=	=	=	=	=	=	((fig|391904.18.peg.1097))	((fig|1207543.7.peg.1544))	((fig|473819.17.peg.1760))	((fig|471853.12.peg.2154))	((fig|547043.15.peg.1208))
rxn01139_c0	adenosine 3'-phosphate phosphohydrolase_c0	(1) 3'-AMP_c0 + (1) H2O_c0 <=> (1) Phosphate_c0 + (1) Adenosine_c0	>	>											>																										>				gapfilled	gapfilled
rxn13847_c0	Threonine dehydrogenase_c0	(1) CoA_c0 + (1) L-Threonine_c0 <=> (1) Acetyl-CoA_c0 + (1) H2_c0 + (1) Glycine_c0																																							>
rxn01644_c0	L-Aspartate-4-semialdehyde hydro-lyase (adding pyruvate and cyclizing)_c0	(1) L-Aspartate4-semialdehyde_c0 + (1) Pyruvate_c0 <=> (1) H+_c0 + (2) H2O_c0 + (1) Dihydrodipicolinate_c0																>															>					>
rxn01067_c0	Cholesterol,NADPH:oxygen oxidoreductase (7alpha-hydroxylating)_c0	(1) H+_c0 + (1) Cholesterol_c0 + (1) O2_c0 + (1) NADPH_c0 <=> (1) H2O_c0 + (1) 7alpha-Hydroxycholesterol_c0 + (1) NADP_c0	>	<	<	>	>			>	>	<				>	>		>			<	>				>			<	>										>				gapfilled	gapfilled	gapfilled	gapfilled	gapfilled
rxn12596_c0	hexanoate transport via proton symport, reversible (periplasm)_c0	(1) Hexanoate_e0 + (1) H+_e0 <=> (1) H+_c0 + (1) Hexanoate_c0						<	>							<	<				<		<	>	<
rxn05059_c0	dCTP aminohydrolase (dUMP-forming)_c0	(2) H2O_c0 + (1) dCTP_c0 <=> (1) PPi_c0 + (1) NH3_c0 + (1) H+_c0 + (1) dUMP_c0	=			=				=			=		=	=	=		=		=				=		=		=			=	=		=	=	=	=	=		=	=	=	=	((fig|391904.18.peg.1661))			((fig|471853.12.peg.2937))
rxn02026_c0	serine-phosphoethanolamine ethanolaminephosphohydrolase_c0	(1) H2O_c0 + (1) Serine phosphoethanolamine_c0 <=> (1) L-Serine_c0 + (1) H+_c0 + (1) Phosphoethanolamine_c0												=
rxn00832_c0	IMP 1,2-hydrolase (decyclizing)_c0	(1) H2O_c0 + (1) IMP_c0 <=> (1) FAICAR_c0	=	=	=	=	=	=	=	=	=	=	=	<	=	=	=	=	=	=	=	=	=	=	=	=	=	=	=	=	=	=	<	=	=	=	=	<	=	=	=	=	=	=	((fig|391904.18.peg.1170) and (fig|391904.18.peg.1170))	((fig|1207543.7.peg.673) and (fig|1207543.7.peg.673))	((fig|473819.17.peg.1737) and (fig|473819.17.peg.1737))	((fig|471853.12.peg.3005) and (fig|471853.12.peg.3005))	((fig|547043.15.peg.1233) and (fig|547043.15.peg.1233))
rxn05472_c0	2-(hydroxymethyl)phenol transport in/out via proton symport_c0	(1) H+_e0 + (1) Saligenin_e0 <=> (1) Saligenin_c0 + (1) H+_c0		<	<			<	<	<	<		<			<	<	<	<		<	>	>	<	>	<		<	<		<			<	<	<	<				<		<	<		gapfilled	gapfilled
rxn03893_c0	all-trans-octaprenyl-diphosphate:4-hydroxybenzoate 3-octaprenyltransferase_c0	(1) 4-Hydroxybenzoate_c0 + (1) Farnesylfarnesylgeraniol_c0 <=> (1) 3-Octaprenyl-4-hydroxybenzoate_c0 + (1) PPi_c0 + (1) H+_c0	>	>	>	>	>	>	>	>	>	>	>	>	>	>	>	>	>	>	>	>	>	>	>	>	>	>	>	>	>	>	>	>	>	>	>	>	>	>	>	>	>	>	gapfilled	gapfilled	gapfilled	gapfilled	gapfilled
rxn09197_c0	Phosphatidylserine decarboxylase (n-C12:0)_c0	(2) H+_c0 + (1) phosphatidylserine didodecanoyl_c0 <=> (1) CO2_c0 + (1) phosphatidylethanolamine didodecanoyl_c0																																				>
rxn08205_c0	CDP-Diacylglycerol pyrophostatase (n-C18:1)_c0	(1) CDP-1,2-dioctadec-11-enoylglycerol_c0 + (1) H2O_c0 <=> (1) CMP_c0 + (1) 1,2-dioctadec-11-enoyl-sn-glycerol 3-phosphate_c0 + (1) H+_c0		<																<																										gapfilled
rxn00449_c0	R00647_c0	(1) L-Ascorbate_c0 + (1) H+_c0 <=> (1) L-xylo-Hexulonolactone_c0				=																																										((fig|471853.12.peg.1894))
rxn05307_c0	TRANS-RXNBWI-115637.ce.maizeexp.SER_c0	(1) L-Serine_e0 + (1) H+_e0 <=> (1) L-Serine_c0 + (1) H+_c0											=		=	=	=		=	=	=	=	=	=	=	=	=	=			=		=	=	=		=	=		=			=	=
rxn09180_c0	protoporphyrinogen oxidase (anaerobic)_c0	(3) Fumarate_c0 + (1) ProtoporphyrinogenIX_c0 <=> (1) Protoporphyrin_c0 + (3) Succinate_c0	<					<				<	=	<																															gapfilled
rxn03055_c0	5-carboxymethyl-2-hydroxymuconic-semialdehyde:NAD+ oxidoreductase_c0	(1) H2O_c0 + (1) NAD_c0 + (1) 5-Carboxymethyl-2-hydroxymuconic semialdehyde_c0 <=> (1) NADH_c0 + (2) H+_c0 + (1) 5-Carboxymethyl-2-hydroxymuconate_c0				>															>																				>							((fig|471853.12.peg.863))
rxn10533_c0	glucan 1,4-alpha-glucosidase_c0	(1) Glycogen_c0 + (1) H2O_c0 <=> (1) D-Glucose_c0 + (1) glycogen(n-1)_c0						>
rxn05938_c0	pyruvate ferredoxin oxidoreductase_c0	(1) CO2_c0 + (1) Acetyl-CoA_c0 + (1) H+_c0 + (1) Reducedferredoxin_c0 <=> (1) CoA_c0 + (1) Pyruvate_c0 + (1) Oxidizedferredoxin_c0																										=	=	=					=				=	=	=
rxn02479_c0	2,6-dioxo-6-phenylhexanoate:NADP+ delta2-oxidoreductase_c0	(1) NADP_c0 + (1) 2,6-Dioxo-6-phenylhexanoate_c0 <=> (1) NADPH_c0 + (1) H+_c0 + (1) 2,6-Dioxo-6-phenylhexa-3-enoate_c0	=	=	=	=	=	=	=	=	=	=	=	=	=	=	=	=	=	=	=	=	=	=	=	=	=	=	=	=	=		=	=	=	=	=	=	=	=	=	=	=	=	((fig|391904.18.peg.919))	((fig|1207543.7.peg.982))	((fig|473819.17.peg.1431))	((fig|471853.12.peg.2144))	((fig|547043.15.peg.582))
rxn05303_c0	TRANS-RXNBWI-115637.ce.maizeexp.ARG_c0	(1) L-Arginine_e0 + (1) H+_e0 <=> (1) L-Arginine_c0 + (1) H+_c0								=								>																		>	>					>	>	>
rxn10341_c0	anteisopentadecanoyl-cardiolipin synthase_c0	(2) Dianteisopentadecanoylphosphatidylglycerol_c0 <=> (1) Glycerol_c0 + (1) Anteisopentadecanoylcardiolipin (B. subtilis)_c0										=	=	=	=	=	=	=	=	=	=	=	=	=	=	=	=	=	=	=	=	=	=	=	=	=	=	=	=	=	=	=	=	=
rxn06848_c0	R05075_c0	(1) ACP_c0 + (1) kdo2-lipid a_c0 <=> (1) Lauroyl-KDO2-lipid IV(A)_c0 + (1) Myristoyl-ACP_c0	<	<	<	<		<	<		<	<	<	<	<	<	<		<		<	<	<	<	<	<		<	<		<		<					<			<				gapfilled	gapfilled	gapfilled	gapfilled
rxn11920_c0	rxn11920_c0	(1) ((R)-3-Hydroxybutanoyl)(n-2)_c0 + (2) (R)-3-Hydroxybutanoyl-CoA_c0 <=> (2) CoA_c0 + (1) Poly-beta-hydroxybutyrate_c0																																<							<
rxn05402_c0	13-methyl-3-hydroxy-tetra-decanoyl-ACP hydro-lyase_c0	(1) 13-methyl-3-hydroxy-tetra-decanoyl-ACP_c0 <=> (1) 13-methyl-trans-tetra-dec-2-enoyl-ACP_c0 + (1) H2O_c0	>	>	>	>	>	>	>	>	>	>	>	>	>	>	>	>	>	>	>	>	>	>	>	>	>	>	>	>	>	>	>	>	>	>	>	>	>	>	>	>	>	>	gapfilled	gapfilled	gapfilled	gapfilled	gapfilled
rxn04082_c0	L-ribulose-5-phosphate 4-epimerase_c0	(1) L-ribulose-5-phosphate_c0 <=> (1) D-Xylulose5-phosphate_c0	=	=	=	=	=	=	=	=	=		=	=	=	=	=	=	=	=	=	=	=	=	=	=	=	=	=	=	=	=	=	=	=	=	=	=	=	=	=	=	=	=	((fig|391904.18.peg.875))	((fig|1207543.7.peg.727))	((fig|473819.17.peg.1037)) or ((fig|473819.17.peg.1395))	((fig|471853.12.peg.3267)) or ((fig|471853.12.peg.387 or fig|471853.12.peg.3348))	((fig|547043.15.peg.1650)) or ((fig|547043.15.peg.613))
rxn01302_c0	L-homoserine:NADP+ oxidoreductase_c0	(1) NADP_c0 + (1) L-Homoserine_c0 <=> (1) NADPH_c0 + (1) H+_c0 + (1) L-Aspartate4-semialdehyde_c0	=	=	=	=	=	=	=	=	=	=	=	=	=	=	=	=	=	=	=	=	=	=	=	=	=	=	=	=	=		=	=	=	=	=	=	=	=	=	=	=	=	((fig|391904.18.peg.2381)) or ((fig|391904.18.peg.2381))	((fig|1207543.7.peg.966)) or ((fig|1207543.7.peg.966))	((fig|473819.17.peg.1032)) or ((fig|473819.17.peg.1032))	((fig|471853.12.peg.1277)) or ((fig|471853.12.peg.1277))	((fig|547043.15.peg.1645)) or ((fig|547043.15.peg.1645))
rxn10945_c0	L-proline transport via diffusion (extracellular to periplasm)_c0	(1) L-Proline_c0 <=> (1) L-Proline_e0										=	=	=	=	=	=		=	=	=	=	=	=	=	=	=			=				=		=		=	=			=
rxn00333_c0	Glycolate:oxygen 2-oxidoreductase_c0	(1) Glycolate_c0 + (1) O2_c0 <=> (1) Glyoxalate_c0 + (1) H2O2_c0	>	>	>	>						>			>											>					>	>							>	>	>			>	gapfilled	gapfilled	gapfilled	gapfilled
rxn01635_c0	1-Pyrroline-4-hydroxy-2-carboxylate aminohydrolase (decyclizing)_c0	(1) H2O_c0 + (1) H+_c0 + (1) 1-Pyrroline-4-hydroxy-2-carboxylate_c0 <=> (1) NH3_c0 + (1) 2,5-Dioxopentanoate_c0	=				<		<		=					=	=		=	=					=	=		=			=														((fig|391904.18.peg.384))				((fig|547043.15.peg.178))
rxn08371_c0	D-serine dehydrogenase_c0	(1) D-Serine_c0 + (1) NADP_c0 <=> (1) NADPH_c0 + (1) H+_c0 + (1) 2-Aminomalonate semialdehyde_c0																								>		>
rxn00604_c0	D-glucose-6-phosphate:NADP+ 1-oxidoreductase_c0	(1) NADP_c0 + (1) D-glucose-6-phosphate_c0 <=> (1) NADPH_c0 + (1) H+_c0 + (1) 6-phospho-D-glucono-1-5-lactone_c0	=	=	=	=	=	=	=	=	=	=	=	=	=	=	=		=	=	=	=	=	=	=	=	=				=	=		=	=	=	=		=			=	=	=	((fig|391904.18.peg.208))	((fig|1207543.7.peg.15))	((fig|473819.17.peg.2041))	((fig|471853.12.peg.2156))	((fig|547043.15.peg.968))
rxn05305_c0	L-lysine transport out via proton antiport reversible_c0	(1) L-Lysine_c0 + (1) H+_e0 <=> (1) L-Lysine_e0 + (1) H+_c0																		=		=	=	=
rxn05147_c0	D-Glucose-ABC transport_c0	(1) H2O_c0 + (1) ATP_c0 + (1) D-Glucose_e0 <=> (1) ADP_c0 + (1) Phosphate_c0 + (1) D-Glucose_c0 + (1) H+_c0	>		>	>	>	>	>	>	>		>	>	>	>	>		>	>	>	>	>	>	>	>	>	>	>					>	>				>	>					((fig|391904.18.peg.2519) and (fig|391904.18.peg.2521 or fig|391904.18.peg.2505) and (fig|391904.18.peg.2520 or fig|391904.18.peg.42 or fig|391904.18.peg.2123))		((fig|473819.17.peg.171 or fig|473819.17.peg.784 or fig|473819.17.peg.887 or fig|473819.17.peg.604 or fig|473819.17.peg.779 or fig|473819.17.peg.739) and (fig|473819.17.peg.591 or fig|473819.17.peg.886 or fig|473819.17.peg.737) and (fig|473819.17.peg.740 or fig|473819.17.peg.888 or fig|473819.17.peg.785 or fig|473819.17.peg.603 or fig|473819.17.peg.780))	((fig|471853.12.peg.1519 or fig|471853.12.peg.3982) and () and (fig|471853.12.peg.2584))	((fig|547043.15.peg.1516 or fig|547043.15.peg.1827 or fig|547043.15.peg.1735 or fig|547043.15.peg.1683) and (fig|547043.15.peg.1739 or fig|547043.15.peg.1825 or fig|547043.15.peg.1741) and (fig|547043.15.peg.1515 or fig|547043.15.peg.1684 or fig|547043.15.peg.1826 or fig|547043.15.peg.1736 or fig|547043.15.peg.154))
rxn05571_c0	D-gluconate transport via proton symport, reversible_c0	(1) H+_e0 + (1) GLCN_e0 <=> (1) H+_c0 + (1) GLCN_c0			=		<		<		<	=		=	<	<	<					<																									((fig|473819.17.peg.1249))		gapfilled
rxn03409_c0	Undecaprenyl-diphospho-N-acetylmuramoyl-(N-acetylglucosamine)-_c0	(1) ATP_c0 + (1) NH3_c0 + (1) Undecaprenyl-diphospho-N-acetylmuramoyl--N-acetylglucosamine-L-ala-D-glu-meso-2-6-diaminopimeloyl-D-ala-D-ala_c0 <=> (1) ADP_c0 + (1) Phosphate_c0 + (1) H+_c0 + (1) Undecaprenyl-diphospho-N-acetylmuramoyl-(N-acetylglucosamine)-L-alanyl-D-glutaminyl-meso-2,6-diaminopimeloyl-D-alanyl-D-alanine_c0	>	>	>	>	>	>	>	>	>	>	>	>	>	>	>	>	>	>	>	>	>	>	>	>	>	>	>	>	>	>	>	>	>	>	>	>	>	>		>	>	>	((fig|391904.18.peg.1956 or fig|391904.18.peg.832))	((fig|1207543.7.peg.1224 or fig|1207543.7.peg.340))	((fig|473819.17.peg.1370 or fig|473819.17.peg.1605))	((fig|471853.12.peg.1851 or fig|471853.12.peg.1845))	((fig|547043.15.peg.643 or fig|547043.15.peg.1320))
rxn01819_c0	Nomega,Nomega'-dimethyl-L-arginine dimethylamidohydrolase_c0	(1) H2O_c0 + (1) NG,NG-Dimethyl-L-arginine_c0 <=> (1) Citrulline_c0 + (1) (CH3)2NH_c0				>													>			>	>	>						>																		((fig|471853.12.peg.884))
rxn01188_c0	3-dehydroshikimate hydro-lyase_c0	(1) 3-Dehydroshikimate_c0 <=> (1) H2O_c0 + (1) Protocatechuate_c0									>		>			>					>				>	>	>		>	>	>		>	>	>	>	>	>		>	>		>	>
rxn14017_c0	sn-glycerol 3-phosphate:ubiquinone oxidoreductase_c0	(1) Glycerol-3-phosphate_c0 + (1) Q_c0 <=> (1) Glycerone-phosphate_c0 + (1) QH2_c0				=									=	=	=	=	=	=	=	=	=	=	=	=	=		=	=	=	=		=						=	=							((fig|471853.12.peg.3283))
rxn10319_c0	isoheptadecanoyl-lipoteichoic acid synthesis (n=24), unlinked, D-alanine substituted_c0	(24) D-Alanine_c0 + (24) ATP_c0 + (1) Isoheptadecanoyllipoteichoic acid (n=24), linked, unsubstituted_c0 <=> (24) AMP_c0 + (48) H+_c0 + (1) Isoheptadecanoyllipoteichoic acid (n=24), linked, D-alanine substituted_c0 + (24) PPi_c0					>			>								>		>							>			>		>		>	>	>	>		>	>		>	>	>					gapfilled
rxn08850_c0	Lysophospholipase L2 (2-acylglycerophosphoglycerol, n-C18:0)_c0	(1) H2O_c0 + (1) 2-Acyl-sn-glycero-3-phosphoglycerol octadecanoyl_c0 <=> (1) H+_c0 + (1) ocdca_c0 + (1) Glycerophosphoglycerol_c0	=	=	=	=	=	=	=	=	=	=	=	=	=	=	=	=	=	=	=	=	=	=	=	=	=	=		=	=	=	=	=	=	=	=	=	=	=	=	=	=	=	((fig|391904.18.peg.82))	((fig|1207543.7.peg.302)) or ((fig|1207543.7.peg.1934 or fig|1207543.7.peg.1692))	((fig|473819.17.peg.661))	((fig|471853.12.peg.686 or fig|471853.12.peg.465))	((fig|547043.15.peg.1490))
rxn09210_c0	Phosphatidylserine syntase (n-C18:0)_c0	(1) CDP-1,2-dioctadecanoylglycerol_c0 + (1) L-Serine_c0 <=> (2) H+_c0 + (1) phosphatidylserine dioctadecanoyl_c0 + (1) CMP_c0	>	>	>	>	>		>		>	>						>	>	>	>	>	>	>	>	>		>		>	>		>	>	>	>	>	>	>	>		>	>	>	gapfilled	gapfilled	gapfilled	gapfilled	gapfilled
rxn12239_c0	4-hydroxy-benzyl-alcohol dehydrogenase_c0	(1) NAD_c0 + (1) 4-Hydroxy-benzylalcohol_c0 <=> (1) H+_c0 + (1) NADH_c0 + (1) p-Hydroxybenzaldehyde_c0																>								>				>
rxn01401_c0	spermidine:(acceptor) oxidoreductase_c0	(1) H2O_c0 + (1) Spermidine_c0 + (1) O2_c0 <=> (1) 4-Aminobutanal_c0 + (1) H2O2_c0 + (1) 1,3-Propanediamine_c0	<												<				>					>			>																		gapfilled
rxn02907_c0	11-Deoxycorticosterone ketol-isomerase_c0	(1) DOC_c0 <=> (1) 20-Hydroxy-3-oxopregn-4-en-21-al_c0											=			=	=		=		=	=			=				=					=	=	=	=		=	=		=	=	=
rxn11399_c0	L-Gulonolactone transport in via proton symport_c0	(1) L-Gulonolactone_e0 + (1) H+_e0 <=> (1) L-Gulonolactone_c0 + (1) H+_c0				>																																										gapfilled
rxn05693_c0	TRANS-RXNAVI-26524.ce.brachyexp.CPD-170_c0	(1) Stachyose_e0 + (1) H+_e0 <=> (1) Stachyose_c0 + (1) H+_c0															>			>						>				>			>						>
rxn10212_c0	myristoyl-1-acylglycerol-3-phosphate O-acyltransferase_c0	(1) H+_c0 + (1) Myristoyl-CoA_c0 + (1) 1-tetradecanoyl-sn-glycerol 3-phosphate_c0 <=> (1) CoA_c0 + (1) 1,2-ditetradecanoyl-sn-glycerol 3-phosphate_c0	>	>	>	>	>	>	>	>	>	>	>	>	>	>	>	>	>	>	>	>	>	>	>	>	>	>	>	>	>	>	>	>	>	>	>	>	>	>	>	>	=	>	((fig|391904.18.peg.314 or fig|391904.18.peg.955))	((fig|1207543.7.peg.963 or fig|1207543.7.peg.878))	((fig|473819.17.peg.436 or fig|473819.17.peg.1506))	((fig|471853.12.peg.1585 or fig|471853.12.peg.1900 or fig|471853.12.peg.2142))	((fig|547043.15.peg.538 or fig|547043.15.peg.429))
rxn12058_c0	geranyl-diphosphate diphosphohydrolase_c0	(1) Geranyldiphosphate_c0 + (1) H2O_c0 <=> (1) Geraniol_c0 + (1) PPi_c0 + (1) H+_c0	<	<	>	>	>	<	>	<	>	>	<	>	<	<	<	<	<	<	>	>	>	<	>	>	<	<	<	>	<		>	>	>	<	>	>	>	>	>	>	>	>	gapfilled	gapfilled	gapfilled	gapfilled	gapfilled
rxn00117_c0	ATP:UDP phosphotransferase_c0	(1) UDP_c0 + (1) ATP_c0 <=> (1) ADP_c0 + (1) UTP_c0		>		=				>		=	=		=	=	=	=	=	=	=	=	=	=	=	=	=	=		=	=	=	=	=	=	=	=	=	=	=	=	=	=	=		gapfilled		((fig|471853.12.peg.2551))
rxn00558_c0	D-glucose-6-phosphate aldose-ketose-isomerase_c0	(1) D-glucose-6-phosphate_c0 <=> (1) D-fructose-6-phosphate_c0	=	=	=	=	=	=	=	=	=	=	=	=	=	=	=	=	=	=	=	=	=	=	=	=	=	=	=	=	=	=	=	=	=	=	=	=	=	=	=	=	=	=	((fig|391904.18.peg.415))	((fig|1207543.7.peg.1628))	((fig|473819.17.peg.386))	((fig|471853.12.peg.292))	((fig|547043.15.peg.380))
rxn00122_c0	ATP:FMN adenylyltransferase_c0	(1) ATP_c0 + (1) FMN_c0 <=> (1) PPi_c0 + (1) FAD_c0	>	>	>	>	>	>	>	>	>	>	>	>	>	>	>	>	>	>	>	>	>	>	>	>	>	>	>	>	>	>	>	>	>	>	>	>	>	>	>	>	>	>	((fig|391904.18.peg.2255) and (fig|391904.18.peg.2255))	((fig|1207543.7.peg.1842) and (fig|1207543.7.peg.1842))	((fig|473819.17.peg.262) and (fig|473819.17.peg.262))	((fig|471853.12.peg.2479) and (fig|471853.12.peg.2479))	((fig|547043.15.peg.251) and (fig|547043.15.peg.251))
rxn01306_c0	2-dehydro-3-deoxy-D-pentonate glycolaldehyde-lyase (pyruvate-forming)_c0	(1) 2-Dehydro-3-deoxy-D-xylonate_c0 <=> (1) Glycolaldehyde_c0 + (1) Pyruvate_c0			<	>																																									gapfilled	gapfilled
rxn00926_c0	Adenine aminohydrolase_c0	(1) H2O_c0 + (1) H+_c0 + (1) Adenine_c0 <=> (1) NH3_c0 + (1) HYXN_c0										>		=																										>
rxn09108_c0	Phosphatidylglycerol synthase (n-C12:0)_c0	(1) Glycerol-3-phosphate_c0 + (1) CDP-1,2-didodecanoylglycerol_c0 <=> (1) CMP_c0 + (1) Phosphatidylglycerophosphate didodecanoyl_c0	=	=	=	=	=	=	=	=	=	=	=	=	=	=	=	=	=	=	=	=	=	=	=	=	=	=	=	=	=	=	=	=	=	=	=	=	=	=	=	=	=	=	((fig|391904.18.peg.944))	((fig|1207543.7.peg.1188 or fig|1207543.7.peg.951))	((fig|473819.17.peg.1725 or fig|473819.17.peg.1496 or fig|473819.17.peg.1720))	((fig|471853.12.peg.2099 or fig|471853.12.peg.2450 or fig|471853.12.peg.1977 or fig|471853.12.peg.2289))	((fig|547043.15.peg.548 or fig|547043.15.peg.1243 or fig|547043.15.peg.1248))
rxn06858_c0	R05118_c0	(1) H2O_c0 + (1) Poly-beta-hydroxybutyrate_c0 <=> (1) ((R)-3-Hydroxybutanoyl)(n-2)_c0 + (1) (R)-3-((R)-3-Hydroxybutanoyloxy)butanoate_c0 + (1) H+_c0																																<							<
rxn03843_c0	Farnesyl diphosphate:Isopentenyl diphosphate farnesyl cistransferase_c0	(1) Isopentenyldiphosphate_c0 + (1) Farnesyldiphosphate_c0 <=> (1) PPi_c0 + (1) H+_c0 + (1) trans,trans,cis-Geranylgeranyl diphosphate_c0										>										>				>		>	>			>									>
rxn02760_c0	Sucrose 6-phosphate fructohydrolase_c0	(1) 6-Phosphosucrose_c0 + (1) H2O_c0 <=> (1) D-Fructose_c0 + (1) D-glucose-6-phosphate_c0	<	=	=	=	=	=	=		=	=		=		=	=	<	=	=	=	=	=	=	=	=	=	<			=	<	<	<	<			<	<					<	gapfilled	((fig|1207543.7.peg.567 or fig|1207543.7.peg.568))	((fig|473819.17.peg.1331 or fig|473819.17.peg.774))	((fig|471853.12.peg.822))	((fig|547043.15.peg.677))
rxn00985_c0	ATP:propanoate phosphotransferase_c0	(1) ATP_c0 + (1) Propionate_c0 <=> (1) ADP_c0 + (1) Propionyl phosphate_c0	=	=	=	=	=	=	=	=	=	=	=	=	=	=	=	=	=	=	=	=	=	=	=	=	=	=	=	=	=	=	=	=	=	=	=	=	=	=	=	=	=	=	((fig|391904.18.peg.1786))	((fig|1207543.7.peg.1093))	((fig|473819.17.peg.1885))	((fig|471853.12.peg.3043))	((fig|547043.15.peg.1045))
rxn05360_c0	4-methyl-3-oxo-hexanoyl-ACP:NADP+ oxidoreductase_c0	(1) NADPH_c0 + (1) H+_c0 + (1) 4-methyl-3-oxo-hexanoyl-ACP_c0 <=> (1) NADP_c0 + (1) 4-methyl-3-hydroxy-hexanoyl-ACP_c0	=	>	=	=	=	=	=	=	=	=	>	=	=	=	=	=	=	=	=	=	=	=	=	=	=	>	>	>	>	>	>	=	>	>	>	>	>	>	=	>	>	>	((fig|391904.18.peg.146))	gapfilled	((fig|473819.17.peg.1082))	((fig|471853.12.peg.3711 or fig|471853.12.peg.3940 or fig|471853.12.peg.803 or fig|471853.12.peg.1448 or fig|471853.12.peg.3579 or fig|471853.12.peg.4185 or fig|471853.12.peg.4176 or fig|471853.12.peg.2978 or fig|471853.12.peg.2467 or fig|471853.12.peg.515 or fig|471853.12.peg.2694 or fig|471853.12.peg.2369 or fig|471853.12.peg.1540 or fig|471853.12.peg.122 or fig|471853.12.peg.1482 or fig|471853…	((fig|547043.15.peg.1110))
rxn00138_c0	deamido-NAD+:ammonia ligase (AMP-forming)_c0	(1) ATP_c0 + (1) NH3_c0 + (1) Deamido-NAD_c0 <=> (1) NAD_c0 + (1) PPi_c0 + (1) AMP_c0 + (2) H+_c0	>	>	>	>	>	>	>	>	>	>	>	>	>	>	>	>	>	>	>	>	>	>	>	>	>	>	>	>	>	>	>	>	>	>	>	>	>	>	>	>	>	>	((fig|391904.18.peg.1772))	((fig|1207543.7.peg.1924 or fig|1207543.7.peg.2170))	((fig|473819.17.peg.1536))	((fig|471853.12.peg.1844))	((fig|547043.15.peg.1380))
rxn01418_c0	2-oxoadipate dehydrogenase complex_c0	(1) CoA_c0 + (1) 2-Oxoadipate_c0 + (1) NAD_c0 + (1) H+_c0 <=> (1) Glutaryl-CoA_c0 + (1) CO2_c0 + (1) NADH_c0																																						<
rxn01069_c0	O-phospho-L-homoserine phosphate-lyase (adding water;L-threonine-forming)_c0	(1) H2O_c0 + (1) O-Phospho-L-homoserine_c0 <=> (1) Phosphate_c0 + (1) L-Threonine_c0	>	>	>	>	>	>	>	>	>	>	>	>	>	>	>	>	>	>	>	>	>	>	>	>	>	>	>	>	>		>	>	>	>	>	>	>	>	>	>	>	>	((fig|391904.18.peg.1909))	((fig|1207543.7.peg.1310))	((fig|473819.17.peg.1645))	((fig|471853.12.peg.1278))	((fig|547043.15.peg.1273))
rxn08936_c0	Maltodextrin glucosidase (maltoheptaose)_c0	(1) H2O_c0 + (1) Maltoheptaose_c0 <=> (1) D-Glucose_c0 + (1) Maltohexaose_c0	=		=		=	=	=	=	=		=			=	=		=	=	=	=	=	=	=	=	=		=				=	=		=	=	=	=	<		=	=	=	((fig|391904.18.peg.2517))		((fig|473819.17.peg.889))		((fig|547043.15.peg.1828 or fig|547043.15.peg.803))
rxn06078_c0	O-acetyl-L-homoserine acetate-lyase (L-homocysteine forming)_c0	(1) H2S2O3_c0 + (1) O-Acetyl-L-homoserine_c0 + (1) trdrd_c0 <=> (1) Acetate_c0 + (1) H+_c0 + (1) Sulfite_c0 + (1) Homocysteine_c0 + (1) trdox_c0	>	>	>	>	>	>	>	>	>	=	=	=	=	=	=		=	=	=	=	>	=	=	=		=	=	=	=		=	=	=		>	=	=				>	>	((fig|391904.18.peg.759 or fig|391904.18.peg.1751))	((fig|1207543.7.peg.448 or fig|1207543.7.peg.1971 or fig|1207543.7.peg.1751 or fig|1207543.7.peg.1933))	((fig|473819.17.peg.176 or fig|473819.17.peg.2077))	((fig|471853.12.peg.512 or fig|471853.12.peg.3431 or fig|471853.12.peg.689))	((fig|547043.15.peg.159 or fig|547043.15.peg.1792))
rxn09455_c0	fatty-acyl-ACP hydrolase_c0	(1) Octadecenoyl-ACP_c0 + (1) H2O_c0 <=> (1) ACP_c0 + (1) octadecenoate_c0		<	<			<				<	<	<	<	<	<				<	<	<		<			<			<		<			<										gapfilled	gapfilled
rxn10157_c0	Succintate transport via proton symport (3 H)_c0	(1) Succinate_e0 + (3) H+_e0 <=> (1) Succinate_c0 + (3) H+_c0														=	=		=	=	=					=													=
rxn01256_c0	Chorismate pyruvatemutase_c0	(1) Chorismate_c0 <=> (1) Prephenate_c0				>				>			>			>	>		>	>	>	>	>	>	>	>	>	>			>	>	>	>	>	>	>	>	>	>	>	>	>	>				gapfilled
rxn12590_c0	trans-4-Hydroxy-L-proline transport via proton symport_c0	(1) H+_e0 + (1) trans-4-Hydroxy-L-proline_e0 <=> (1) trans-4-Hydroxy-L-proline_c0 + (1) H+_c0				<	<		<												<						<					<					<		<	<	<			<				gapfilled	gapfilled
rxn05740_c0	1,4-alpha-glucan-branching enzyme_c0	(1) Phosphate_c0 + (1) Glycogen_c0 <=> (1) Glucose-1-phosphate_c0 + (1) glycogen(n-1)_c0	=	=	=	=	=	=	=	=	=	=	=	=	=	=	=	=	=	=	=	=	=	=	=	=	=	=	=	=	=	=	=	=	=	=	=	=	=	=	=	=	=	=	((fig|391904.18.peg.67))	((fig|1207543.7.peg.2010 or fig|1207543.7.peg.1144))	((fig|473819.17.peg.680))	((fig|471853.12.peg.1333))	((fig|547043.15.peg.1472))
rxn01952_c0	R02706_c0	(1) N-Acetyl-D-mannosamine_c0 + (1) Phosphate_c0 <=> (1) N-Acetylmannosamine 6-phosphate_c0 + (1) H2O_c0		>																																										gapfilled
rxn00077_c0	ATP:NAD+ 2'-phosphotransferase_c0	(1) ATP_c0 + (1) NAD_c0 <=> (1) NADP_c0 + (1) ADP_c0 + (1) H+_c0	=	=	=	=	=	=	=	=	=	=	=	=	=	=	=	=	=	=	=	=	=	=	=	=	=	=	=	=	=	=	=	=	=	=	=	=	=	=	=	=	=	=	((fig|391904.18.peg.1923))	((fig|1207543.7.peg.1878))	((fig|473819.17.peg.1633))	((fig|471853.12.peg.2349))	((fig|547043.15.peg.1292))
rxn02455_c0	D-myo-Inositol 1,3,4-trisphosphate 1-phosphohydrolase_c0	(1) H2O_c0 + (1) Inositol 1,3,4-trisphosphate_c0 <=> (1) Inositol 3,4-bisphosphate_c0 + (1) H+_c0 + (1) Phosphate_c0			>		<	<	>		>				<	<	<	>		<	<	<	<	<			<	<			<				>				<			<	<				gapfilled		gapfilled
rxn05150_c0	zinc transport via ABC system_c0	(1) H2O_c0 + (1) ATP_c0 + (1) Zn2+_e0 <=> (1) ADP_c0 + (1) Phosphate_c0 + (1) Zn2+_c0 + (1) H+_c0	>	>	>	>	>	>	>	>	>	>	>	>	>	>	>	>	>	>	>	>	>	>	>	>	>	>	>	>	>	>	>	>	>	>	>	>	>	>	>	>	>	>	((fig|391904.18.peg.1810) and (fig|391904.18.peg.1809) and (fig|391904.18.peg.1808 or fig|391904.18.peg.2027))	((fig|1207543.7.peg.462) and (fig|1207543.7.peg.464 or fig|1207543.7.peg.1440) and (fig|1207543.7.peg.463))	((fig|473819.17.peg.1999) and (fig|473819.17.peg.1998 or fig|473819.17.peg.334) and (fig|473819.17.peg.2000))	((fig|471853.12.peg.1770) and (fig|471853.12.peg.1771) and (fig|471853.12.peg.1769))	((fig|547043.15.peg.1009) and (fig|547043.15.peg.330 or fig|547043.15.peg.1011) and (fig|547043.15.peg.1010))
rxn06349_c0	6-Phospho-beta-D-galactoside 6-phosphogalactohydrolase_c0	(1) H2O_c0 + (1) 6-Phospho-beta-D-galactoside_c0 <=> (1) Alcohol_c0 + (1) H+_c0 + (1) 6-Phospho-D-galactose_c0	=																																										((fig|391904.18.peg.439))
rxn10216_c0	isotetradecanoyl-1-acylglycerol-3-phosphate O-acyltransferase_c0	(1) fa1coa_c0 + (1) 1-isotetradecanoyl-sn-glycerol 3-phosphate_c0 <=> (1) CoA_c0 + (1) H+_c0 + (1) 1,2-diisotetradecanoyl-sn-glycerol 3-phosphate_c0	>	>	>	>	>	>	>	>	>	>	>	>	>	>	>	>	>	>	>	>	>	>	>	>	>	>	>	>	>	>	>	>	>	>	>	>	>	>	>	>	>	>	((fig|391904.18.peg.314 or fig|391904.18.peg.955))	((fig|1207543.7.peg.963 or fig|1207543.7.peg.878))	((fig|473819.17.peg.1506 or fig|473819.17.peg.436))	((fig|471853.12.peg.1585 or fig|471853.12.peg.2142 or fig|471853.12.peg.1900))	((fig|547043.15.peg.538 or fig|547043.15.peg.429))
rxn00305_c0	GTP:oxaloacetate carboxy-lyase (adding GTP;phosphoenolpyruvate-forming)_c0	(1) Oxaloacetate_c0 + (1) GTP_c0 <=> (1) CO2_c0 + (1) GDP_c0 + (1) Phosphoenolpyruvate_c0	=		>	>	>		>		>	>	>	=	>	>	>	>	>	>	>	>	>	>	>	>	>	>	>	>	>	>	>	>	>	>	>	>	>	>	>	>	>	>	((fig|391904.18.peg.2076))		((fig|473819.17.peg.76))	((fig|471853.12.peg.3594)) or ((fig|471853.12.peg.2040))	((fig|547043.15.peg.101))
rxn00994_c0	Butanoyl-CoA:acetoacetate CoA-transferase_c0	(1) Acetoacetate_c0 + (1) Butyryl-CoA_c0 <=> (1) Butyrate_c0 + (1) Acetoacetyl-CoA_c0																																>
rxn06076_c0	2'-Deoxycytidine diphosphate:oxidized-thioredoxin 2'-oxidoreductase_c0	(1) H2O_c0 + (1) dCDP_c0 + (1) trdox_c0 <=> (1) CDP_c0 + (1) trdrd_c0	<	<	<	<	<		<	<	<	<	=	<	=	<	<	<	<	<	<	<	<	<	<	<	<	<	<	<	<	=	<	<	<	<	<	<	<	<	<	<	<	<	((fig|391904.18.peg.2542) and (fig|391904.18.peg.2545) and (fig|391904.18.peg.2544))	((fig|1207543.7.peg.1018) and (fig|1207543.7.peg.1017) and (fig|1207543.7.peg.1016))	gapfilled	((fig|471853.12.peg.99) and (fig|471853.12.peg.96) and (fig|471853.12.peg.97))	((fig|547043.15.peg.1092) and (fig|547043.15.peg.1093) and (fig|547043.15.peg.1095))
rxn01043_c0	xylitol:NADP+ oxidoreductase_c0	(1) NADP_c0 + (1) Xylitol_c0 <=> (1) NADPH_c0 + (1) H+_c0 + (1) Xylose_c0					<																																										gapfilled
rxn02945_c0	prephytoene diphosphate:geranylgeranyl-diphosphate geranylgeranyltransferase_c0	(1) Prephytoene diphosphate_c0 <=> (1) PPi_c0 + (1) H+_c0 + (1) 15-cis-Phytoene_c0				>																																										((fig|471853.12.peg.3485))
rxn05353_c0	Butyryl-[acyl-carrier protein]:malonyl-CoA C-acyltransferase(decarboxylating, oxoacyl- and enoyl-reducing and thioester-hydrolysing)_c0	(1) Butyryl-ACP_c0 + (1) NADP_c0 <=> (2) H+_c0 + (1) But-2-enoyl-[acyl-carrier protein]_c0 + (1) NADPH_c0	<		<		<	<	<	<	<	<		<	<			>			<	<	<	<	<	<				<	<			<	<				<	>	<				gapfilled		gapfilled		gapfilled
rxn00836_c0	IMP:diphosphate phospho-D-ribosyltransferase_c0	(1) PPi_c0 + (1) H+_c0 + (1) IMP_c0 <=> (1) PRPP_c0 + (1) HYXN_c0	<	<	<	<	<	<	<	<	<	<	<	<	<	<	<	<	<	<	<	<	<	<	<	<	<	<	<	<	<	<	<	<	<	<	<	<	<	<	<	<	<	<	((fig|391904.18.peg.545))	((fig|1207543.7.peg.1633))	((fig|473819.17.peg.188))	((fig|471853.12.peg.697))	((fig|547043.15.peg.188))
rxn02316_c0	UTP:D-Tagatose 6-phosphate 1-phosphotransferase_c0	(1) D-Tagatose 6-phosphate_c0 + (1) UTP_c0 <=> (1) UDP_c0 + (1) D-Tagatose 1,6-biphosphate_c0 + (1) H+_c0					>	=			>		=	<									<				>					=		>										>					gapfilled
rxn05399_c0	11-methyl-trans-dodec-2-enoyl-ACP:NADP+ oxidoreductase (A-specific)_c0	(1) 11-methyl-trans-dodec-2-enoyl-ACP_c0 + (1) H+_c0 + (1) NADPH_c0 <=> (1) 11-methyl-dodecanoyl-ACP_c0 + (1) NADP_c0			>				>									>			>	>		>					>	>		>		>		>		>		>							gapfilled
rxn07449_c0	3-sulfolactate bisulfite-lyase_c0	(1) 3-Sulfolactate_c0 <=> (1) Pyruvate_c0 + (1) Sulfite_c0	=																																										((fig|391904.18.peg.1699))
rxn08812_c0	Lysophospholipase L1 (2-acylglycerophosphoglycerol, n-C14:1) (periplasm)_c0	(1) H2O_c0 + (1) 1-Acyl-sn-glycero-3-phosphoglycerol tetradec-7-enoyl_c0 <=> (1) H+_c0 + (1) Glycerophosphoglycerol_c0 + (1) tetradecenoate_c0	=	=	=	=	=	=	=	=	=	=	=	=	=	=	=	=	=	=	=	=	=	=	=	=	=	=		=	=	=	=	=	=	=	=	=	=	=	=	=	=	=	((fig|391904.18.peg.82))	((fig|1207543.7.peg.302)) or ((fig|1207543.7.peg.1934 or fig|1207543.7.peg.1692))	((fig|473819.17.peg.661))	((fig|471853.12.peg.686 or fig|471853.12.peg.465))	((fig|547043.15.peg.1490))
rxn00367_c0	CTP diphosphohydrolase (diphosphate-forming)_c0	(1) CTP_c0 + (1) H2O_c0 <=> (1) CMP_c0 + (1) PPi_c0 + (2) H+_c0								<
rxn01140_c0	N-Carbamoylsarcosine amidohydrolase_c0	(1) N-Carbamoylsarcosine_c0 + (1) H2O_c0 + (2) H+_c0 <=> (1) NH3_c0 + (1) CO2_c0 + (1) Sarcosine_c0	<													<	<		<	<					<	<		<			<														gapfilled
rxn00712_c0	UTP:uridine 5'-phosphotransferase_c0	(1) UTP_c0 + (1) Uridine_c0 <=> (1) UDP_c0 + (1) H+_c0 + (1) UMP_c0											=																<			=									=
rxn04790_c0	isethionate:ferricytochrome-c oxidoreductase_c0	(1) Isethionate_c0 + (2) Cytochrome c3+_c0 <=> (2) H+_c0 + (1) Sulfoacetaldehyde_c0 + (2) Cytochrome c2+_c0				>		<								>							<																									gapfilled
rxn00033_c0	4-hydroxyphenylpyruvate:oxygen oxidoreductase (decarboxylating)_c0	(2) p-hydroxyphenylpyruvate_c0 + (1) O2_c0 <=> (2) CO2_c0 + (2) 4-Hydroxyphenylacetate_c0				>														<	<	<				<			=		<				<				<		<							gapfilled
rxn07495_c0	R07680_c0	(1) H2O_c0 + (1) L-Galactono-1,4-lactone_c0 <=> (1) H+_c0 + (1) L-Galactonate_c0				>																																										gapfilled
rxn04659_c0	RXN-5184.c_c0	(1) L-Glutamate_c0 + (1) N2-Acetyl-L-aminoadipate semialdehyde_c0 <=> (1) 2-Oxoglutarate_c0 + (1) N2-Acetyl-L-lysine_c0	>	>	>	>	>	>	>	>	>	>	>	>	>	>	>	>	>	>	>	>	>	>	>	>	>	>	>	>	>		>	>	>	>	>	>	>	>	>	>	>	>	gapfilled	gapfilled	gapfilled	gapfilled	gapfilled
rxn11567_c0	beta-D-Galactosyl-1,4-beta-D-glucosylceramide galactohydrolase_c0	(1) H2O_c0 + (1) LacCer_c0 <=> (1) Galactose_c0 + (1) Glucocerebroside_c0	=	=	=	=	=	=	=	=	=	=	=	=	=	=	=	=	=	=	=	=	=	=	=	=	=	=		=	=	=	=	=		=	=	=	=		=	=	=	=	((fig|391904.18.peg.437 or fig|391904.18.peg.265 or fig|391904.18.peg.2399 or fig|391904.18.peg.2181 or fig|391904.18.peg.2080 or fig|391904.18.peg.2479))	((fig|1207543.7.peg.247 or fig|1207543.7.peg.1469 or fig|1207543.7.peg.1113 or fig|1207543.7.peg.458 or fig|1207543.7.peg.486 or fig|1207543.7.peg.1892 or fig|1207543.7.peg.1856 or fig|1207543.7.peg.1197 or fig|1207543.7.peg.1099))	((fig|473819.17.peg.1255 or fig|473819.17.peg.1288 or fig|473819.17.peg.1944 or fig|473819.17.peg.1049 or fig|473819.17.peg.733 or fig|473819.17.peg.798 or fig|473819.17.peg.824 or fig|473819.17.peg.495 or fig|473819.17.peg.81))	((fig|471853.12.peg.1311 or fig|471853.12.peg.1452 or fig|471853.12.peg.3292 or fig|471853.12.peg.3316 or fig|471853.12.peg.2373 or fig|471853.12.peg.1488 or fig|471853.12.peg.3070 or fig|471853.12.peg.3373 or fig|471853.12.peg.3392 or fig|471853.12.peg.2872 or fig|471853.12.peg.1587))	((fig|547043.15.peg.736 or fig|547043.15.peg.1700 or fig|547043.15.peg.509 or fig|547043.15.peg.762 or fig|547043.15.peg.806 or fig|547043.15.peg.1870 or fig|547043.15.peg.789 or fig|547043.15.peg.800 or fig|547043.15.peg.1703 or fig|547043.15.peg.109))
rxn00303_c0	ATP:GTP 3'-diphosphotransferase_c0	(1) ATP_c0 + (1) GTP_c0 <=> (1) AMP_c0 + (2) H+_c0 + (1) Guanosine 5'-triphosphate,3'-diphosphate_c0	=	=	=	=	=	=	=	=	=	=	=	=	=	=	=	=	=	=	=	=	=	=	=	=	=	=	=	=	=	=	=	=	=	=	=	=	=	=	=	=	=	=	((fig|391904.18.peg.970)) or ((fig|391904.18.peg.939))	((fig|1207543.7.peg.2049)) or ((fig|1207543.7.peg.918))	((fig|473819.17.peg.1522)) or ((fig|473819.17.peg.1490))	((fig|471853.12.peg.1995)) or ((fig|471853.12.peg.4147))	((fig|547043.15.peg.522)) or ((fig|547043.15.peg.552))
rxn05359_c0	4-methyl-3-oxo-hexanoyl-ACP:malonyl-[acyl-carrier-protein] C-acyltransferase (decarboxylating)_c0	(1) Malonyl-acyl-carrierprotein-_c0 + (1) 2-methylbutyryl-ACP_c0 <=> (1) ACP_c0 + (1) CO2_c0 + (1) 4-methyl-3-oxo-hexanoyl-ACP_c0	>	>	>	>	>	>	>	>	>	>	>	>	>	>	>	>	>	>	>	>	>	>	>	>	>	>	>	>	>	>	>	>	>	>	>	>	>	>	>	>	>	>	gapfilled	gapfilled	gapfilled	((fig|471853.12.peg.1800) and (fig|471853.12.peg.1802))	gapfilled
rxn04656_c0	rxn04656_c0	(1) L-2-Aminoadipate_c0 <=> (1) N2-Acetyl-L-aminoadipate_c0	>	>	>	>	>	>	>	>	>	>	>	>	>	>	>	>	>	>	>	>	>	>	>	>	>	>	>	>	>		>	>	>	>	>	>	>	>	>	>	>	>	gapfilled	gapfilled	gapfilled	gapfilled	gapfilled
rxn09157_c0	Phospholipase A2 (phosphatidylethanolamine, n-C18:1) (periplasm)_c0	(1) H2O_c0 + (1) phosphatidylethanolamine dioctadec-11-enoyl_c0 <=> (1) L-2-Lysophosphatidylethanolamine_c0 + (1) H+_c0 + (1) octadecenoate_c0	>			<						>							>				>		>					<			<			<	>				>			>	gapfilled			gapfilled
rxn02696_c0	1,4-beta-D-Glucan glucohydrolase_c0	(1) H2O_c0 + (1) Cellopentaose_c0 <=> (1) D-Glucose_c0 + (1) Cellotetraose_c0			=		=																																								((fig|473819.17.peg.817))		((fig|547043.15.peg.1707))
rxn10233_c0	anteisoheptadecanoyl-phosphatidylserine decarboxylase_c0	(2) H+_c0 + (1) Dianteisoheptadecanoylphosphatidylserine_c0 <=> (1) Dianteisoheptadecanoylphosphatidylethanolamine_c0 + (1) CO2_c0	>	>	>	>	>	>	>	>	>	>	>	>	>	>	>	>	>	>	>	>	>	>	>	>	>	>	>	>	>	>	>	>	>	>	>	>	>	>	>	>	>	>	gapfilled	gapfilled	gapfilled	gapfilled	gapfilled
rxn09973_c0	aldehyde dehydrogenase [NAD(P)+]_c0	(1) H2O_c0 + (1) NAD_c0 + (1) hexanal_c0 <=> (1) Hexanoate_c0 + (2) H+_c0 + (1) NADH_c0				>		>								>	>				>		>		>																							gapfilled
rxn02474_c0	5-amino-6-(5-phosphoribitylamino)uracil:NADP+ 1'-oxidoreductase_c0	(1) NADP_c0 + (1) 5-Amino-6--5-phosphoribitylaminouracil_c0 <=> (1) NADPH_c0 + (1) H+_c0 + (1) 5-Amino-6--5-phosphoribosylaminouracil_c0	=			<	=		=		=					=	=		=	=	<	<		<	=	=		=			=														((fig|391904.18.peg.384)) or ((fig|391904.18.peg.384))			gapfilled	((fig|547043.15.peg.178)) or ((fig|547043.15.peg.178))
rxn13784_c0	RNA transcription_c0	<=> (1) RNA transcription_c0	>	>	>	>	>	>	>	>	>	>	>	>	>	>	>	>	>	>	>	>	>	>	>	>	>	>	>	>	>	>	>	>	>	>	>	>	>	>	>	>	>	>	(() and (fig|391904.18.peg.2112) and (fig|391904.18.peg.2553) and () and (fig|391904.18.peg.2270) and (fig|391904.18.peg.959) and (fig|391904.18.peg.347) and (fig|391904.18.peg.2116) and (fig|391904.18.peg.398) and (fig|391904.18.peg.2259) and () and (fig|391904.18.peg.2113) and (fig|391904.18.peg.2563))	((fig|1207543.7.peg.280) and (fig|1207543.7.peg.794 or fig|1207543.7.peg.1671) and () and (fig|1207543.7.peg.140) and () and (fig|1207543.7.peg.386) and (fig|1207543.7.peg.525) and (fig|1207543.7.peg.625) and (fig|1207543.7.peg.1836) and (fig|1207543.7.peg.1722) and () and (fig|1207543.7.peg.1658) and ())	((fig|473819.17.peg.1161) and (fig|473819.17.peg.411) and (fig|473819.17.peg.1510) and () and (fig|473819.17.peg.272) and (fig|473819.17.peg.1165) and (fig|473819.17.peg.718) and () and () and () and (fig|473819.17.peg.1164) and (fig|473819.17.peg.266) and (fig|473819.17.peg.399))	((fig|471853.12.peg.1913) and (fig|471853.12.peg.2530) and () and () and (fig|471853.12.peg.3148) and (fig|471853.12.peg.4199) and (fig|471853.12.peg.3107) and () and (fig|471853.12.peg.3149) and () and (fig|471853.12.peg.4216) and (fig|471853.12.peg.1605) and (fig|471853.12.peg.2483))	((fig|547043.15.peg.394) and (fig|547043.15.peg.255) and () and (fig|547043.15.peg.908) and (fig|547043.15.peg.1449) and () and (fig|547043.15.peg.909) and (fig|547043.15.peg.1435) and () and (fig|547043.15.peg.260) and (fig|547043.15.peg.534) and (fig|547043.15.peg.406) and ())
rxn00714_c0	P1,P4-bis(5'-uridyl)-tetraphosphate uridylohydrolase_c0	(1) H2O_c0 + (1) UppppU_c0 <=> (1) UTP_c0 + (1) H+_c0 + (1) UMP_c0	>	>	>			>			>																																		((fig|391904.18.peg.1636))	((fig|1207543.7.peg.1881))	((fig|473819.17.peg.1854))
rxn05183_c0	D-methionine transport via ABC system_c0	(1) H2O_c0 + (1) ATP_c0 + (1) D-Methionine_e0 <=> (1) ADP_c0 + (1) Phosphate_c0 + (1) H+_c0 + (1) D-Methionine_c0	>	>	>	>	>	>	>	>	>	>	>	>	>	>	>	>	>	>	>	>	>	>	>	>	>	>	>	>	>	>	>	>	>	>	>	>	>	>	>	>	>	>	((fig|391904.18.peg.1776) and () and (fig|391904.18.peg.1774))	((fig|1207543.7.peg.732 or fig|1207543.7.peg.1536) and (fig|1207543.7.peg.992) and ())	((fig|473819.17.peg.39 or fig|473819.17.peg.1534 or fig|473819.17.peg.47) and (fig|473819.17.peg.38 or fig|473819.17.peg.1532 or fig|473819.17.peg.50) and ())	((fig|471853.12.peg.420 or fig|471853.12.peg.2293) and (fig|471853.12.peg.418 or fig|471853.12.peg.2295) and ())	((fig|547043.15.peg.73 or fig|547043.15.peg.1385) and (fig|547043.15.peg.75 or fig|547043.15.peg.1383) and ())
rxn01548_c0	guanosine:phosphate alpha-D-ribosyltransferase_c0	(1) Phosphate_c0 + (1) Guanosine_c0 <=> (1) Guanine_c0 + (1) Ribose 1-phosphate_c0				=		=					=		=	=	=	>	=	=	=	=	=	=	=	=	=		=		=	=	=	=	=	=	=	=	=	=	=	=	=	=				((fig|471853.12.peg.2927))
rxn05422_c0	10-methyl-3-oxo-undecanoyl-ACP:NADP+ oxidoreductase_c0	(1) NADPH_c0 + (1) H+_c0 + (1) 10-methyl-3-oxo-undecanoyl-ACP_c0 <=> (1) NADP_c0 + (1) 10-methyl-3-hydroxy-undecanoyl-ACP_c0	=		=	=	=	=	=	=	=	=		=	=	=	=	=	=	=	=	=	=	=	=	=	=							=							=				((fig|391904.18.peg.146))		((fig|473819.17.peg.1082))	((fig|471853.12.peg.1448 or fig|471853.12.peg.803 or fig|471853.12.peg.3940 or fig|471853.12.peg.3711 or fig|471853.12.peg.3503 or fig|471853.12.peg.1482 or fig|471853.12.peg.2315 or fig|471853.12.peg.122 or fig|471853.12.peg.2369 or fig|471853.12.peg.1540 or fig|471853.12.peg.2694 or fig|471853.12.peg.515 or fig|471853.12.peg.2467 or fig|471853.12.peg.4176 or fig|471853.12.peg.2978 or fig|471853…	((fig|547043.15.peg.1110))
rxn04046_c0	Cobalt-precorrin-2 C(20)-methyltransferase_c0	(1) S-Adenosyl-L-methionine_c0 + (1) Cobalt-precorrin 2_c0 + (2) H+_c0 <=> (1) Cobalt-precorrin 3_c0 + (1) S-Adenosyl-homocysteine_c0	<	<	<	>	>	<	<	<	<	<	<	<	>	<	<	<	<	<	<	<	>	>	<	<	<	<	>	<	>	<	<	>	<	<	<	<	<	<	<	<	<	>	gapfilled	gapfilled	gapfilled	gapfilled	gapfilled
rxn05301_c0	TRANS-RXNBWI-115637.ce.maizeexp.TYR_c0	(1) H+_e0 + (1) L-Tyrosine_e0 <=> (1) H+_c0 + (1) L-Tyrosine_c0	=	=	=		=	=	=	=	=	=	>	=	=			=		>		>				>		>	>	>	>	>	>	>	>			>	>	>	>				((fig|391904.18.peg.2500))	((fig|1207543.7.peg.248))	((fig|473819.17.peg.581))		((fig|547043.15.peg.1525))
rxn05452_c0	14-methyl-hexa-decanoyl-ACP:[acyl-carrier-protein] transferase_c0	(1) 14-methyl-hexa-decanoyl-ACP_c0 + (1) CoA_c0 + (2) H+_c0 <=> (1) ACP_c0 + (1) fa12coa_c0	>	>	>	=	>	>	>	>	>	>	>	>	>	>	>	>	=	=	>	=	>	=	>	>	=	>	>	>	>	>	>	>	>	>	>	>	>	>	>	>	=	>	gapfilled	gapfilled	gapfilled	((fig|471853.12.peg.1803))	gapfilled
rxn02166_c0	4-Nitrophenyl phosphate phosphohydrolase_c0	(1) H2O_c0 + (1) 4-Nitrophenyl phosphate_c0 <=> (1) Phosphate_c0 + (1) PNP_c0	>	>	>	>	>	>	>		>	>		>	>				>			>	>				>		>		>			>					>			>			((fig|391904.18.peg.138))	((fig|1207543.7.peg.1701))	((fig|473819.17.peg.763))	((fig|471853.12.peg.3677 or fig|471853.12.peg.3969))	((fig|547043.15.peg.1716))
rxn05440_c0	7-methyl-trans-oct-2-enoyl-ACP:NAD+ oxidoreductase (A-specific)_c0	(1) NADH_c0 + (1) H+_c0 + (1) 7-methyl-trans-oct-2-enoyl-ACP_c0 <=> (1) NAD_c0 + (1) 7-methyl-octanoyl-ACP_c0	>			>	>	>		>	>	>	>	>	>	>	>	>	>	>					>	>	>	>		>	>		>	>	>	>			>		>	>	>	>	gapfilled			((fig|471853.12.peg.2314))	gapfilled
rxn13840_c0	(3R)-3-Hydroxypalmitoyl-[acyl-carrier-protein] hydro-lyase_c0	(1) R-3-hydroxypalmitoyl-acyl-carrierprotein-_c0 <=> (1) Hexadecenoyl-ACP_c0 + (1) H2O_c0	<				>	<		>		<			<						>	>		>						>				>							<				gapfilled				gapfilled
rxn05940_c0	2-oxobutanoate:ferredoxin 2-oxidoreductase (CoA-propionylating)_c0	(1) CoA_c0 + (1) 2-Oxobutyrate_c0 + (1) Oxidizedferredoxin_c0 <=> (1) CO2_c0 + (1) Propionyl-CoA_c0 + (1) H+_c0 + (1) Reducedferredoxin_c0													>
rxn00717_c0	Cytosine aminohydrolase_c0	(1) H2O_c0 + (1) H+_c0 + (1) Cytosine_c0 <=> (1) NH3_c0 + (1) Uracil_c0				=	>			>		>		>				>															>	>				>		>								((fig|471853.12.peg.1679 or fig|471853.12.peg.1446))	((fig|547043.15.peg.1756))
rxn01300_c0	ATP:L-homoserine O-phosphotransferase_c0	(1) ATP_c0 + (1) L-Homoserine_c0 <=> (1) ADP_c0 + (1) H+_c0 + (1) O-Phospho-L-homoserine_c0	=	=	=	=	=	=	=	=	=	=	=	=	=	=	=	=	=	=	=	=	=	=	=	=	=	=	=	=	=		=	=	=	=	=	=	=	=	=	=	=	=	((fig|391904.18.peg.2380))	((fig|1207543.7.peg.965 or fig|1207543.7.peg.2172 or fig|1207543.7.peg.2147))	((fig|473819.17.peg.236 or fig|473819.17.peg.1033))	((fig|471853.12.peg.1279 or fig|471853.12.peg.326))	((fig|547043.15.peg.1646 or fig|547043.15.peg.234))
rxn08657_c0	Glycolate oxidase_c0	(1) Glycolate_c0 + (1) 2-Demethylmenaquinone 8_c0 <=> (1) Glyoxalate_c0 + (1) 2-Demethylmenaquinol 8_c0										=			>
rxn04794_c0	propanoyl-CoA:formate C-propanoyltransferase_c0	(1) CoA_c0 + (1) 2-Oxobutyrate_c0 <=> (1) Formate_c0 + (1) Propionyl-CoA_c0	=	=	=		=	=	=	=	=	=	=	=	=	=	=	=	=	=	=	=	=	=	=	=	=	=	=	=	=	=	=	=	=	=	=	=	=	=	=	=	=	=	((fig|391904.18.peg.1770))	((fig|1207543.7.peg.257))	((fig|473819.17.peg.1541))		((fig|547043.15.peg.1378))
rxn03839_c0	R05551_c0	(1) NH3_c0 + (1) Acrylate_c0 <=> (1) H2O_c0 + (1) Acrylamide_c0		<		<																																								((fig|1207543.7.peg.75))		((fig|471853.12.peg.2573 or fig|471853.12.peg.1077))
rxn09131_c0	Phospholipase A1 (phosphatidylethanolamine, n-C14:0) (periplasm)_c0	(1) H2O_c0 + (1) phosphatidylethanolamine ditetradecanoyl_c0 <=> (1) Myristic acid_c0 + (1) H+_c0 + (1) 2-Acyl-sn-glycero-3-phosphoethanolamine tetradecanoyl_c0	>	<	>	>	>	<	<	>	<	<	>	>	>	>	>	>	>	>	>		>	>	>	>	>	>		>	<	>	<	<	>	>	<	<	<	<	<	>	<	>	gapfilled	gapfilled	gapfilled	gapfilled	gapfilled
rxn09151_c0	Phospholipase A2 (phosphatidylethanolamine, n-C12:0) (periplasm)_c0	(1) H2O_c0 + (1) phosphatidylethanolamine didodecanoyl_c0 <=> (1) 1-Acyl-sn-glycero-3-phosphoethanolamine dodecanoyl_c0 + (1) ddca_c0 + (1) H+_c0	<	>	>	<	>	>	<	>	>	>	<	>	<	<	<	<	>	>	<	<	>	<	<	<	<	<		>	>	>	>	>	>	<	>	>	>	>	>	<	>	>	gapfilled	gapfilled	gapfilled	gapfilled	gapfilled
rxn09188_c0	Proline dehydrogenase_c0	(1) FAD_c0 + (1) L-Proline_c0 <=> (1) FADH2_c0 + (1) 1-Pyrroline-5-carboxylate_c0				=							=		=	=	=	>	=	=	=	=	=	=	=	=	=	=		=	=	=			=		=		=	=	=		=	=				((fig|471853.12.peg.2844))
rxn01094_c0	2,3-dihydro-2,3-dihydroxybenzoate:NAD+ oxidoreductase_c0	(1) 2,3-Dihydroxy-2,3-dihydrobenzoate_c0 + (1) NAD_c0 <=> (1) H+_c0 + (1) NADH_c0 + (1) 2,3-Dihydroxybenzoate_c0													>
rxn06109_c0	Succinate:ubiquinone oxidoreductase_c0	(1) Succinate_c0 + (1) Q_c0 <=> (1) Fumarate_c0 + (1) QH2_c0				>									>	>	>	>	>	>	>	>			>				>	>	>	>								>	>							gapfilled
rxn00606_c0	alpha,alpha-Trehalose-6-phosphate phosphoglucohydrolase_c0	(1) Trehalose 6-phosphate_c0 + (1) H2O_c0 <=> (1) D-glucose-6-phosphate_c0 + (1) D-Glucose_c0			<										=	=			=			=	=	=		=	=					<	<		<	=	<	<	<		<	=	<	<			gapfilled
rxn05144_c0	Pyridoxal 5-phosphate synthase_c0	(1) L-Glutamine_c0 + (1) Glyceraldehyde3-phosphate_c0 + (1) D-Ribulose5-phosphate_c0 <=> (3) H2O_c0 + (1) Phosphate_c0 + (1) Pyridoxal phosphate_c0 + (1) L-Glutamate_c0 + (1) H+_c0	>	>	>	>	>	>	>	>	>	>	>	>	>	>	>	>	>	>	>	>	>	>	>	>	>	>	>	>	>	>	>	>	>	>	>	>	>	>	>	>	>	>	((fig|391904.18.peg.2056)) or ((fig|391904.18.peg.2057))	((fig|1207543.7.peg.2026)) or ((fig|1207543.7.peg.2025))	((fig|473819.17.peg.1045)) or ((fig|473819.17.peg.1044))	((fig|471853.12.peg.1984)) or ((fig|471853.12.peg.1982))	((fig|547043.15.peg.1655)) or ((fig|547043.15.peg.1654))
rxn01541_c0	Cytidine ribohydrolase_c0	(1) H2O_c0 + (1) Cytidine_c0 <=> (1) Cytosine_c0 + (1) D-Ribose_c0									<							>
rxn05565_c0	D-galactarte transport via proton symport, reversible_c0	(1) D-Mucic acid_e0 + (1) H+_e0 <=> (1) D-Mucic acid_c0 + (1) H+_c0		>	>			>		>		=	>	>		>	>	>	<	>	>	>	>	>	>	>			>	>				>	>	>	>		>	>	>	>	>	<		gapfilled	gapfilled
rxn11749_c0	5'-deoxy-5-fluorocytidine aminohydrolase_c0	(1) H2O_c0 + (1) H+_c0 + (1) 5'-Deoxy-5-fluorocytidine_c0 <=> (1) NH3_c0 + (1) Doxifluridine_c0	=	=	=	=	=	=	=	=	=	=	=	=	=	=	=	=	=	=	=	=	=	=	=	=	=	=	=	=	=	=	=	=	=	=	=	=	=	=	=	=	=	=	((fig|391904.18.peg.1807))	((fig|1207543.7.peg.465))	((fig|473819.17.peg.1997))	((fig|471853.12.peg.2982))	((fig|547043.15.peg.1012))
rxn02160_c0	L-Histidinol-phosphate phosphohydrolase_c0	(1) L-histidinol-phosphate_c0 + (1) H2O_c0 <=> (1) Phosphate_c0 + (1) L-Histidinol_c0	>	>	>	>	>	>	>	>	>	>	>	>	>	>	>	>	>	>	>	>	>	>	>	>	>	>		>	>		>	>	>	>	>	>	>	>	>	>	<	>	gapfilled	gapfilled	gapfilled	((fig|471853.12.peg.1257))	gapfilled
rxn04040_c0	ATP:1D-myo-inositol-1,4,5-trisphosphate 6-phosphotransferase_c0	(1) Ins(1,4,5)P3_c0 + (1) ATP_c0 <=> (1) ADP_c0 + (1) Inositol 1,4,5,6-tetrakisphosphate_c0																							<	<										<
rxn00882_c0	1D-myo-Inositol 4-phosphate phosphohydrolase_c0	(1) H2O_c0 + (1) Inositol 4-phosphate_c0 <=> (1) Phosphate_c0 + (1) L-Inositol_c0	>	=	=	>	>	>	=	=	=		=		>	>	>	=		>	>	>	>	>	>	>	>	>			>				=	>			>			>	>		((fig|391904.18.peg.2184))	((fig|1207543.7.peg.1496))	((fig|473819.17.peg.2129))	((fig|471853.12.peg.1930 or fig|471853.12.peg.1546))	((fig|547043.15.peg.18))
rxn02548_c0	S-Adenosyl-L-methionine:5,7,4'-trihydroxyflavone 4'-O-methyltransferase_c0	(1) S-Adenosyl-L-methionine_c0 + (1) Apigenin_c0 <=> (1) S-Adenosyl-homocysteine_c0 + (1) H+_c0 + (1) Acacetin_c0	=	=						=														=		=																			((fig|391904.18.peg.536))	((fig|1207543.7.peg.31))
rxn00551_c0	diphosphate:D-fructose-6-phosphate 1-phosphotransferase_c0	(1) PPi_c0 + (1) D-fructose-6-phosphate_c0 <=> (1) Phosphate_c0 + (1) H+_c0 + (1) D-fructose-1,6-bisphosphate_c0											=	=																				=	=	=	=			=		=	=	=
rxn00126_c0	ATP:L-methionine S-adenosyltransferase_c0	(1) H2O_c0 + (1) ATP_c0 + (1) L-Methionine_c0 <=> (1) Phosphate_c0 + (1) PPi_c0 + (1) S-Adenosyl-L-methionine_c0 + (1) H+_c0	>	>	>	>	>	>	>	>	>	>	>	>	>	>	>	>	>	>	>	>	>	>	>	>	>	>	>	>	>	>	>	>	>	>	>	>	>	>	>	>	>	>	((fig|391904.18.peg.2194))	((fig|1207543.7.peg.1613 or fig|1207543.7.peg.1527))	((fig|473819.17.peg.2136))	((fig|471853.12.peg.2041))	((fig|547043.15.peg.25))
rxn09212_c0	phospho-L-threonine phosphatase (periplasmic)_c0	(1) L-Threonine phosphate_c0 + (1) H2O_c0 <=> (1) Phosphate_c0 + (1) L-Threonine_c0																																							>	>
rxn05560_c0	D-fructose transport via PEP:Pyr PTS_c0	(1) Phosphoenolpyruvate_c0 + (1) D-Fructose_e0 <=> (1) Pyruvate_c0 + (1) D-fructose-1-phosphate_c0	=	=	=	=	=	=	=	=	=		=		=	=	=	=	=	=	=	=	=	=	=	=	=	=	=		=	=	=	=	=	=	=	=	=	=	=	=	=	=	(() and () and () and () and (fig|391904.18.peg.175))	(() and () and (fig|1207543.7.peg.318 or fig|1207543.7.peg.441) and () and ())	(() and (fig|473819.17.peg.463) and () and () and ())	(() and () and () and () and (fig|471853.12.peg.2630))	(() and () and () and (fig|547043.15.peg.446) and ())
rxn01520_c0	5,10-Methylenetetrahydrofolate:dUMP C-methyltransferase_c0	(1) 5-10-Methylenetetrahydrofolate_c0 + (1) dUMP_c0 <=> (1) dTMP_c0 + (1) Dihydrofolate_c0	>	>	>	>	>	>	>	>	>	>	>	>	>	>	>	>	>	>	>	>	>	>	>	>	>	>	>	>	>	>	>	>	>	>	>	>	>	>	>	>	>	>	((fig|391904.18.peg.2201))	((fig|1207543.7.peg.237))	((fig|473819.17.peg.206))	((fig|471853.12.peg.2858))	((fig|547043.15.peg.208))
rxn00178_c0	Acetyl-CoA:acetyl-CoA C-acetyltransferase_c0	(2) Acetyl-CoA_c0 <=> (1) CoA_c0 + (1) Acetoacetyl-CoA_c0				=						=		=						>	=													=														((fig|471853.12.peg.1957 or fig|471853.12.peg.3839 or fig|471853.12.peg.3578)) or ((fig|471853.12.peg.3578 or fig|471853.12.peg.3839))
rxn02233_c0	rxn02233_c0	(1) beta D-Galactose_c0 + (1) NADP_c0 <=> (1) H+_c0 + (1) 3-Keto-beta-D-galactose_c0 + (1) NADPH_c0	<	>	<	>	<	>	<	<	>	<	<	>	<	<	<	<	>	>	>	>	<	<	>	<	>	<		<	<	<	<	>		<	>	<	>		>	>	<	>	gapfilled	gapfilled	gapfilled	gapfilled	gapfilled
rxn01370_c0	dGTP:uridine 5'-phosphotransferase_c0	(1) dGTP_c0 + (1) Uridine_c0 <=> (1) dGDP_c0 + (1) H+_c0 + (1) UMP_c0										<	=						>							>						=									=
rxn01286_c0	D-Glyceraldehyde:NAD+ oxidoreductase_c0	(1) H2O_c0 + (1) NAD_c0 + (1) D-Glyceraldehyde_c0 <=> (1) NADH_c0 + (2) H+_c0 + (1) Glycerate_c0	>	>	>	>		>		>				>		>						>	>		>	>		>	>	>									=						((fig|391904.18.peg.2025))	((fig|1207543.7.peg.450))	((fig|473819.17.peg.810))	((fig|471853.12.peg.211 or fig|471853.12.peg.209 or fig|471853.12.peg.1892))
rxn05142_c0	sinapoyl aldehyde:NAD oxidoreductase_c0	(1) H2O_c0 + (1) NAD_c0 + (1) Sinapaldehyde_c0 <=> (1) NADH_c0 + (2) H+_c0 + (1) Sinapate_c0				=										=	=	=	=	=	=	=	=	=	=	=	=	=	=	=	=									=			=	=				((fig|471853.12.peg.4001))
rxn04989_c0	L-phenylalanine,tetrahydrobiopterin:oxygen oxidoreductase(4-hydroxylating)_c0	(1) O2_c0 + (1) L-Phenylalanine_c0 + (1) Tetrahydrobiopterin_c0 <=> (1) L-Tyrosine_c0 + (1) 4a-Hydroxytetrahydrobiopterin_c0				=																																										((fig|471853.12.peg.3571))
rxn01304_c0	Succinyl-CoA:L-homoserine O-succinyltransferase_c0	(1) Succinyl-CoA_c0 + (1) L-Homoserine_c0 <=> (1) CoA_c0 + (1) O-Succinyl-L-homoserine_c0	>	>	>		>	>	>	>	>																		<																((fig|391904.18.peg.298))	((fig|1207543.7.peg.95))	((fig|473819.17.peg.1001))		((fig|547043.15.peg.1626))
rxn12773_c0	3-hydroxyadipyl-CoA dehydrogenase_c0	(5) H+_c0 + (1) (3S)-3-Hydroxyadipyl-CoA_c0 <=> (1) 3-Oxoadipyl-CoA_c0 + (1) H2_c0				>	>			>		>																																				gapfilled	gapfilled
rxn03436_c0	(S)-2-Aceto-2-hydroxybutanoate:NADP+ oxidoreductase (isomerizing)_c0	(1) 2-Aceto-2-hydroxybutanoate_c0 <=> (1) (R)-3-Hydroxy-3-methyl-2-oxopentanoate_c0	=	=	=	=	=	=	=	=	=	=	=	=	=	=	=	=	=	=	=	=	=	=	=	=	=	=	=	=		=	=	=	=	=	=	=	=	=	=	=	=	=	((fig|391904.18.peg.130 or fig|391904.18.peg.134)) or ((fig|391904.18.peg.130 or fig|391904.18.peg.134))	((fig|1207543.7.peg.1393 or fig|1207543.7.peg.2006 or fig|1207543.7.peg.1326 or fig|1207543.7.peg.2005)) or ((fig|1207543.7.peg.1393 or fig|1207543.7.peg.2006 or fig|1207543.7.peg.1326 or fig|1207543.7.peg.2005))	((fig|473819.17.peg.598 or fig|473819.17.peg.599)) or ((fig|473819.17.peg.599 or fig|473819.17.peg.598))	((fig|471853.12.peg.1405)) or ((fig|471853.12.peg.1405))	((fig|547043.15.peg.1519 or fig|547043.15.peg.1520)) or ((fig|547043.15.peg.1519 or fig|547043.15.peg.1520))
rxn01127_c0	ATP:dAMP phosphotransferase_c0	(1) ATP_c0 + (1) H+_c0 + (1) dAMP_c0 <=> (1) ADP_c0 + (1) dADP_c0	=	=	=	=	=	=	=	=	=	=	=	=	=	=	=	=	=	=	=	=	=	=	=	=	=	=	=	=	=	=	=	=	=	=	=	=	=	=	=	=	=	=	((fig|391904.18.peg.2275))	((fig|1207543.7.peg.145))	((fig|473819.17.peg.277))	((fig|471853.12.peg.3116))	((fig|547043.15.peg.265))
rxn00839_c0	ATP:dADP phosphotransferase_c0	(1) ATP_c0 + (1) dADP_c0 <=> (1) ADP_c0 + (1) dATP_c0				=						=	=		=	=	=	=	=	=	=	=	=	=	=	=	=	=		=	=	=	=	=	=	=	=	=	=	=	=	=	=	=				((fig|471853.12.peg.2551))
rxn08934_c0	Maltodextrin glucosidase (maltopentaose)_c0	(1) H2O_c0 + (1) Maltopentaose_c0 <=> (1) D-Glucose_c0 + (1) Maltotetraose_c0	=		=		=	=	=	=	=		=			=	=		=	=	=	=	=	=	=	=	=		=				=	=		=	=	=	=			=	=	=	((fig|391904.18.peg.2517))		((fig|473819.17.peg.889))		((fig|547043.15.peg.1828 or fig|547043.15.peg.803))
rxn00892_c0	ATP:N-acetyl-D-glucosamine 6-phosphotransferase_c0	(1) N-Acetyl-D-glucosamine_c0 + (1) ATP_c0 <=> (1) H+_c0 + (1) ADP_c0 + (1) N-Acetyl-D-glucosamine 6-phosphate_c0			>	>	>				>		>			>	>	>	>	>	>	>	<	>	>	>	>	>	<		>	<	>	>	>	>	>			<	>	>	>	>			gapfilled	gapfilled	gapfilled
rxn08783_c0	DLACTDEHYDROGFAD-RXN.c.metaexp.CPD-9956_c0	(1) D-Lactate_c0 + (1) Ubiquinone-8_c0 <=> (1) Pyruvate_c0 + (1) Ubiquinol-8_c0																												>
rxn06760_c0	R04650_c0	(1) Neu5Ac_c0 + (1) GM1_c0 <=> (1) H2O_c0 + (1) GD1a_c0	=		=	=	=	=	=	=	=			=	=	=	=		=		=	=	=	=	=		=				=			=		=	=	=	=		=	=	=	=	((fig|391904.18.peg.624 or fig|391904.18.peg.1968))		((fig|473819.17.peg.860 or fig|473819.17.peg.861 or fig|473819.17.peg.725 or fig|473819.17.peg.593 or fig|473819.17.peg.500 or fig|473819.17.peg.1219 or fig|473819.17.peg.1220 or fig|473819.17.peg.1280 or fig|473819.17.peg.859 or fig|473819.17.peg.731 or fig|473819.17.peg.497 or fig|473819.17.peg.1262 or fig|473819.17.peg.221 or fig|473819.17.peg.793 or fig|473819.17.peg.1221 or fig|473819.17.peg…	((fig|471853.12.peg.3570 or fig|471853.12.peg.3320 or fig|471853.12.peg.1313 or fig|471853.12.peg.4036 or fig|471853.12.peg.2834 or fig|471853.12.peg.2710))	((fig|547043.15.peg.719 or fig|547043.15.peg.782 or fig|547043.15.peg.781 or fig|547043.15.peg.1428))
rxn01519_c0	dUTP nucleotidohydrolase_c0	(1) H2O_c0 + (1) dUTP_c0 <=> (1) PPi_c0 + (2) H+_c0 + (1) dUMP_c0	=	>	>	>	>	>	>	>	>	>	>	=	>	>	>	>	>	>	>	>	>	>	>	>	>	>	>	>	>	>	>	>	>			>	>	>	>				((fig|391904.18.peg.969)) or ((fig|391904.18.peg.1157))	((fig|1207543.7.peg.2048 or fig|1207543.7.peg.1261)) or ((fig|1207543.7.peg.689))	((fig|473819.17.peg.1521)) or ((fig|473819.17.peg.1756))	((fig|471853.12.peg.1933)) or ((fig|471853.12.peg.2242))	((fig|547043.15.peg.523)) or ((fig|547043.15.peg.1212))
rxn02949_c0	(S)-3-Hydroxyisobutyryl-CoA hydro-lyase_c0	(1) H2O_c0 + (1) Methacrylyl-CoA_c0 <=> (1) (S)-3-Hydroxyisobutyryl-CoA_c0				=			=							>				=				=							>										>							((fig|471853.12.peg.1956))
rxn08299_c0	diacylglycerol kinase (n-C18:0)_c0	(1) 1,2-Diacyl-sn-glycerol dioctadecanoyl_c0 + (1) ATP_c0 <=> (1) ADP_c0 + (1) 1,2-dioctadecanoyl-sn-glycerol 3-phosphate_c0					<			<								<		<							<			<		<		<	<	<	<		<	<		<	<	<					gapfilled
rxn00075_c0	NAD nucleosidase, mitochondrial_c0	(1) H2O_c0 + (1) NAD_c0 <=> (1) ADPribose_c0 + (1) H+_c0 + (1) Nicotinamide_c0	>	>			>			>	>	>					>	>									>			>		>									>				gapfilled	gapfilled			gapfilled
rxn01524_c0	Xanthine:oxygen oxidoreductase_c0	(1) H2O_c0 + (1) XAN_c0 + (1) O2_c0 <=> (1) H2O2_c0 + (1) Urate_c0				>	>				>	>	>	>	>	>	>	<	>		>	>	>	>	>		>				>			>			>		>	>			>	>				gapfilled	gapfilled
rxn02168_c0	(3R)-3-Hydroxybutanoyl-CoA hydro-lyase_c0	(1) (R)-3-Hydroxybutanoyl-CoA_c0 <=> (1) H2O_c0 + (1) Crotonyl-CoA_c0				<			>															>										>							>	>						gapfilled
rxn08550_c0	glycerol-3-phosphate acyltransferase (C16:1)_c0	(1) Hexadecenoyl-ACP_c0 + (2) H+_c0 + (1) Glycerol-3-phosphate_c0 <=> (1) ACP_c0 + (1) 1-hexadec-9-enoyl-sn-glycerol 3-phosphate_c0			<														>								>								>									>			gapfilled
rxn03536_c0	R05221_c0	(1) ATP_c0 + (1) Adenosyl cobinamide_c0 <=> (1) Adenosyl cobinamide phosphate_c0 + (1) ADP_c0 + (1) H+_c0	>	>	=	=	=	=	=	>	=	>	=	>	=	>		=	=	=		>	>	>	>	=	=	=	=	>	=		>	=	=	=	=	>	=	=	=	=	=	=	gapfilled	gapfilled	((fig|473819.17.peg.1036))	((fig|471853.12.peg.1506 or fig|471853.12.peg.3268))	((fig|547043.15.peg.1649))
rxn04048_c0	cobalt-precorrin-4 methyltransferase_c0	(1) S-Adenosyl-L-methionine_c0 + (1) Cobalt-precorrin 4_c0 <=> (1) Cobalt-precorrin 5_c0 + (1) H+_c0 + (1) S-Adenosyl-homocysteine_c0	<	<	<	>	>	<	<	<	<	<	<	<	>	<	<	<	<	<	<	<	>	>	<	<	<	<	>	<	>	<	<	>	<	<	<	<	<	<	<	<	<	>	gapfilled	gapfilled	gapfilled	gapfilled	gapfilled
rxn10311_c0	anteisoheptadecanoyl-lipoteichoic acid synthesis (n=24), linked, N-acetylglucosamine substituted_c0	(24) UDP-N-acetylglucosamine_c0 + (1) Anteisoheptadecanoyllipoteichoic acid (n=24), linked, unsubstituted_c0 <=> (24) UDP_c0 + (1) Anteisoheptadecanoyllipoteichoic acid (n=24), linked, N-acetyl-D-glucosamine_c0	=	=	=	=	=	=	=	=	=	=	=	=	=	=	=	=	=	=	=	=	=	=	=	=	=	=	=	=	=	=	=	=	=	=	=	=	=	=	=	=	=	=	((fig|391904.18.peg.582))	((fig|1207543.7.peg.1805 or fig|1207543.7.peg.2111))	((fig|473819.17.peg.126))	((fig|471853.12.peg.1286))	((fig|547043.15.peg.137))
rxn02775_c0	S-adenosyl-L-methionine:precorrin-4 C20-methyltransferase_c0	(1) Precorrin 2_c0 + (1) S-Adenosyl-L-methionine_c0 <=> (1) Precorrin 3A_c0 + (1) S-Adenosyl-homocysteine_c0 + (1) H+_c0	>	>	>	>	<	<	>	>	>	<	>	>	<	>	>	>	>	<	>	>	<	<	<	>	<	>	<	<	<	<	<	<	<	>	<	>	>	>	<	<	>	<	gapfilled	gapfilled	gapfilled	gapfilled	gapfilled
rxn03072_c0	L-1-Pyrroline-3-hydroxy-5-carboxylate:NADP+ oxidoreductase_c0	(2) H2O_c0 + (1) 3-Hydroxy-L-1-pyrroline-5-carboxylate_c0 + (1) NADP_c0 <=> (1) 4-Hydroxy-L-glutamate_c0 + (1) H+_c0 + (1) NADPH_c0	<			<					<	>		>	>	<	<		<	<	<				<	<	<	<		>	<	<							<	<	<			<	gapfilled			gapfilled
rxn00307_c0	GTP diphosphate-lyase (cyclizing; 3',5'-cyclic-GMP-forming)_c0	(1) GTP_c0 <=> (1) H+_c0 + (1) cGMP_c0 + (1) PPi_c0												<
rxn04271_c0	trans-2-Methyl-5-isopropylhexa-2,5-dienal dehydrogenase_c0	(1) H2O_c0 + (1) NAD_c0 + (1) trans-2-Methyl-5-isopropylhexa-2,5-dienal_c0 <=> (1) NADH_c0 + (2) H+_c0 + (1) trans-2-Methyl-5-isopropylhexa-2,5-dienoic acid_c0	=	=	=	=	=	=	=	=	=	=	=	=	=	=	=	=	=	=	=	=	=	=	=	=	=	=	=	=	=		=	=	=	=	=	=	=	=	=	=	=	=	((fig|391904.18.peg.163))	((fig|1207543.7.peg.171))	((fig|473819.17.peg.485))	((fig|471853.12.peg.559))	((fig|547043.15.peg.468))
rxn05256_c0	AMP,sulfite:thioredoxin-disulfide oxidoreductase(adenosine-5'-phosphosulfate-forming)_c0	(1) APS_c0 + (1) trdrd_c0 <=> (1) AMP_c0 + (1) H+_c0 + (1) Sulfite_c0 + (1) trdox_c0														>	>		>		>	>		>	>	>
rxn06394_c0	R03491_c0	(1) Neu5Ac_c0 + (1) LacCer_c0 <=> (1) H2O_c0 + (1) GM3_c0	=		=	=	=	=	=	=	=			=	=	=	=		=		=	=	=	=	=		=				=			=		=	=	=	=		=	=	=	=	((fig|391904.18.peg.1968 or fig|391904.18.peg.624))		((fig|473819.17.peg.860 or fig|473819.17.peg.861 or fig|473819.17.peg.593 or fig|473819.17.peg.725 or fig|473819.17.peg.1280 or fig|473819.17.peg.500 or fig|473819.17.peg.1219 or fig|473819.17.peg.1220 or fig|473819.17.peg.1262 or fig|473819.17.peg.859 or fig|473819.17.peg.497 or fig|473819.17.peg.731 or fig|473819.17.peg.221 or fig|473819.17.peg.793 or fig|473819.17.peg.1221 or fig|473819.17.peg…	((fig|471853.12.peg.2834 or fig|471853.12.peg.2710 or fig|471853.12.peg.4036 or fig|471853.12.peg.1313 or fig|471853.12.peg.3320 or fig|471853.12.peg.3570))	((fig|547043.15.peg.1428 or fig|547043.15.peg.781 or fig|547043.15.peg.719 or fig|547043.15.peg.782))
rxn09177_c0	(R)-4'-Phosphopantothenate:L-cysteine ligase_c0	(1) CTP_c0 + (1) L-Cysteine_c0 + (1) 4-phosphopantothenate_c0 <=> (1) PPi_c0 + (1) CMP_c0 + (2) H+_c0 + (1) (R)-4'-Phosphopantothenoyl-L-cysteine_c0	=		>	>	>		>	<	=	>	=	=	=	=	=	=	=	=	=	=	=	=	>	=	=	>	=	>	=	=	>	>	>	>	>	>	>	>	>	>	>	>	((fig|391904.18.peg.2076))		((fig|473819.17.peg.76))	((fig|471853.12.peg.2040))	((fig|547043.15.peg.101))
rxn03426_c0	D-Aspartate:2-oxoglutarate aminotransferase_c0	(1) 4-Hydroxy-2-oxoglutarate_c0 + (1) D-Aspartate_c0 <=> (1) Oxaloacetate_c0 + (1) 4-Hydroxy-L-glutamate_c0		<	<		<	<	<	<								<				<	<	<					<				<	<	<	<		<				<	<			gapfilled	gapfilled		gapfilled
rxn01143_c0	ATP:thymidine 5'-phosphotransferase_c0	(1) ATP_c0 + (1) Thymidine_c0 <=> (1) ADP_c0 + (1) H+_c0 + (1) dTMP_c0	>	>		=		=					=		=	=	=		=		=	>	=	>	=	>	=		>		>	=			=				=		=				gapfilled	gapfilled		((fig|471853.12.peg.1928))
rxn00598_c0	Succinyl-CoA:acetyl-CoA C-acyltransferase_c0	(1) Succinyl-CoA_c0 + (1) Acetyl-CoA_c0 + (5) H+_c0 <=> (1) CoA_c0 + (1) 3-Oxoadipyl-CoA_c0			<	<		<			<					<	<		<	<	<	<	<		<	<	<				<	<	<	<	<	<					<			<			gapfilled	gapfilled
rxn00710_c0	orotidine-5'-phosphate carboxy-lyase (UMP-forming)_c0	(1) H+_c0 + (1) Orotidylic acid_c0 <=> (1) CO2_c0 + (1) UMP_c0	>	>	>	>	>	>	>	>	>	>	>		>	>	>	>	>	>	>	>	>	>	>	>	>	>	>	>	>	>		>	>	>	>		>	>	>	>	>	>	((fig|391904.18.peg.740 or fig|391904.18.peg.1481))	((fig|1207543.7.peg.425 or fig|1207543.7.peg.911))	((fig|473819.17.peg.1804 or fig|473819.17.peg.2142))	((fig|471853.12.peg.2035))	((fig|547043.15.peg.1127 or fig|547043.15.peg.30))
rxn09296_c0	hydrogen peroxide reductase (thioredoxin)_c0	(1) H2O2_c0 + (1) trdrd_c0 <=> (2) H2O_c0 + (1) trdox_c0	>	>	>	>	>		>	>	>	>	>		>	>	>	>	>	>	>	>	>	>	>	>	>	>	>	>	>	>	>	>	>	>	>	>	>	>	>	>	>	>	((fig|391904.18.peg.2140))	((fig|1207543.7.peg.1126))	((fig|473819.17.peg.1134))	((fig|471853.12.peg.4205))	((fig|547043.15.peg.885))
rxn03487_c0	1,4-beta-D-Glucan glucohydrolase_c0	(1) H2O_c0 + (1) Celloheptaose_c0 <=> (1) D-Glucose_c0 + (1) Cellohexaose_c0			=		=																																								((fig|473819.17.peg.817))		((fig|547043.15.peg.1707))
rxn00191_c0	L-Alanine:2-oxoglutarate aminotransferase_c0	(1) L-Alanine_c0 + (1) 2-Oxoglutarate_c0 <=> (1) L-Glutamate_c0 + (1) Pyruvate_c0			<					<																				<																	gapfilled
rxn01128_c0	dATP:cytidine 5'-phosphotransferase_c0	(1) dATP_c0 + (1) Cytidine_c0 <=> (1) CMP_c0 + (1) H+_c0 + (1) dADP_c0											=																			=									=
rxn00394_c0	L-Arginine amidinohydrolase_c0	(1) H2O_c0 + (1) L-Arginine_c0 <=> (1) Ornithine_c0 + (1) Urea_c0													>	>	>			>	>											>
rxn02123_c0	Lactoyl-CoA hydro-lyase_c0	(1) Lactoyl-CoA_c0 <=> (1) Acrylyl-CoA_c0 + (1) H2O_c0																	>
rxn00762_c0	glycerol:NAD+ 2-oxidoreductase_c0	(1) NAD_c0 + (1) Glycerol_c0 <=> (1) NADH_c0 + (1) H+_c0 + (1) Glycerone_c0			=		<	=				=																		<																	((fig|473819.17.peg.36)) or ((fig|473819.17.peg.36))		gapfilled
rxn10176_c0	TRANS-RXN-142.cp_c0	(1) H+_c0 + (1) indol_c0 <=> (1) H+_e0 + (1) indol_e0											<															<	<	<					<					<
rxn08549_c0	glycerol-3-phosphate acyltransferase (C16:0)_c0	(1) Glycerol-3-phosphate_c0 + (2) H+_c0 + (1) Palmitoyl-ACP_c0 <=> (1) 1-hexadecanoyl-sn-glycerol 3-phosphate_c0 + (1) ACP_c0																						>																>
rxn09421_c0	fatty acyl-CoA synthase (n-C8:0CoA), lumped reaction_c0	(6) NADPH_c0 + (1) Acetyl-CoA_c0 + (3) Malonyl-CoA_c0 + (9) H+_c0 <=> (6) NADP_c0 + (3) CoA_c0 + (3) H2O_c0 + (3) CO2_c0 + (1) Octanoyl-CoA_c0												>
rxn09155_c0	Phospholipase A2 (phosphatidylethanolamine, n-C16:1) (periplasm)_c0	(1) phosphatidylethanolamine dihexadec-9enoyl_c0 + (1) H2O_c0 <=> (1) hexadecenoate_c0 + (1) H+_c0 + (1) 1-Acyl-sn-glycero-3-phosphoethanolamine hexadec-9-enoyl_c0	<	<	<	>	>	>	<	<	>	<	>	<	>	<	<	>	<	>	<	<	<	>	<	<	>	>		>	>	>	>	>	>	>	<	<	<	<	<	>	<	<	gapfilled	gapfilled	gapfilled	gapfilled	gapfilled
rxn12298_c0	salicyl alcohol dehydrogenase_c0	(1) Saligenin_c0 + (1) NAD_c0 <=> (1) Salicylaldehyde_c0 + (1) NADH_c0 + (1) H+_c0				>														>							<												>									gapfilled
rxn01369_c0	2-Deoxyuridine,2-oxoglutarate:oxygen oxidoreductase (2'-hydroxylating)_c0	(1) 2-Oxoglutarate_c0 + (1) O2_c0 + (1) Deoxyuridine_c0 <=> (1) Succinate_c0 + (1) Uridine_c0 + (1) CO2_c0																>		<
rxn10226_c0	isoheptadecanoyl-CDPdiacylglycerol-serine O-phosphatidyltransferase_c0	(1) L-Serine_c0 + (1) CDP-1,2-diisoheptadecanoylglycerol_c0 <=> (1) CMP_c0 + (1) Diisoheptadecanoylphosphatidylserine_c0 + (2) H+_c0	>	>	>	>	>	>	>	>	>	>	>	>	>	>	>	>	>	>	>	>	>	>	>	>	>	>	>	>	>	>	>	>	>	>	>	>	>	>	>	>	>	>	gapfilled	gapfilled	gapfilled	gapfilled	gapfilled
rxn03971_c0	Coniferyl aldehyde:NADP oxidoreductase_c0	(1) H2O_c0 + (1) NADP_c0 + (1) Ferulaldehyde_c0 <=> (1) NADPH_c0 + (2) H+_c0 + (1) Ferulate_c0				=										=	=	=	=	=	=	=	=	=	=	=	=	=	=	=	=									=			=	=				((fig|471853.12.peg.4001))
rxn02547_c0	4-Cresol,NADPH:oxogen oxidoreductase (2-hydroxylating)_c0	(1) NADPH_c0 + (1) O2_c0 + (1) p-Cresol_c0 + (1) H+_c0 <=> (1) NADP_c0 + (1) 3-Methylcatechol_c0 + (1) H2O_c0				<															<																				<							gapfilled
rxn01545_c0	Xanthosine ribohydrolase_c0	(1) H2O_c0 + (1) Xanthosine_c0 <=> (1) D-Ribose_c0 + (1) XAN_c0	=	=	=	=	=	=	=	=	=	=	=	=				=		=		=		=		=		<		>	=			=	=	=		=		=		=			((fig|391904.18.peg.637 or fig|391904.18.peg.785 or fig|391904.18.peg.2070 or fig|391904.18.peg.371))	((fig|1207543.7.peg.1116))	((fig|473819.17.peg.1039 or fig|473819.17.peg.944 or fig|473819.17.peg.1325))	((fig|471853.12.peg.275))	((fig|547043.15.peg.1579 or fig|547043.15.peg.680 or fig|547043.15.peg.52))
rxn05569_c0	D-glucosamine transport via PEP:Pyr PTS_c0	(1) Phosphoenolpyruvate_c0 + (1) GLUM_e0 <=> (1) Pyruvate_c0 + (1) D-Glucosamine phosphate_c0	=	=	=	=	=	=	=	=	=		=		=	=	=	=	=	=	=	=	=	=	=	=	=	=	=		=	=	=	=	=	=	=	=	=	=	=	=	=	=	((fig|391904.18.peg.175) and ())	((fig|1207543.7.peg.318 or fig|1207543.7.peg.441) and ())	(() and (fig|473819.17.peg.463))	((fig|471853.12.peg.2630) and ())	(() and (fig|547043.15.peg.446))
rxn00568_c0	NIRBD-RXN.c_c0	(2) H2O_c0 + (3) NAD_c0 + (1) NH3_c0 <=> (3) NADH_c0 + (5) H+_c0 + (1) Nitrite_c0				<																																	<									((fig|471853.12.peg.2793 or fig|471853.12.peg.2794) and (fig|471853.12.peg.2792) and (fig|471853.12.peg.2795))
rxn02011_c0	UDP-N-acetylmuramoyl-L-alanyl-D-glutamate:(L)-meso-2,6-diaminoheptanedioate gamma-ligase (ADP-forming)_c0	(1) ATP_c0 + (1) meso-2,6-Diaminopimelate_c0 + (1) UDP-N-acetylmuramoyl-L-alanyl-D-glutamate_c0 <=> (1) ADP_c0 + (1) Phosphate_c0 + (1) H+_c0 + (1) UDP-N-acetylmuramoyl-L-alanyl-D-gamma-glutamyl-meso-2-6-diaminopimelate_c0	>	>	>	>	>	>	>	>	>	>	>	>	>	>	>	>	>	>	>	>	>	>	>	>	>	>	>	>	>	>	>	>	>	>	>	>	>	>	>	>	>	>	((fig|391904.18.peg.853))	((fig|1207543.7.peg.2110 or fig|1207543.7.peg.410 or fig|1207543.7.peg.1883))	((fig|473819.17.peg.1387))	((fig|471853.12.peg.2408))	((fig|547043.15.peg.621))
rxn03062_c0	3-Isopropylmalate:NAD+ oxidoreductase_c0	(1) NAD_c0 + (1) 3-Isopropylmalate_c0 <=> (1) NADH_c0 + (1) H+_c0 + (1) 2-isopropyl-3-oxosuccinate_c0	=	=	=	=	=	=	=	=	=			=	=	=	=		=	=	=	=	=	=	=	=	=	=		=	=		=	=	=	=	=	=	=	=		=	=	=	((fig|391904.18.peg.2133)) or ((fig|391904.18.peg.2133))	((fig|1207543.7.peg.408)) or ((fig|1207543.7.peg.408))	((fig|473819.17.peg.1142)) or ((fig|473819.17.peg.1142))	((fig|471853.12.peg.1412)) or ((fig|471853.12.peg.1412))	((fig|547043.15.peg.892)) or ((fig|547043.15.peg.892))
rxn11400_c0	2',3'-Cyclic AMP transport in via proton symport_c0	(1) H+_e0 + (1) 2',3'-Cyclic AMP_e0 <=> (1) H+_c0 + (1) 2',3'-Cyclic AMP_c0	>	>											>																										>				gapfilled	gapfilled
rxn01174_c0	3-hydroxypropanoate:NAD+ oxidoreductase_c0	(1) Hydracrylic acid_c0 + (1) NAD_c0 <=> (1) 3-Oxopropanoate_c0 + (1) H+_c0 + (1) NADH_c0							<											>							<
rxn05667_c0	TRANS-RXN4LZ-7041.ce_c0	(1) Urea_e0 <=> (1) Urea_c0														=	=																			>
rxn05386_c0	5-methyl-3-hydroxy-hexanoyl-ACP hydro-lyase_c0	(1) 5-methyl-3-hydroxy-hexanoyl-ACP_c0 <=> (1) H2O_c0 + (1) 5-methyl-trans-hex-2-enoyl-ACP_c0	>	>	>	>	>	>	>	>	>	>	>	>	>	>	>	>	>	>	>	>	>	>	>	>	>	>	>	>	>	>	>	>	>	>	>	>	>	>	>	>	>	>	gapfilled	gapfilled	gapfilled	gapfilled	gapfilled
rxn05968_c0	Acyl-CoA:1-acyl-sn-glycero-3-phosphocholine O-acyltransferase_c0	(1) Acyl-CoA_c0 + (1) 2-Lysolecithin_c0 <=> (1) Lecithin_c0 + (1) CoA_c0 + (1) H+_c0	<	<	<		<	>	<	<	<	<	<	<	<	<	<	<	<	<	<	<			>			<	<	<	<	<	<	<	<	<	>	<	<		<	<	<	<	gapfilled	gapfilled	gapfilled		gapfilled
rxn10219_c0	isohexadecanoyl-1-acylglycerol-3-phosphate O-acyltransferase_c0	(1) fa6coa_c0 + (1) 1-isohexadecanoyl-sn-glycerol 3-phosphate_c0 <=> (1) CoA_c0 + (1) H+_c0 + (1) 1,2-diisohexadecanoyl-sn-glycerol 3-phosphate_c0	>	>	>	>	>	>	>	>	>	>	>	>	>	>	>	>	>	>	>	>	>	>	>	>	>	>	>	>	>	>	>	>	>	>	>	>	>	>	>	>	>	>	((fig|391904.18.peg.955 or fig|391904.18.peg.314))	((fig|1207543.7.peg.963 or fig|1207543.7.peg.878))	((fig|473819.17.peg.1506 or fig|473819.17.peg.436))	((fig|471853.12.peg.1585 or fig|471853.12.peg.1900 or fig|471853.12.peg.2142))	((fig|547043.15.peg.429 or fig|547043.15.peg.538))
rxn13782_c0	Protein biosynthesis_c0	<=> (1) Protein biosynthesis_c0	>	>	>	>	>	>	>	>	>	>	>	>	>	>	>	>	>	>	>	>	>	>	>	>	>	>	>	>	>	>	>	>	>	>	>	>	>	>	>	>	>	>	((fig|391904.18.peg.573 or fig|391904.18.peg.2032) and (fig|391904.18.peg.2285) and (fig|391904.18.peg.2277) and (fig|391904.18.peg.391) and (fig|391904.18.peg.2222) and () and (fig|391904.18.peg.2286) and (fig|391904.18.peg.904) and (fig|391904.18.peg.2364) and (fig|391904.18.peg.1989) and (fig|391904.18.peg.399) and (fig|391904.18.peg.544) and (fig|391904.18.peg.2283 or fig|391904.18.peg.2031) …	((fig|1207543.7.peg.1444 or fig|1207543.7.peg.27) and (fig|1207543.7.peg.650) and (fig|1207543.7.peg.147) and (fig|1207543.7.peg.1077) and () and (fig|1207543.7.peg.649) and (fig|1207543.7.peg.2127 or fig|1207543.7.peg.1381) and (fig|1207543.7.peg.867) and (fig|1207543.7.peg.262) and (fig|1207543.7.peg.1837 or fig|1207543.7.peg.1446) and (fig|1207543.7.peg.2160 or fig|1207543.7.peg.1904) and (fig…	((fig|473819.17.peg.292) and (fig|473819.17.peg.980) and (fig|473819.17.peg.1877) and (fig|473819.17.peg.1613) and (fig|473819.17.peg.385) and (fig|473819.17.peg.1069 or fig|473819.17.peg.319) and (fig|473819.17.peg.282) and (fig|473819.17.peg.414 or fig|473819.17.peg.1068) and (fig|473819.17.peg.369) and (fig|473819.17.peg.296) and (fig|473819.17.peg.307) and (fig|473819.17.peg.11) and (fig|4738…	((fig|471853.12.peg.3131) and (fig|471853.12.peg.3121) and (fig|471853.12.peg.1380) and (fig|471853.12.peg.2007) and (fig|471853.12.peg.2529) and (fig|471853.12.peg.2371) and (fig|471853.12.peg.3178) and (fig|471853.12.peg.1595) and (fig|471853.12.peg.3154) and (fig|471853.12.peg.3135) and (fig|471853.12.peg.3100) and (fig|471853.12.peg.3141) and () and (fig|471853.12.peg.1726 or fig|471853.12.pe…	((fig|547043.15.peg.1311) and (fig|547043.15.peg.278) and (fig|547043.15.peg.327) and (fig|547043.15.peg.1058) and (fig|547043.15.peg.1586) and (fig|547043.15.peg.1264) and (fig|547043.15.peg.1244) and (fig|547043.15.peg.1704) and (fig|547043.15.peg.371) and (fig|547043.15.peg.403) and (fig|547043.15.peg.1450) and (fig|547043.15.peg.274) and (fig|547043.15.peg.271) and (fig|547043.15.peg.1761) an…
rxn13388_c0	spermidine:oxygen oxidoreductase (spermidine-forming)_c0	(1) O2_c0 + (1) Spermine_c0 + (1) H2O_c0 <=> (1) H2O2_c0 + (1) Spermidine_c0 + (1) 3-Aminopropanal_c0		>				>						>														>	>	>									>							gapfilled
rxn08655_c0	Glycolate oxidase_c0	(1) Glycolate_c0 + (1) Ubiquinone-8_c0 <=> (1) Glyoxalate_c0 + (1) Ubiquinol-8_c0										=	<		=							<		>
rxn09688_c0	deoxyguanosine transport in via proton symport (periplasm)_c0	(1) Deoxyguanosine_e0 + (1) H+_e0 <=> (1) Deoxyguanosine_c0 + (1) H+_c0		>																																										gapfilled
rxn10481_c0	Copper transport via ABC system_c0	(1) H2O_c0 + (1) ATP_c0 + (1) Cu2+_e0 <=> (1) ADP_c0 + (1) Phosphate_c0 + (1) Cu2+_c0 + (1) H+_c0	>	>	>	>	>	>	>	>	>	>	>	>	>	>	>	>	>	>	>	>	>	>	>	>	>	>	>	>	>	>	>	>	>	>	>	>	>	>	>	>	>	>	((fig|391904.18.peg.1912 or fig|391904.18.peg.249))	((fig|1207543.7.peg.580 or fig|1207543.7.peg.176))	((fig|473819.17.peg.973 or fig|473819.17.peg.1185))	((fig|471853.12.peg.4010 or fig|471853.12.peg.3797))	((fig|547043.15.peg.1598 or fig|547043.15.peg.779 or fig|547043.15.peg.923))
rxn02527_c0	R03544_c0	(1) NADH_c0 + (1) H+_c0 + (1) Butanal_c0 <=> (1) NAD_c0 + (1) n-Butanol_c0			=		=																																								(() and (fig|473819.17.peg.41))		(() and (fig|547043.15.peg.168))
rxn00747_c0	D-glyceraldehyde-3-phosphate aldose-ketose-isomerase_c0	(1) Glyceraldehyde3-phosphate_c0 <=> (1) Glycerone-phosphate_c0	=	=	=	=	=	=	=	=	=	=	=	=	=	=	=	=	=	=	=	=	=	=	=	=	=	=	=	=	=	=	=	=	=	=	=	=	=	=	=	=	=	=	((fig|391904.18.peg.1089))	((fig|1207543.7.peg.1853))	((fig|473819.17.peg.1765))	((fig|471853.12.peg.1545 or fig|471853.12.peg.2162))	((fig|547043.15.peg.1200))
rxn03366_c0	R04917_c0	(1) H2O_c0 + (1) NADP_c0 + (1) 5-(2'-Formylethyl)-4,6-dihydroxypicolinate_c0 <=> (1) NADPH_c0 + (2) H+_c0 + (1) 5-(2'-Carboxyethyl)-4,6-dihydroxypicolinate_c0	=	=	=	=	=	=	=	=	=	=	=	=	=	=	=	=	=	=	=	=	=	=	=	=	=	=	=	=	=		=	=	=	=	=	=	=	=	=	=	=	=	((fig|391904.18.peg.163))	((fig|1207543.7.peg.171))	((fig|473819.17.peg.485))	((fig|471853.12.peg.559))	((fig|547043.15.peg.468))
rxn03108_c0	ATP:4-amino-2-methyl-5-phosphomethylpyrimidine phosphotransferase_c0	(1) ATP_c0 + (1) H+_c0 + (1) 4-Amino-5-phosphomethyl-2-methylpyrimidine_c0 <=> (1) ADP_c0 + (1) 4-Amino-2-methyl-5-diphosphomethylpyrimidine_c0	=	=	=		=	=	=	=	=	>				=	=	=	=	=		=	=	=		=	=				=			=	=					=					((fig|391904.18.peg.794))	((fig|1207543.7.peg.332))	((fig|473819.17.peg.1335))		((fig|547043.15.peg.673))
rxn08127_c0	Amylomaltase (maltotetraose)_c0	(1) Maltose_c0 + (1) Maltotetraose_c0 <=> (1) D-Glucose_c0 + (1) Maltopentaose_c0	=	=	=	=	=	=	=	=	=	=	=	=	=	=	=	=	=	=	=	=	=	=	=	=	=	=	=	=	=	=	=	=	=	=	=	=	=	=	=	=	=	=	((fig|391904.18.peg.2305 or fig|391904.18.peg.137))	((fig|1207543.7.peg.708))	((fig|473819.17.peg.743 or fig|473819.17.peg.308))	((fig|471853.12.peg.2627))	((fig|547043.15.peg.297 or fig|547043.15.peg.1731))
rxn00740_c0	O-Succinyl-L-homoserine succinate-lyase (deaminating; 2-oxobutanoate-forming)_c0	(1) H2O_c0 + (1) O-Succinyl-L-homoserine_c0 <=> (1) NH3_c0 + (1) Succinate_c0 + (1) H+_c0 + (1) 2-Oxobutyrate_c0				>				>		>	>		>	>	>		>	>	>	>	>	>	>	>	>	>		>	>				>		>	>	>									((fig|471853.12.peg.1590))
rxn04945_c0	D-glucose:NADP+ 1-oxidoreductase_c0	(1) NADP_c0 + (1) D-Glucose_c0 <=> (1) Gluconolactone_c0 + (1) NADPH_c0 + (1) H+_c0																																						<
rxn01218_c0	2'-Deoxycytidine 5'-monophosphate phosphohydrolase_c0	(1) H2O_c0 + (1) dCMP_c0 <=> (1) Phosphate_c0 + (1) Deoxycytidine_c0	>	>	>	>	>		>	>			>	>	>	>	>		=		>	>		>	>	>	>	>		>	>	>	>	>	>	>	>	=	>	>	>	>	>	>	((fig|391904.18.peg.704 or fig|391904.18.peg.2224))	((fig|1207543.7.peg.2182 or fig|1207543.7.peg.1296 or fig|1207543.7.peg.2023 or fig|1207543.7.peg.1297 or fig|1207543.7.peg.1930))	gapfilled	((fig|471853.12.peg.363 or fig|471853.12.peg.1456))	gapfilled
rxn00557_c0	ITP:D-fructose-6-phosphate 1-phosphotransferase_c0	(1) ITP_c0 + (1) D-fructose-6-phosphate_c0 <=> (1) H+_c0 + (1) IDP_c0 + (1) D-fructose-1,6-bisphosphate_c0						=					=																			=
rxn02155_c0	ATP:nicotinamide-nucleotide adenylyltransferase_c0	(1) ATP_c0 + (1) Nicotinate ribonucleotide_c0 <=> (1) PPi_c0 + (1) Deamido-NAD_c0	=	=	=	=	=	=	=	=	=	=	=	=	=	=	=	=	=	=	=	=	=	=	=	=	=	=	=	=	=	=	=	=	=	=	=	=	=	=	=	=	=	=	((fig|391904.18.peg.1905)) or ((fig|391904.18.peg.1905))	((fig|1207543.7.peg.305)) or ((fig|1207543.7.peg.305))	((fig|473819.17.peg.1649)) or ((fig|473819.17.peg.1649))	((fig|471853.12.peg.1630)) or ((fig|471853.12.peg.1630))	((fig|547043.15.peg.1269)) or ((fig|547043.15.peg.1269))
rxn12846_c0	Gly-Phe aminopeptidase_c0	(1) H2O_c0 + (1) Gly-Phe_c0 <=> (1) Glycine_c0 + (1) L-Phenylalanine_c0	=	=	=	=	=	=	=	=	=	=	=	=	=	=	=	=	=	=	=	=	=	=	=	=	=	=	=	=	=	=	=	=	=	=	=	=	=	=	=	=	=	=	((fig|391904.18.peg.592)) or ((fig|391904.18.peg.2096)) or ((fig|391904.18.peg.2054)) or ((fig|391904.18.peg.2054))	((fig|1207543.7.peg.1500)) or ((fig|1207543.7.peg.2040 or fig|1207543.7.peg.1138)) or ((fig|1207543.7.peg.991 or fig|1207543.7.peg.91)) or ((fig|1207543.7.peg.991 or fig|1207543.7.peg.91))	((fig|473819.17.peg.102)) or ((fig|473819.17.peg.1189))	((fig|471853.12.peg.3115 or fig|471853.12.peg.3858)) or ((fig|471853.12.peg.2918 or fig|471853.12.peg.2606 or fig|471853.12.peg.1870)) or ((fig|471853.12.peg.2624))	((fig|547043.15.peg.129)) or ((fig|547043.15.peg.926)) or ((fig|547043.15.peg.699)) or ((fig|547043.15.peg.699))
rxn00472_c0	ornithine racemase_c0	(1) Ornithine_c0 <=> (1) D-Ornithine_c0				=																																										((fig|471853.12.peg.1956))
rxn00804_c0	L-leucine:NAD+ oxidoreductase (deaminating)_c0	(1) H2O_c0 + (1) NAD_c0 + (1) L-Leucine_c0 <=> (1) NADH_c0 + (1) NH3_c0 + (1) H+_c0 + (1) 4MOP_c0				=																																										((fig|471853.12.peg.4079))
rxn09152_c0	Phospholipase A2 (phosphatidylethanolamine, n-C14:0) (periplasm)_c0	(1) H2O_c0 + (1) phosphatidylethanolamine ditetradecanoyl_c0 <=> (1) H+_c0 + (1) Myristic acid_c0 + (1) 1-Acyl-sn-glycero-3-phosphoethanolamine tetradecanoyl_c0	<	>	<	<	<	>	>	<	>	>	<	<	<	<	<	<	<	<	<	>	<	<	<	<	<	<		<	>	<	>	>	<	<	>	>	>	>	>	<	>	<	gapfilled	gapfilled	gapfilled	gapfilled	gapfilled
rxn08819_c0	Lysophospholipase L2 (2-acylglycerophosphotidate, n-C14:1)_c0	(1) H2O_c0 + (1) 2-tetradec-7-enoyl-sn-glycerol 3-phosphate_c0 <=> (2) H+_c0 + (1) Glycerol-3-phosphate_c0 + (1) tetradecenoate_c0	>	=	=	>	=	>	=	>	>	>	=	>	>	>	=	=	=	>	>	=	=	>	=	>	=	=		>	>	>	=	>	>	>	>	=	>	=	=	>	=	>	((fig|391904.18.peg.82))	((fig|1207543.7.peg.302)) or ((fig|1207543.7.peg.1934 or fig|1207543.7.peg.1692))	((fig|473819.17.peg.661))	((fig|471853.12.peg.465 or fig|471853.12.peg.686))	((fig|547043.15.peg.1490))
rxn01123_c0	ATP:2-dehydro-3-deoxy-D-gluconate 6-phosphotransferase_c0	(1) ATP_c0 + (1) 2-keto-3-deoxygluconate_c0 <=> (1) ADP_c0 + (1) H+_c0 + (1) 2-Keto-3-deoxy-6-phosphogluconate_c0			=	=						=	=	=	>												=		=																		((fig|473819.17.peg.695))	((fig|471853.12.peg.1622))
rxn09102_c0	phosphatidylglycerol phosphate phosphatase (periplasm, n-C14:0)_c0	(1) H2O_c0 + (1) Phosphatidylglycerophosphate ditetradecanoyl_c0 <=> (1) Phosphatidylglycerol ditetradecanoyl_c0 + (1) H+_c0 + (1) Phosphate_c0	>	>	>	>	<	<	>	>	>	>	<	>	<	<	<	>	>	>	<	<	<	<	>	<	>	>	<	>	<	>	>	<	>	>	>	>	>	>	>	>	<	>	gapfilled	gapfilled	gapfilled	gapfilled	gapfilled
rxn00452_c0	S-Adenosyl-L-methionine:L-homocysteine S-methyltransferase_c0	(1) S-Adenosyl-L-methionine_c0 + (1) Homocysteine_c0 <=> (1) S-Adenosyl-homocysteine_c0 + (1) L-Methionine_c0 + (1) H+_c0														=	=		=	=	=	=		=	=	=
rxn05332_c0	(3R)-3-Hydroxypalmitoyl-[acyl-carrier-protein] hydro-lyase_c0	(1) R-3-hydroxypalmitoyl-acyl-carrierprotein-_c0 <=> (1) (2E)-Hexadecenoyl-[acp]_c0 + (1) H2O_c0				>										<	>		>	>							>								>													gapfilled
rxn05438_c0	14-methyl-trans-hexa-dec-2-enoyl-ACP:NAD+ oxidoreductase (A-specific)_c0	(1) NADH_c0 + (1) 14-methyl-trans-hexa-dec-2-enoyl-ACP_c0 + (1) H+_c0 <=> (1) NAD_c0 + (1) 14-methyl-hexa-decanoyl-ACP_c0	>	>		>	>			>	>	>	>			>	>		>	>			>		>	>	>	>					>	>	>						>		>	>	gapfilled	gapfilled		((fig|471853.12.peg.2314))	gapfilled
rxn00560_c0	Urea:carbon-dioxide ligase (ADP-forming)_c0	(1) Urea_c0 + (1) H2CO3_c0 + (1) ATP_c0 <=> (1) Allophanate_c0 + (1) Phosphate_c0 + (1) H+_c0 + (1) ADP_c0	>				>		>		>	=													>		>	>		>											<				gapfilled				gapfilled
rxn10318_c0	stearoyl-lipoteichoic acid synthesis (n=24), unlinked, D-alanine substituted_c0	(1) Stearoyllipoteichoic acid (n=24), linked, unsubstituted_c0 + (24) D-Alanine_c0 + (24) ATP_c0 <=> (48) H+_c0 + (24) PPi_c0 + (1) Stearoyllipoteichoic acid (n=24), linked, D-alanine substituted_c0 + (24) AMP_c0					>			>								>		>							>			>		>		>	>	>	>		>	>		>	>	>					gapfilled
rxn00471_c0	L-ornithine ammonia-lyase (cyclizing; L-proline-forming)_c0	(1) Ornithine_c0 <=> (1) NH3_c0 + (1) L-Proline_c0													=						>						>
rxn14090_c0	dimethylallyl-diphosphate:leachianone-G 2''-dimethylallyltransferase_c0	(1) DMAPP_c0 + (1) Leachianone G_c0 <=> (1) PPi_c0 + (1) H+_c0 + (1) Sophoraflavanone G_c0	=	=	=	=	=	=	=	=	=	=	=	=	=	=	=	=	=	=	=	=	=	=	=	=	=	=	=	=	=	=	=	=	=	=	=	=	=	=	=	=	=	=	((fig|391904.18.peg.941))	((fig|1207543.7.peg.315 or fig|1207543.7.peg.920))	((fig|473819.17.peg.1492))	((fig|471853.12.peg.2432))	((fig|547043.15.peg.550))
rxn06099_c0	Steryl-ester acylhydrolase_c0	(1) H2O_c0 + (1) Steryl ester_c0 <=> (1) Carboxylic acid_c0 + (1) H+_c0 + (1) Sterol_c0				=																	=	=		=	=													=								((fig|471853.12.peg.231 or fig|471853.12.peg.125))
rxn05439_c0	5-methyl-trans-hex-2-enoyl-ACP:NAD+ oxidoreductase (A-specific)_c0	(1) NADH_c0 + (1) H+_c0 + (1) 5-methyl-trans-hex-2-enoyl-ACP_c0 <=> (1) NAD_c0 + (1) 5-methyl-hexanoyl-ACP_c0				>							>			>	>	>	>	>			>				>	>								>	>				>		>					((fig|471853.12.peg.2314))
rxn09310_c0	thiazole phosphate synthesis_c0	(1) ATP_c0 + (1) L-Tyrosine_c0 + (1) L-Cysteine_c0 + (1) 1-deoxy-D-xylulose5-phosphate_c0 <=> (1) H2O_c0 + (1) CO2_c0 + (1) PPi_c0 + (1) AMP_c0 + (1) L-Alanine_c0 + (2) H+_c0 + (1) 4-Methyl-5--2-phosphoethyl-thiazole_c0 + (1) 4-Hydroxy-benzylalcohol_c0	=	>	=	=	=		=	=	=		=	<	=	=	=	>	=	=	=	=	=	=	=	>	=	=	<	>	=	=	=	=	=	=	=	=	=	=	>	=	=	=	(() and () and (fig|391904.18.peg.913) and (fig|391904.18.peg.1935) and (fig|391904.18.peg.1933) and (fig|391904.18.peg.1934))	((fig|1207543.7.peg.848) and (fig|1207543.7.peg.2060 or fig|1207543.7.peg.1219) and (fig|1207543.7.peg.1350) and (fig|1207543.7.peg.849) and () and ())	((fig|473819.17.peg.569) and (fig|473819.17.peg.568) and (fig|473819.17.peg.567) and () and () and ())	(() and () and (fig|471853.12.peg.1691) and () and (fig|471853.12.peg.2767 or fig|471853.12.peg.507 or fig|471853.12.peg.930 or fig|471853.12.peg.1356) and ())	((fig|547043.15.peg.1534) and (fig|547043.15.peg.1535) and () and (fig|547043.15.peg.1536) and () and ())
rxn10312_c0	isotetradecanoyl-lipoteichoic acid synthesis (n=24), linked, N-acetylglucosamine substituted_c0	(24) UDP-N-acetylglucosamine_c0 + (1) Isotetradecanoyllipoteichoic acid (n=24), linked, unsubstituted_c0 <=> (24) UDP_c0 + (1) Isotetradecanoyllipoteichoic acid (n=24), linked, N-acetyl-D-glucosamine_c0	=	=	=	=	=	=	=	=	=	=	=	=	=	=	=	=	=	=	=	=	=	=	=	=	=	=	=	=	=	=	=	=	=	=	=	=	=	=	=	=	=	=	((fig|391904.18.peg.582))	((fig|1207543.7.peg.1805 or fig|1207543.7.peg.2111))	((fig|473819.17.peg.126))	((fig|471853.12.peg.1286))	((fig|547043.15.peg.137))
rxn05252_c0	FACOAL170(ISO)_c0	(1) ATP_c0 + (1) CoA_c0 + (1) fa11_c0 <=> (1) PPi_c0 + (1) AMP_c0 + (1) fa11coa_c0	>	>	>	>	>	>	>	>	>	>	>	>	>	>	>	>	>	>	>	>	>	>	>	>	>	>	>	>	>	>	>	>	>	>	>	>	>	>	>	>	>	>	((fig|391904.18.peg.1054 or fig|391904.18.peg.425 or fig|391904.18.peg.607 or fig|391904.18.peg.1631))	((fig|1207543.7.peg.942 or fig|1207543.7.peg.1654 or fig|1207543.7.peg.1832 or fig|1207543.7.peg.905 or fig|1207543.7.peg.829 or fig|1207543.7.peg.202 or fig|1207543.7.peg.2163))	((fig|473819.17.peg.1849 or fig|473819.17.peg.1042 or fig|473819.17.peg.1702 or fig|473819.17.peg.1697))	((fig|471853.12.peg.2588 or fig|471853.12.peg.1897))	((fig|547043.15.peg.1082 or fig|547043.15.peg.1266 or fig|547043.15.peg.1144 or fig|547043.15.peg.1652))
rxn03002_c0	S-Methyl-3-phospho-1-thio-D-glycerate phosphohydrolase_c0	(1) H2O_c0 + (1) S-Methyl-3-phospho-1-thio-D-glycerate_c0 <=> (1) Phosphate_c0 + (1) H+_c0 + (1) S-Methyl-1-thio-D-glycerate_c0	=	=	=	=	=	=	=	=	=		=		=							=		=		=	=		=	=	=	=			=	=	=		=	=	=	=	=	=	((fig|391904.18.peg.1181))	((fig|1207543.7.peg.1174))	((fig|473819.17.peg.1748))	((fig|471853.12.peg.2277 or fig|471853.12.peg.1500 or fig|471853.12.peg.2843))	((fig|547043.15.peg.1221))
rxn09683_c0	ethanol transport via diffusion (extracellular to periplasm)_c0	(1) Ethanol_c0 <=> (1) Ethanol_e0										<
rxn01653_c0	5-Formyltetrahydrofolate cyclo-ligase (ADP-forming)_c0	(1) ATP_c0 + (1) 5-Formyltetrahydrofolate_c0 <=> (1) ADP_c0 + (1) Phosphate_c0 + (1) 5-10-Methenyltetrahydrofolate_c0	>	>	>	>	>	>	>	>	>	>	>	>	>	>	>	>	>	>	>	>	>	>	>	>	>	>	>	>	>	>	>	>	>	>	>	>	>	>	>	>	>	>	((fig|391904.18.peg.2320))	((fig|1207543.7.peg.558 or fig|1207543.7.peg.621))	((fig|473819.17.peg.324))	((fig|471853.12.peg.901))	((fig|547043.15.peg.321))
rxn09200_c0	Phosphatidylserine decarboxylase (n-C16:0)_c0	(2) H+_c0 + (1) phosphatidylserine dihexadecanoyl_c0 <=> (1) phosphatidylethanolamine dihexadecanoyl_c0 + (1) CO2_c0											>
rxn03422_c0	N-succinyl-L-glutamate 5-semialdehyde:NAD+ oxidoreductase_c0	(1) H2O_c0 + (1) N-Succinyl-L-glutamate 5-semialdehyde_c0 + (1) NAD_c0 <=> (2) H+_c0 + (1) NADH_c0 + (1) N-Succinyl-L-glutamate_c0										>	>		>	>	>	>	>	>	>	>	>	>	>	>	>	>		>				>	>				>	>	>
rxn12401_c0	transport of salicylate [extraorganism-cytosol](passive)_c0	(1) SALC_e0 <=> (1) SALC_c0																										>
rxn09106_c0	phosphatidylglycerol phosphate phosphatase (periplasm, n-C18:0)_c0	(1) H2O_c0 + (1) Phosphatidylglycerophosphate dioctadecanoyl_c0 <=> (1) H+_c0 + (1) Phosphate_c0 + (1) Phosphatidylglycerol dioctadecanoyl_c0	>	>	>	>	>	>	>	>	>	>	>	>	>	>	>	>	>	>	>	>	>	>	>	>	>	>	>	>	>	>	>	>	>	>	>	>	>	>	>	>	>	>	gapfilled	gapfilled	gapfilled	gapfilled	gapfilled
rxn00671_c0	2-Methyl-3-oxopropanoate:NAD+ oxidoreductase (CoA-propanoylating)_c0	(1) NAD_c0 + (1) CoA_c0 + (1) 3-Oxo-2-methylpropanoate_c0 <=> (1) NADH_c0 + (1) CO2_c0 + (1) Propionyl-CoA_c0				=	>			>		<	=	=		=	=	=	=	=	=			=	=	=	=	=			=			=		=			=	=	=	=	=					((fig|471853.12.peg.725)) or ((fig|471853.12.peg.4175))	gapfilled
rxn09692_c0	TRANS-RXN-99.cp_c0	(1) H+_e0 + (1) Choline_e0 <=> (1) H+_c0 + (1) Choline_c0				=						=	=	=	=	=	=		=	=	=	=	=	=	=	=		=			=	=		=					=	=	=							((fig|471853.12.peg.1117))
rxn03446_c0	O-Phospho-4-hydroxy-L-threonine phospho-lyase (adding water)_c0	(1) H2O_c0 + (1) 4-(Phosphonooxy)-threonine_c0 <=> (1) Phosphate_c0 + (1) 4-Hydroxy-L-threonine_c0	>	>	>	>	>	>	>	>	>	>	>	>	>	>	>	>	>	>	>	>	>	>	>	>	>	>	>	>	>		>	>	>	>	>	>	>	>	>	>	>	>	((fig|391904.18.peg.1909))	((fig|1207543.7.peg.1310))	((fig|473819.17.peg.1645))	((fig|471853.12.peg.1278))	((fig|547043.15.peg.1273))
rxn09439_c0	fatty-acyl-ACP synthase (n-C12:0ACP), mitochondrial_c0	(1) Malonyl-acyl-carrierprotein-_c0 + (2) NADPH_c0 + (2) H+_c0 + (1) Decanoyl-ACP_c0 <=> (1) Dodecanoyl-ACP_c0 + (2) NADP_c0 + (1) H2O_c0 + (1) ACP_c0 + (1) CO2_c0					<											<																						<									gapfilled
rxn05243_c0	TRANS-RXNBWI-115637.ce.maizeexp.LEU_c0	(1) H+_e0 + (1) L-Leucine_e0 <=> (1) H+_c0 + (1) L-Leucine_c0	=	=			=	=	=	=	=	=	=	=		=	=	=	=	=	=	=	=	=	=	=	=	=	=	=	=	=	=	=	=	=	=	=			=	=	=	=	((fig|391904.18.peg.1095))	((fig|1207543.7.peg.392))			((fig|547043.15.peg.975))
rxn00577_c0	sucrose:phosphate alpha-D-glucosyltransferase_c0	(1) Phosphate_c0 + (1) Sucrose_c0 <=> (1) D-Fructose_c0 + (1) Glucose-1-phosphate_c0	=	=	=		=		=	=	=				=	=	=		=	=	=	=	=	=	=	=	=				=	<	=	<				=						<	((fig|391904.18.peg.127))	((fig|1207543.7.peg.135))	((fig|473819.17.peg.360 or fig|473819.17.peg.608))		((fig|547043.15.peg.1511 or fig|547043.15.peg.353))
rxn02679_c0	Octanoyl-CoA:oxygen 2-oxidoreductase_c0	(1) FAD_c0 + (1) Octanoyl-CoA_c0 + (1) H+_c0 <=> (1) FADH2_c0 + (1) (2E)-Octenoyl-CoA_c0								>				>																=
rxn02177_c0	Isochorismate pyruvate-hydrolase_c0	(1) H2O_c0 + (1) Isochorismate_c0 <=> (1) Pyruvate_c0 + (1) 2,3-Dihydroxy-2,3-dihydrobenzoate_c0													>
rxn00194_c0	L-glutamate 1-carboxy-lyase (4-aminobutanoate-forming)_c0	(1) L-Glutamate_c0 + (1) H+_c0 <=> (1) CO2_c0 + (1) GABA_c0			>				>									>										>																>			((fig|473819.17.peg.1193))
rxn08199_c0	CDP-Diacylglycerol pyrophostatase (n-C12:0)_c0	(1) H2O_c0 + (1) CDP-1,2-didodecanoylglycerol_c0 <=> (1) CMP_c0 + (1) H+_c0 + (1) 1,2-didodecanoyl-sn-glycerol 3-phosphate_c0																			<
rxn02138_c0	dTDPglucose 4-epimerase_c0	(1) dTDPglucose_c0 <=> (1) dTDP-galactose_c0					<			<								>		>							>			>				<	>	<	<		<	<		>	<	<					gapfilled
rxn00199_c0	oxalosuccinate carboxy-lyase (2-oxoglutarate-forming)_c0	(1) H+_c0 + (1) Oxalosuccinate_c0 <=> (1) CO2_c0 + (1) 2-Oxoglutarate_c0	>	>	>	>	>	>	>	>	>		>			>	>		>	>	>	>	>	=	>	>	>	>	>	>	>			>	>				>	>	>				((fig|391904.18.peg.1051))	((fig|1207543.7.peg.940))	((fig|473819.17.peg.1699))	((fig|471853.12.peg.3001))	((fig|547043.15.peg.1146))
rxn01871_c0	acetyl-CoA:enzyme N6-(dihydrolipoyl)lysine S-acetyltransferase_c0	(1) Acetyl-CoA_c0 + (1) Dihydrolipoamide_c0 <=> (1) CoA_c0 + (1) S-Acetyldihydrolipoamide_c0				=						>	>	>	>	>	>	>	>	>	>	>	>	>	>	<	>	>			<	>	>	=	=	=	=	>	=	=	>	=	=	=				((fig|471853.12.peg.3957))
rxn02015_c0	Taurocholate amidohydrolase_c0	(1) H2O_c0 + (1) Taurocholate_c0 <=> (1) Taurine_c0 + (1) Cholate_c0									=				=													=	=	=
rxn05706_c0	Histamine transport in via proton symport_c0	(1) H+_e0 + (1) Histamine_e0 <=> (1) Histamine_c0 + (1) H+_c0																																									>
rxn01886_c0	sn-Glycero-3-phosphocholine cholinephosphohydrolase_c0	(1) H2O_c0 + (1) Glycerophosphocholine_c0 <=> (1) H+_c0 + (1) Phosphocholine_c0 + (1) Glycerol_c0	>	<	<		<	<	<	<	<	<		<		<	<				<			<	<		<			<				<	<					>	>			<	gapfilled	gapfilled	gapfilled		gapfilled
rxn02789_c0	2-Isopropylmalate hydro-lyase_c0	(1) 2-Isopropylmalate_c0 <=> (1) H2O_c0 + (1) 2-Isopropylmaleate_c0	=	=	=	=	=	=	=	=	=			=	=	=	=		=	=	=	=	=	=	=	=	=	=		=	=		=	=	=	=	=	=	=	=		=	=	=	((fig|391904.18.peg.2389)) or ((fig|391904.18.peg.2390)) or ((fig|391904.18.peg.2390) and (fig|391904.18.peg.2389))	((fig|1207543.7.peg.922)) or ((fig|1207543.7.peg.193)) or ((fig|1207543.7.peg.922) and (fig|1207543.7.peg.193))	((fig|473819.17.peg.448)) or ((fig|473819.17.peg.449)) or ((fig|473819.17.peg.449) and (fig|473819.17.peg.448))	((fig|471853.12.peg.1570)) or ((fig|471853.12.peg.1569)) or ((fig|471853.12.peg.1569) and (fig|471853.12.peg.1570))	((fig|547043.15.peg.432)) or ((fig|547043.15.peg.433)) or ((fig|547043.15.peg.433) and (fig|547043.15.peg.432))
rxn10174_c0	maltohexaose transport via ABC system (periplasm)_c0	(1) H2O_c0 + (1) ATP_c0 + (1) Maltohexaose_e0 <=> (1) ADP_c0 + (1) Phosphate_c0 + (1) H+_c0 + (1) Maltohexaose_c0	=	>	>	>	>	>	>	>	>	>	>	>	>	>	>	=	>	>	>	>	>	=	>	>	>	>	>	=	>	>	>	>		>	>	>	>	=	>	>	>	>	((fig|391904.18.peg.2539))	((fig|1207543.7.peg.436))	((fig|473819.17.peg.746)) or ((fig|473819.17.peg.170 or fig|473819.17.peg.772 or fig|473819.17.peg.747)) or ((fig|473819.17.peg.875)) or ((fig|473819.17.peg.745 or fig|473819.17.peg.172 or fig|473819.17.peg.1236))	((fig|471853.12.peg.1677 or fig|471853.12.peg.1480 or fig|471853.12.peg.908 or fig|471853.12.peg.3072 or fig|471853.12.peg.1778 or fig|471853.12.peg.1092)) or ((fig|471853.12.peg.1520 or fig|471853.12.peg.1479 or fig|471853.12.peg.939 or fig|471853.12.peg.1779 or fig|471853.12.peg.3073 or fig|471853.12.peg.3976 or fig|471853.12.peg.909)) or ((fig|471853.12.peg.1094)) or ((fig|471853.12.peg.3071 o…	((fig|547043.15.peg.1728)) or ((fig|547043.15.peg.153 or fig|547043.15.peg.1727)) or ((fig|547043.15.peg.770)) or ((fig|547043.15.peg.495 or fig|547043.15.peg.155 or fig|547043.15.peg.177 or fig|547043.15.peg.1729))
rxn00942_c0	N-ribosylnicotinamide ribohydrolase_c0	(1) H2O_c0 + (1) N-Ribosylnicotinamide_c0 <=> (1) D-Ribose_c0 + (1) Nicotinamide_c0 + (1) H+_c0			>									>				>																													gapfilled
rxn10163_c0	Tetradecanoate transport via proton symport_c0	(1) H+_e0 + (1) Myristic acid_e0 <=> (1) H+_c0 + (1) Myristic acid_c0	>	>	>			>	>		>	>	>	>	>	>	>		>		>	>	>	>	>	>		>	>		>		>					>			>				gapfilled	gapfilled	gapfilled
rxn05607_c0	maltose transport via PEP:Pyr PTS_c0	(1) Phosphoenolpyruvate_c0 + (1) Maltose_e0 <=> (1) Pyruvate_c0 + (1) maltose-6-phosphate_c0	=	=	=	=	=	=	=	=	=		=		=	=	=	=	=	=	=	=	=	=	=	=	=	=	=		=	=	=	=	=	=	=	=	=	=	=	=	=	=	((fig|391904.18.peg.2534) and (fig|391904.18.peg.2534) and () and (fig|391904.18.peg.175))	((fig|1207543.7.peg.968) and (fig|1207543.7.peg.968) and () and (fig|1207543.7.peg.318 or fig|1207543.7.peg.441))	((fig|473819.17.peg.463) and () and (fig|473819.17.peg.1031) and (fig|473819.17.peg.1031))	(() and () and (fig|471853.12.peg.2630) and ())	(() and () and (fig|547043.15.peg.446) and ())
rxn09468_c0	Fatty acid oxidation_c0	(1) Octadecenoyl-CoA_c0 + (8) H2O_c0 + (8) CoA_c0 + (1) NADPH_c0 + (8) NAD_c0 + (8) O2_c0 <=> (8) NADH_c0 + (9) Acetyl-CoA_c0 + (1) NADP_c0 + (8) H+_c0 + (8) H2O2_c0						<												<									<								<
rxn05381_c0	14-methyl-3-hydroxy-hexa-decanoyl-ACP hydro-lyase_c0	(1) 14-methyl-3-hydroxy-hexa-decanoyl-ACP_c0 <=> (1) H2O_c0 + (1) 14-methyl-trans-hexa-dec-2-enoyl-ACP_c0	>	>	>	>	>	>	>	>	>	>	>	>	>	>	>	>	>	>	>	>	>	>	>	>	>	>	>	>	>	>	>	>	>	>	>	>	>	>	>	>	>	>	gapfilled	gapfilled	gapfilled	gapfilled	gapfilled
rxn05298_c0	Na+/glutamate symport_c0	(1) L-Glutamate_e0 + (1) Na+_e0 <=> (1) L-Glutamate_c0 + (1) Na+_c0	=	=		=	=				=	=		=		=	=	=	=	=	=	=	=	=	=	=	=		=	=	=	=	=	=	=		=	=	=	=			=	=	((fig|391904.18.peg.2530))	((fig|1207543.7.peg.685 or fig|1207543.7.peg.1709))		((fig|471853.12.peg.2825))	((fig|547043.15.peg.1149))
rxn09345_c0	Undecaprenyl diphosphate synthase_c0	(8) Isopentenyldiphosphate_c0 + (1) Farnesyldiphosphate_c0 <=> (1) Bactoprenyl diphosphate_c0 + (8) PPi_c0 + (8) H+_c0	>	>	>	>	>	>	>	>	>	=	>	>	>	>	>		>	>	>	=	>	>	>	=	>	=	=	>	>	=	>	>	>	>	>	>	>	>	=	>	>	>	gapfilled	gapfilled	gapfilled	gapfilled	gapfilled
rxn10586_c0	phenylacetate-CoA ligase (indoleacetate)_c0	(1) Indoleacetate_c0 + (1) ATP_c0 + (1) CoA_c0 <=> (1) AMP_c0 + (1) S-2-(Indol-3-yl)acetyl-CoA_c0 + (1) PPi_c0				>																																										gapfilled
rxn02380_c0	beta-D-Glucose 6-phosphate ketol-isomerase_c0	(1) beta-D-Glucose 6-phosphate_c0 <=> (1) D-fructose-6-phosphate_c0	=	=	=	=	=	=	=	=	=	=	=	=	=	=	=	=	=	=	=	=	=	=	=	=	=	=	=	=	=	=	=	=	=	=	=	=	=	=	=	=	=	=	((fig|391904.18.peg.415))	((fig|1207543.7.peg.1628))	((fig|473819.17.peg.386))	((fig|471853.12.peg.292))	((fig|547043.15.peg.380))
rxn00744_c0	ATP:glycerone phosphotransferase_c0	(1) ATP_c0 + (1) Glycerone_c0 <=> (1) ADP_c0 + (1) H+_c0 + (1) Glycerone-phosphate_c0				=						=	=		=	=	=	=	=	=		=	=	=		=	=	=	=					=	=	=	=		=	=	=	=	=	=				((fig|471853.12.peg.1543))
rxn02465_c0	N-acetyl-L-glutamate-5-semialdehyde:NADP+ 5-oxidoreductase (phosphrylating)_c0	(1) NADP_c0 + (1) Phosphate_c0 + (1) 2-Acetamido-5-oxopentanoate_c0 <=> (1) NADPH_c0 + (1) H+_c0 + (1) n-acetylglutamyl-phosphate_c0	<	<	<	<	<	<	<	<	<	<	<			<	<		<	<	<	<	<	<	<	<	<	<		<				<	<				<		<				((fig|391904.18.peg.1943))	((fig|1207543.7.peg.1033))	((fig|473819.17.peg.1616))	((fig|471853.12.peg.2366))	((fig|547043.15.peg.1309))
rxn05146_c0	ATP phosphohydrolase (polar-amino-acid-importing)_c0	(1) H2O_c0 + (1) ATP_c0 + (1) L-Glutamate_e0 <=> (1) ADP_c0 + (1) Phosphate_c0 + (1) L-Glutamate_c0 + (1) H+_c0																		>
rxn09398_c0	glycogen synthase (UDPGlc)_c0	(1) UDP-glucose_c0 + (1) glycogen(n-1)_c0 <=> (1) UDP_c0 + (1) Glycogen_c0	<							<																			<																gapfilled
rxn10139_c0	Acetaldehyde dehydrogenase_c0	(2) NADH_c0 + (1) Acetyl-CoA_c0 + (2) H+_c0 <=> (1) CoA_c0 + (1) Ethanol_c0 + (2) NAD_c0																<		>
rxn01176_c0	2-Deoxy-5-keto-D-gluconic acid 6-phosphate Dihydroxyacetone phosphate-lyase_c0	(1) DKHP_c0 <=> (1) Glycerone-phosphate_c0 + (1) 3-Oxopropanoate_c0				=							=	=		=	=	=	=	=	=		>	=	=	=	=	=	=		=			=		>	>		>	=	=	>	>	>				((fig|471853.12.peg.722))
rxn00950_c0	Cystathionine L-homocysteine-lyase (deaminating)_c0	(1) H2O_c0 + (1) Cystathionine_c0 <=> (1) NH3_c0 + (1) Pyruvate_c0 + (1) Homocysteine_c0	>	>		>	>		>	>	>	=	=	=	=	=	=	=	=	=	=	=	=	=	>	=	=	=	=	=	=	=	=	=	=	=	=	=	=	=	=	=	=	=	((fig|391904.18.peg.2385))	((fig|1207543.7.peg.1256))		((fig|471853.12.peg.561))	((fig|547043.15.peg.702))
rxn01479_c0	CTP:ethanolamine-phosphate cytidylyltransferase_c0	(1) CTP_c0 + (1) Phosphoethanolamine_c0 <=> (1) PPi_c0 + (1) CDPethanolamine_c0	=	=	=	=	=	=	=	=	=	=	=	=	=	=	=	=	=	=	=	=	=	=	=	=	=	=	=	=	=	=	=	=	=	=	=	=	=	=	=	=	=	=	((fig|391904.18.peg.1905))	((fig|1207543.7.peg.305))	((fig|473819.17.peg.1649))	((fig|471853.12.peg.1630))	((fig|547043.15.peg.1269))
rxn00679_c0	propanoyl-CoA:oxaloacetate C-propanoyltransferase (thioester-hydrolysing, 1-carboxyethyl-forming)_c0	(1) CoA_c0 + (1) H+_c0 + (1) 2-Methylcitrate_c0 <=> (1) H2O_c0 + (1) Oxaloacetate_c0 + (1) Propionyl-CoA_c0				=																																										((fig|471853.12.peg.573 or fig|471853.12.peg.3740))
rxn11732_c0	R08198_c0	(1) NAD_c0 + (1) 2-Hydroxyglutarate_c0 <=> (1) NADH_c0 + (1) 2-Oxoglutarate_c0 + (1) H+_c0	=							=																																			((fig|391904.18.peg.2308))
rxn05458_c0	[Acyl-carrier-protein] acetyltransferase_c0	(1) CoA_c0 + (1) H+_c0 + (1) hexadecanoyl-acp_c0 <=> (1) ACP_c0 + (1) Palmitoyl-CoA_c0	<		<	=	<	<	<	<	<	<		<	<			<	=	=	<	=	<	=	<	<	=							<							<		=		gapfilled		gapfilled	((fig|471853.12.peg.1803))	gapfilled
rxn03534_c0	R05219_c0	(1) Precorrin 5_c0 + (1) H2O_c0 + (1) S-Adenosyl-L-methionine_c0 <=> (1) S-Adenosyl-homocysteine_c0 + (2) H+_c0 + (1) Precorrin 6A_c0 + (1) Acetate_c0	>	>	>	>	<	<	>	>	>	<	>	>	<	>	>	>	>	<	>	>	<	<	<	>	<	>	<	<	<	<	<	<	<	>	<	>	>	>	<	<	>	<	gapfilled	gapfilled	gapfilled	gapfilled	gapfilled
rxn05451_c0	12-methyl-tetra-decanoyl-ACP:[acyl-carrier-protein] transferase_c0	(1) CoA_c0 + (2) H+_c0 + (1) 12-methyl-tetra-decanoyl-ACP_c0 <=> (1) fa4coa_c0 + (1) ACP_c0				=													=	=		=		=			=																=					((fig|471853.12.peg.1803))
rxn05060_c0	2'-hydroxybiphenyl-2-sulfinate sulfohydrolase_c0	(1) H2O_c0 + (1) 2'-Hydroxybiphenyl-2-sulfinate_c0 <=> (1) Sulfite_c0 + (1) 2-Biphenylol_c0	=		=		=	=	=	=	=		=			=	=		=	=	=	=	=	=	=	=	=		=				=	=		=	=	=	=			=	=	=	((fig|391904.18.peg.2517))		((fig|473819.17.peg.889))		((fig|547043.15.peg.1828 or fig|547043.15.peg.803))
rxn09127_c0	Phospholipase A1 (phosphatidate, n-C16:1) (periplasm)_c0	(1) 1,2-dihexadec-9-enoyl-sn-glycerol 3-phosphate_c0 + (1) H2O_c0 <=> (1) H+_c0 + (1) hexadecenoate_c0 + (1) 2-hexadec-9-enoyl-sn-glycerol 3-phosphate_c0	<	>	<	>	<	<	>	>	<	<	>	>	<	>	>	<	>	>	>	>	>	>	>	>	<	<		>	<	>	<	>	<	<	>	>	<	>	<	<	>	<	gapfilled	gapfilled	gapfilled	gapfilled	gapfilled
rxn09701_c0	Transport of 8-amino-7-oxononanoate, extracellular_c0	(1) 8-Amino-7-oxononanoate_e0 + (1) H+_e0 <=> (1) H+_c0 + (1) 8-Amino-7-oxononanoate_c0																											>
rxn10194_c0	Teichoic acid (unsubstituted) export_c0	(1) Prenol-45n teichoic acid_c0 + (1) Peptidoglycan polymer (n-1 subunits)_c0 <=> (1) H+_c0 + (1) Undecaprenylphosphate_c0 + (1) glycerol teichoic acid (n=45), linked, unsubstituted_c0	=	=	=		=	=	=	=	=	=	=	=	=	=	=	=	=	=	=	=	=	=	=		=	=	=	=	=	>		=	=	=	=		=	=	=	=	=	=	(() and (fig|391904.18.peg.2448))	((fig|1207543.7.peg.121) and (fig|1207543.7.peg.122 or fig|1207543.7.peg.110))	(() and (fig|473819.17.peg.923 or fig|473819.17.peg.1484))		(() and (fig|547043.15.peg.1572 or fig|547043.15.peg.561))
rxn05226_c0	D-glucose transport via PEP:Pyr PTS_c0	(1) D-Glucose_e0 + (1) Phosphoenolpyruvate_c0 <=> (1) Pyruvate_c0 + (1) D-glucose-6-phosphate_c0	=	=	=	=	=	=	=	=	=		=		=	=	=	=	=	=	=	=	=	=	=	=	=	=	=		=	=	=	=	=	=	=	=	=	=	=	=	=	=	(() and () and () and (fig|391904.18.peg.175) and ()) or ((fig|391904.18.peg.2534) and (fig|391904.18.peg.2534))	(() and () and (fig|1207543.7.peg.318 or fig|1207543.7.peg.441) and () and ()) or ((fig|1207543.7.peg.968) and (fig|1207543.7.peg.968))	(() and () and (fig|473819.17.peg.463) and () and ()) or ((fig|473819.17.peg.1031) and (fig|473819.17.peg.1031))	((fig|471853.12.peg.2630) and () and () and () and ())	(() and () and (fig|547043.15.peg.446) and () and ())
rxn08333_c0	1,4-dihydroxy-2-naphthoate octaprenyltransferase_c0	(1) Farnesylfarnesylgeraniol_c0 + (1) 1-4-Dihydroxy-2-naphthoate_c0 <=> (1) PPi_c0 + (1) 2-Demethylmenaquinol 8_c0 + (1) CO2_c0	>	>	>	>	>	>	>	>	>	>	>	>	>	>	>	>	>	>	>	>	>	>	>	>	>	>	>	>	>	>	>	>	>	>	>	>	>	>	>	>	>	>	gapfilled	gapfilled	gapfilled	gapfilled	gapfilled
rxn03188_c0	3-Ureidoisobutyrate amidohydrolase_c0	(1) H2O_c0 + (2) H+_c0 + (1) 3-Ureidoisobutyrate_c0 <=> (1) CO2_c0 + (1) NH3_c0 + (1) 3-Aminoisobutanoate_c0																																>
rxn13659_c0	acyl-CoA dehydrogenase (isovaleryl-CoA)_c0	(1) Isovaleryl-CoA_c0 + (1) NAD_c0 <=> (1) Dimethylacryloyl-CoA_c0 + (1) NADH_c0 + (1) H+_c0	>	>	<			>					>			>	>	>	>					>					>		>					>									gapfilled	gapfilled	gapfilled
rxn00470_c0	L-ornithine carboxy-lyase (putrescine-forming)_c0	(1) Ornithine_c0 + (1) H+_c0 <=> (1) CO2_c0 + (1) Putrescine_c0	>	>	>	>	>	>	>	>	>	>	=	>	>	>	>		>	>	>	>	>	>	>	>	>	>	=	>	>	>		>	>	=	>		>	>	>	=	>	>	((fig|391904.18.peg.2382))	((fig|1207543.7.peg.969))	((fig|473819.17.peg.1030))	((fig|471853.12.peg.1276))	((fig|547043.15.peg.1644))
rxn14000_c0	L-Lysine:NAD+ 6-oxidoreductase (deaminating)_c0	(1) H2O_c0 + (1) NAD_c0 + (1) L-Lysine_c0 <=> (1) 2-Aminoadipate 6-semialdehyde_c0 + (1) H+_c0 + (1) NADH_c0 + (1) NH3_c0																																			>
rxn05337_c0	(3R)-3-Hydroxyhexanoyl-[acyl-carrier-protein]:NADP+ oxidoreductase_c0	(1) NADP_c0 + (1) D-3-Hydroxyhexanoyl-[acp]_c0 <=> (1) NADPH_c0 + (1) 3-Oxohexanoyl-[acp]_c0	=		=	=	=	=	=	=	=	=		=	=	=	=	=	=	=	=	=	=	=	=	=	=			<	<			=	<				<	>	=				((fig|391904.18.peg.146))		((fig|473819.17.peg.1082))	((fig|471853.12.peg.3711 or fig|471853.12.peg.1448 or fig|471853.12.peg.803 or fig|471853.12.peg.3940 or fig|471853.12.peg.2694 or fig|471853.12.peg.2467 or fig|471853.12.peg.515 or fig|471853.12.peg.4185 or fig|471853.12.peg.4176 or fig|471853.12.peg.2978 or fig|471853.12.peg.3579 or fig|471853.12.peg.2315 or fig|471853.12.peg.1482 or fig|471853.12.peg.3503 or fig|471853.12.peg.2369 or fig|47185…	((fig|547043.15.peg.1110))
rxn08094_c0	2-Oxoglutarate dehydrogenase complex_c0	(1) NAD_c0 + (1) CoA_c0 + (1) 2-Oxoglutarate_c0 <=> (1) NADH_c0 + (1) CO2_c0 + (1) Succinyl-CoA_c0		=	=		=		=	=	=		=		=	=	=	=	=	=	=	=	=	=	=	=	=	=	=	=	=	=	=		=	=	=	=	=	=	=	=	=	=		((fig|1207543.7.peg.342))	((fig|473819.17.peg.1607))		((fig|547043.15.peg.1322))
rxn00341_c0	N-Carbamoyl-L-aspartate amidohydrolase_c0	(1) H2O_c0 + (2) H+_c0 + (1) N-Carbamoyl-L-aspartate_c0 <=> (1) L-Aspartate_c0 + (1) CO2_c0 + (1) NH3_c0																															>					>
rxn01274_c0	(R)-S-Lactoylglutathione hydrolase_c0	(1) H2O_c0 + (1) (R)-S-Lactoylglutathione_c0 <=> (1) GSH_c0 + (1) H+_c0 + (1) D-Lactate_c0										>	>	>	>	>	>	>	>	>	>	>	>	>	>	>	>	>	>	>	>	>	>	>	>	>	>	>	>	>	>	>	>	>
rxn05434_c0	6-methyl-trans-oct-2-enoyl-ACP:NAD+ oxidoreductase (A-specific)_c0	(1) NADH_c0 + (1) H+_c0 + (1) 6-methyl-trans-oct-2-enoyl-ACP_c0 <=> (1) NAD_c0 + (1) 6-methyl-octanoyl-ACP_c0				>		>		>	>		>			>	>	>	>	>			>		>		>	>			>		>	>	>	>	>		>		>	>	>	>				((fig|471853.12.peg.2314))
rxn13139_c0	Nucleoside triphosphatase_c0	(3) H2O_c0 + (1) GTP_c0 <=> (3) Phosphate_c0 + (3) H+_c0 + (1) Guanosine_c0		<																																										gapfilled
rxn05401_c0	13-methyl-3-oxo-tetra-decanoyl-ACP:NADP+ oxidoreductase_c0	(1) NADPH_c0 + (1) H+_c0 + (1) 13-methyl-3-oxo-tetra-decanoyl-ACP_c0 <=> (1) NADP_c0 + (1) 13-methyl-3-hydroxy-tetra-decanoyl-ACP_c0	=	>	=	=	=	=	=	=	=	=	>	=	=	=	=	=	=	=	=	=	=	=	=	=	=	>	>	>	>	>	>	=	>	>	>	>	>	>	=	>	>	>	((fig|391904.18.peg.146))	gapfilled	((fig|473819.17.peg.1082))	((fig|471853.12.peg.2694 or fig|471853.12.peg.515 or fig|471853.12.peg.2467 or fig|471853.12.peg.2978 or fig|471853.12.peg.4176 or fig|471853.12.peg.4185 or fig|471853.12.peg.3579 or fig|471853.12.peg.3503 or fig|471853.12.peg.2315 or fig|471853.12.peg.1482 or fig|471853.12.peg.122 or fig|471853.12.peg.2369 or fig|471853.12.peg.1540 or fig|471853.12.peg.3711 or fig|471853.12.peg.1448 or fig|47185…	((fig|547043.15.peg.1110))
rxn03440_c0	R05076_c0	(1) L-erythro-3-Methylmalyl-CoA_c0 <=> (1) H2O_c0 + (1) Mesaconyl-CoA_c0				=			=											=				=																								((fig|471853.12.peg.1956))
rxn12666_c0	Pyridoxal transport_c0	(1) Pyridoxal_e0 <=> (1) Pyridoxal_c0																>
rxn00474_c0	L-serine hydro-lyase (adding indole; L-tryptophan-forming)_c0	(1) L-Serine_c0 + (1) indol_c0 <=> (1) H2O_c0 + (1) L-Tryptophan_c0	>	=	=	>	>	=	=	=	>	>	>	>	>	>	>	=	>	>	>	>	>	>	>	>	>	>	>	>	>	=	>	>	>	>	>	>	>	>		>	>	>	((fig|391904.18.peg.1400) and (fig|391904.18.peg.1399))	((fig|1207543.7.peg.39) and (fig|1207543.7.peg.38))	((fig|473819.17.peg.1715) and (fig|473819.17.peg.1714))	((fig|471853.12.peg.2212) and (fig|471853.12.peg.2213)) or ((fig|471853.12.peg.4006))	((fig|547043.15.peg.1254) and (fig|547043.15.peg.1253))
rxn04618_c0	UDP-glucose:pelargonidin 3-O-rutinoside 5-O-beta-D-glucosyltransferase_c0	(1) UDP-glucose_c0 + (1) Pelargonidin 3-O-rutinoside_c0 <=> (1) UDP_c0 + (1) Pelargonidin 3-rutinoside-5-glucopyranoside_c0	=																																										((fig|391904.18.peg.39))
rxn00562_c0	(S)-ureidoglycolate urea-lyase (glyoxylate-forming)_c0	(1) Ureidoglycolate_c0 <=> (1) Urea_c0 + (1) Glyoxalate_c0																						<
rxn01210_c0	10-Formyltetrahydrofolate:L-glutamate ligase (ADP-forming)_c0	(1) ATP_c0 + (1) L-Glutamate_c0 + (1) 10-Formyltetrahydrofolate_c0 <=> (1) ADP_c0 + (1) Phosphate_c0 + (1) H+_c0 + (1) 10-Formyl-THF-L-glutamate_c0	>	>	>	>	>	>	>	>	>	>	>	>	>	>	>	>	>	>	>	>	>	>	>	>	>	>	>	>	>	>	>	>	>	>	>	>	>	>	>	>	>	>	((fig|391904.18.peg.890) and (fig|391904.18.peg.890))	((fig|1207543.7.peg.1084) and (fig|1207543.7.peg.1084))	((fig|473819.17.peg.1406) and (fig|473819.17.peg.1406))	((fig|471853.12.peg.2561) and (fig|471853.12.peg.2561))	((fig|547043.15.peg.603) and (fig|547043.15.peg.603))
rxn02173_c0	D-Galactonate hydro-lyase_c0	(1) D-Galactonate_c0 <=> (1) 2-Dehydro-3-deoxy-D-galactonate_c0 + (1) H2O_c0	>	>	>	>	>	>	>	>	>					>	>	>			>				>		>					>													gapfilled	gapfilled	gapfilled	gapfilled	gapfilled
rxn00184_c0	L-Glutamate:NADP+ oxidoreductase (deaminating)_c0	(1) H2O_c0 + (1) NADP_c0 + (1) L-Glutamate_c0 <=> (1) NADPH_c0 + (1) NH3_c0 + (1) 2-Oxoglutarate_c0 + (1) H+_c0	=	=	=	=	=	=	=	=	=	=	=	=	=	=	=	=	=	=	=	=	=	=	=	=	=	=	=	=	=	=	=	=	=	=	=	=	=	=	=	=	=	=	((fig|391904.18.peg.10))	((fig|1207543.7.peg.1684))	((fig|473819.17.peg.699))	((fig|471853.12.peg.345))	((fig|547043.15.peg.1458))
rxn00589_c0	salicylate,NADH:oxygen oxidoreductase (1-hydroxylating, decarboxylating)_c0	(1) O2_c0 + (1) SALC_c0 + (2) H+_c0 + (1) NADH_c0 <=> (1) CO2_c0 + (1) NAD_c0 + (1) Catechol_c0 + (1) H2O_c0		>		>	>		>	>				>							>	=		>					>		>		>								>	>		>		gapfilled		gapfilled	gapfilled
rxn01374_c0	Creatinine amidohydrolase_c0	(1) H2O_c0 + (1) Creatinine_c0 <=> (1) Creatine_c0	>													>	>		>	>					>	>		>			>														gapfilled
rxn01225_c0	Guanine aminohydrolase_c0	(1) H2O_c0 + (1) H+_c0 + (1) Guanine_c0 <=> (1) NH3_c0 + (1) XAN_c0			>	>						>	>	>	>	>	>	>	>	>	>	>	>	>	>	>	>		>	>	>	>	>	>	>	>	>	>	>	>	>	>	>	>			((fig|473819.17.peg.1558))	((fig|471853.12.peg.155)) or ((fig|471853.12.peg.3167 or fig|471853.12.peg.2930))
rxn05455_c0	12-methyl-tridecanoyl-ACP:[acyl-carrier-protein] transferase_c0	(1) CoA_c0 + (2) H+_c0 + (1) 12-methyl-tridecanoyl-ACP_c0 <=> (1) fa1coa_c0 + (1) ACP_c0				=													=	=		=		=			=																=					((fig|471853.12.peg.1803))
rxn01977_c0	alpha-D-Glucose 6-phosphate ketol-isomerase_c0	(1) D-glucose-6-phosphate_c0 <=> (1) beta-D-Glucose 6-phosphate_c0	=	=	=	=	=	=	=	=	=	=	=	=	=	=	=	=	=	=	=	=	=	=	=	=	=	=	=	=	=	=	=	=	=	=	=	=	=	=	=	=	=	=	((fig|391904.18.peg.415))	((fig|1207543.7.peg.1628))	((fig|473819.17.peg.386))	((fig|471853.12.peg.292))	((fig|547043.15.peg.380))
rxn09431_c0	fatty-acyl-CoA synthase (n-C16:0CoA)_c0	(1) Malonyl-CoA_c0 + (3) H+_c0 + (1) Myristoyl-CoA_c0 + (2) NADPH_c0 <=> (1) Palmitoyl-CoA_c0 + (1) CO2_c0 + (1) H2O_c0 + (1) CoA_c0 + (2) NADP_c0																																>
rxn08712_c0	heptosyltransferase III (LPS core synthesis)_c0	(1) phospho-heptosyl-heptosyl-kdo2-lipidA_c0 + (1) ADP-L-glycero-D-manno-heptose_c0 <=> (1) ADP_c0 + (1) heptosyl-phospho-heptosyl-heptosyl-kdo2-lipidA_c0	>	>	>	>		>	>		>	>	>	>	>	>	>		>		>	>	>	>	>	>		>	>		>		>					>			>				gapfilled	gapfilled	gapfilled	gapfilled
rxn08802_c0	Lysophospholipase L1 (2-acylglycerophosphotidate, n-C18:1) (periplasm)_c0	(1) H2O_c0 + (1) 1-octadec-11-enoyl-sn-glycerol 3-phosphate_c0 <=> (2) H+_c0 + (1) Glycerol-3-phosphate_c0 + (1) octadecenoate_c0	=	=	=	=	=	=	=	=	=	=	=	=	=	=	=	=	=	=	=	=	=	=	=	=	=	=		=	=	=	=	=	=	=	=	=	=	=	=	=	=	=	((fig|391904.18.peg.82))	((fig|1207543.7.peg.302)) or ((fig|1207543.7.peg.1934 or fig|1207543.7.peg.1692))	((fig|473819.17.peg.661))	((fig|471853.12.peg.465 or fig|471853.12.peg.686))	((fig|547043.15.peg.1490))
rxn00593_c0	3,4-dihydroxybenzoate carboxy-lyase (catechol-forming)_c0	(1) H+_c0 + (1) Protocatechuate_c0 <=> (1) CO2_c0 + (1) Catechol_c0													<
rxn05247_c0	FACOAL140(ISO)_c0	(1) ATP_c0 + (1) CoA_c0 + (1) fa1_c0 <=> (1) PPi_c0 + (1) AMP_c0 + (1) fa1coa_c0	>	>	>	>	>	>	>	>	>	>	>	>	>	>	>	>	>	>	>	>	>	>	>	>	>	>	>	>	>	>	>	>	>	>	>	>	>	>	>	>	>	>	((fig|391904.18.peg.425 or fig|391904.18.peg.1631 or fig|391904.18.peg.607 or fig|391904.18.peg.1054))	((fig|1207543.7.peg.2163 or fig|1207543.7.peg.829 or fig|1207543.7.peg.202 or fig|1207543.7.peg.905 or fig|1207543.7.peg.1832 or fig|1207543.7.peg.942 or fig|1207543.7.peg.1654))	((fig|473819.17.peg.1849 or fig|473819.17.peg.1697 or fig|473819.17.peg.1702 or fig|473819.17.peg.1042))	((fig|471853.12.peg.1897 or fig|471853.12.peg.2588))	((fig|547043.15.peg.1144 or fig|547043.15.peg.1266 or fig|547043.15.peg.1082 or fig|547043.15.peg.1652))
rxn02481_c0	(3E)-4-(2-Carboxyphenyl)-2-oxobut-3-enoate 2-carboxybenzaldehyde-lyase_c0	(1) trans-2'-Carboxybenzalpyruvate_c0 + (1) H2O_c0 <=> (1) Pyruvate_c0 + (1) o-Formylbenzoic acid_c0															>
rxn01362_c0	Orotidine-5'-phosphate:diphosphate phospho-alpha-D-ribosyl-transferase_c0	(1) PPi_c0 + (1) H+_c0 + (1) Orotidylic acid_c0 <=> (1) PRPP_c0 + (1) Orotate_c0	<	<	<	<	<	<	<	<	<	<	<		<	<	<	<	<	<	<	<	<	<	<	<	<	<	<	<	<	<		<	<	<	<		<	<	<	<	<	<	((fig|391904.18.peg.1478)) or ((fig|391904.18.peg.2022))	((fig|1207543.7.peg.422)) or ((fig|1207543.7.peg.1433))	((fig|473819.17.peg.1801)) or ((fig|473819.17.peg.22))	((fig|471853.12.peg.1826 or fig|471853.12.peg.3639)) or ((fig|471853.12.peg.3509))	((fig|547043.15.peg.1130)) or ((fig|547043.15.peg.48))
rxn04133_c0	R06064_c0	(1) H2O_c0 + (1) 5-Hydroxyisourate_c0 <=> (1) CO2_c0 + (1) H+_c0 + (1) Allantoin_c0	=	=	=	=	>	=	=	=	>	>	>	>	>	>	>	=	>	=	>	>	>	>	>	=	>	=	>	=	>	>	=	>	=	>	>	=	>	>	=	>	>	>	()	()	()	()	()
rxn05341_c0	(3R)-3-Hydroxyoctanoyl-[acyl-carrier-protein]:NADP+ oxidoreductase_c0	(1) NADP_c0 + (1) (R)-3-Hydroxyoctanoyl-[acyl-carrier protein]_c0 <=> (1) NADPH_c0 + (1) H+_c0 + (1) 3-oxooctanoyl-acp_c0	=		=	=	=	=	=	=	=	=		=	=	=	=	=	=	=	=	=	=	=	=	=	=			<	<			=	<				<	>	=				((fig|391904.18.peg.146))		((fig|473819.17.peg.1082))	((fig|471853.12.peg.3579 or fig|471853.12.peg.4185 or fig|471853.12.peg.2978 or fig|471853.12.peg.4176 or fig|471853.12.peg.2467 or fig|471853.12.peg.515 or fig|471853.12.peg.2694 or fig|471853.12.peg.2369 or fig|471853.12.peg.1540 or fig|471853.12.peg.122 or fig|471853.12.peg.1482 or fig|471853.12.peg.2315 or fig|471853.12.peg.3503 or fig|471853.12.peg.3711 or fig|471853.12.peg.3940 or fig|47185…	((fig|547043.15.peg.1110))
rxn07488_c0	R07673_c0	(1) GDP-L-gulose_c0 <=> (1) GDP-L-galactose_c0																					=
rxn00265_c0	citrate oxaloacetate-lyase (forming acetate from the pro-S carboxymethyl group of citrate)_c0	(1) Citrate_c0 <=> (1) Acetate_c0 + (1) Oxaloacetate_c0										>		>	>			>															>					>				>
rxn09659_c0	Transport of spermine, extracellular_c0	(1) Spermine_e0 <=> (1) Spermine_c0		>		>		>																				>		>					>				>							gapfilled		gapfilled
rxn01199_c0	ATP:D-xylulose 5-phosphotransferase_c0	(1) ATP_c0 + (1) D-Lyxulose_c0 <=> (1) ADP_c0 + (1) H+_c0 + (1) D-Xylulose5-phosphate_c0	=	=	=	=	=	=	=	=	=	=	=	=	=	<	<	=	=	=		=		=		=	=	=	=	=	=		=	=		=	=	=	=	=	=	=	=	<	((fig|391904.18.peg.571))	((fig|1207543.7.peg.725))	((fig|473819.17.peg.162))	((fig|471853.12.peg.3300))	((fig|547043.15.peg.149 or fig|547043.15.peg.166))
rxn12520_c0	TRANS-RXNAVI-26524.ce.brachyexp.ALLOSE_c0	(1) H+_e0 + (1) D-Allose_e0 <=> (1) H+_c0 + (1) D-Allose_c0																					<
rxn03004_c0	10-Formyltetrahydrofolate:5'-phosphoribosylglycinamide formyltransferase_c0	(1) 10-Formyltetrahydrofolate_c0 + (1) GAR_c0 <=> (1) H+_c0 + (1) Tetrahydrofolate_c0 + (1) N-Formyl-GAR_c0				=						=	=		=			=	=	=							=			=	=	=		=					=		=							((fig|471853.12.peg.945 or fig|471853.12.peg.3007)) or ((fig|471853.12.peg.3007 or fig|471853.12.peg.945))
rxn05663_c0	TRANS-RXNBWI-115637.ce.maizeexp.TRP_c0	(1) L-Tryptophan_e0 + (1) H+_e0 <=> (1) L-Tryptophan_c0 + (1) H+_c0	=	=	=		=	=	=	=	=	=	>	=	=			=		>		>				>		>	>	>	>	>	>	>	>			>	>	>	>				((fig|391904.18.peg.2500))	((fig|1207543.7.peg.248))	((fig|473819.17.peg.581))		((fig|547043.15.peg.1525))
rxn01361_c0	(S)-dihydroorotate:NAD+ oxidoreductase_c0	(1) NAD_c0 + (1) S-Dihydroorotate_c0 <=> (1) NADH_c0 + (1) H+_c0 + (1) Orotate_c0																																			<
rxn00420_c0	O-phospho-L-serine phosphohydrolase_c0	(1) H2O_c0 + (1) phosphoserine_c0 <=> (1) Phosphate_c0 + (1) L-Serine_c0	>	>	>	>	>	>	>	>	>	>	>	>	>	>	>	>	>	>	>	=	>	>	>	>	>	>	>	>	>	>	>	>	>	>	>	>	>	>	>	>	>	>	((fig|391904.18.peg.2188))	((fig|1207543.7.peg.197))	((fig|473819.17.peg.2132))	((fig|471853.12.peg.2312 or fig|471853.12.peg.3253))	((fig|547043.15.peg.21))
rxn00478_c0	L-tryptophan:oxygen 2,3-oxidoreductase (decyclizing)_c0	(1) O2_c0 + (1) L-Tryptophan_c0 <=> (1) N-Formylkynurenine_c0				=																																										((fig|471853.12.peg.957)) or ((fig|471853.12.peg.957))
rxn01117_c0	D-arabinose-5-phosphate aldose-ketose-isomerase_c0	(1) D-Arabinose5-phosphate_c0 <=> (1) D-Ribulose5-phosphate_c0				=			<																																							((fig|471853.12.peg.1700)) or ((fig|471853.12.peg.641))
rxn03954_c0	L-idonate:NADP oxidoreductase_c0	(1) NADP_c0 + (1) L-Idonate_c0 <=> (1) NADPH_c0 + (1) H+_c0 + (1) 5-Dehydrogluconate_c0													=															=
rxn01817_c0	N,N-Dimethylformamide amidohydrolase_c0	(1) H2O_c0 + (1) DMF_c0 <=> (1) Formate_c0 + (1) (CH3)2NH_c0																																=
rxn02832_c0	(1R,6R)-6-hydroxy-2-succinylcyclohexa-2,4-diene-1-carboxylate hydrolyase (2-succinylbenzoate-forming)_c0	(1) H2O_c0 + (1) Succinylbenzoate_c0 <=> (1) SHCHC_c0			<	<							=			=	=	=	=	=	=	=	=	=	<	=	=	=	=	<	=	=	<	=	<	<	<	<	<	<	<	<	<	<			gapfilled	((fig|471853.12.peg.3230))
rxn02287_c0	S-adenosyl-L-methionine:uroporphyrin-III C-methyltransferase_c0	(2) S-Adenosyl-L-methionine_c0 + (1) UroporphyrinogenIII_c0 <=> (1) Precorrin 2_c0 + (2) S-Adenosyl-homocysteine_c0 + (1) H+_c0	>	>	>		>	>	>	>	>	>	>	>	>					>			>				>	>	>	>	>	>	>	>	>	>	>	>	>	>	>	>	>	>	gapfilled	gapfilled	gapfilled		gapfilled
rxn02222_c0	Indole-3-acetamide amidohydrolase_c0	(1) H2O_c0 + (1) Indole-3-acetamide_c0 <=> (1) NH3_c0 + (1) Indoleacetate_c0		>		>																																								((fig|1207543.7.peg.75))		((fig|471853.12.peg.1077 or fig|471853.12.peg.2573))
rxn08706_c0	hexadecenoyl-coa cis-trans isomerization_c0	(1) Hexadecenoyl-CoA_c0 <=> (1) H+_c0 + (1) (2E)-Hexadecenoyl-CoA_c0					>		>	>				>							>			>						>				>															gapfilled
rxn00795_c0	N6-D-Biotinyl-L-lysine amidohydrolase_c0	(1) H2O_c0 + (1) Biocytin_c0 <=> (1) L-Lysine_c0 + (1) BIOT_c0																			=												=			=	=	=	=				=	=
rxn01204_c0	4-aminobutanoate:2-oxoglutarate aminotransferase_c0	(1) 2-Oxoglutarate_c0 + (1) GABA_c0 <=> (1) L-Glutamate_c0 + (1) 4-Oxobutanoate_c0			=	>						>					=		=		=				=						=										>						((fig|473819.17.peg.801))	gapfilled
rxn14293_c0	dTDP-4-amino-4,6-dideoxy-D-glucose ammonia-lyase (dTDP-3-oxo-4,6-dideoxy-D-glucose-forming)_c0	(1) dTDP-4-amino-4,6-dideoxy-D-glucose_c0 <=> (1) NH3_c0 + (1) dTDP-3-oxo-4,6-dideoxy-D-glucose_c0													=						=						=
rxn08827_c0	Lysophospholipase L2 (acyltransferase, 2-acyl-glycerophosphoethanolamine, n-C16:0)_c0	(1) Phosphatidylglycerol dihexadecanoyl_c0 + (1) 2-Acyl-sn-glycero-3-phosphoethanolamine (n-C16:0)_c0 <=> (1) acyl phosphatidylglycerol hexadecanoyl_c0 + (1) Glycerophosphoethanolamine_c0											<				<				<																			<
rxn00778_c0	D-Ribose 1,5-phosphomutase_c0	(1) Ribose 1-phosphate_c0 <=> (1) ribose-5-phosphate_c0				=		=																																								((fig|471853.12.peg.2110))
rxn09649_c0	ATP-dependent permease AUS1_c0	(1) Zymosterol_e0 <=> (1) Zymosterol_c0						>	<				<	<	>			<		<	<			<	<	<		<	<			<	<	>	<	>	<	<	<	<		<	>	>
rxn11402_c0	2',3'-Cyclic UMP transport in via proton symport_c0	(1) 2',3'-Cyclic UMP_e0 + (1) H+_e0 <=> (1) 2',3'-Cyclic UMP_c0 + (1) H+_c0	>	<											>																										>				gapfilled	gapfilled
rxn10167_c0	TRANS-RXN-181A.cp_c0	(1) L-Idonate_e0 + (1) H+_e0 <=> (1) L-Idonate_c0 + (1) H+_c0																												>
rxn03921_c0	R05649_c0	(1) H2O_c0 + (1) NAD_c0 + (1) 1-Hydroxy-2-naphthaldehyde_c0 <=> (1) NADH_c0 + (2) H+_c0 + (1) 1-Hydroxy-2-naphthoate_c0	=	=	=	=	=	=	=	=	=	=	=	=	=	=	=	=	=	=	=	=	=	=	=	=	=	=	=	=	=		=	=	=	=	=	=	=	=	=	=	=	=	((fig|391904.18.peg.163))	((fig|1207543.7.peg.171))	((fig|473819.17.peg.485))	((fig|471853.12.peg.559))	((fig|547043.15.peg.468))
rxn00175_c0	Acetate:CoA ligase (AMP-forming)_c0	(1) ATP_c0 + (1) CoA_c0 + (1) Acetate_c0 <=> (1) PPi_c0 + (1) AMP_c0 + (1) Acetyl-CoA_c0 + (1) H+_c0				=										=			=		=																											((fig|471853.12.peg.610))
rxn05437_c0	12-methyl-trans-tetra-dec-2-enoyl-ACP:NAD+ oxidoreductase (A-specific)_c0	(1) 12-methyl-trans-tetra-dec-2-enoyl-ACP_c0 + (1) NADH_c0 + (1) H+_c0 <=> (1) 12-methyl-tetra-decanoyl-ACP_c0 + (1) NAD_c0	>	>		>	>	>		>	>	>	>			>	>	>	>	>			>	>	>	>	>	>			>		>	>		>	>		>		>	>	>	>	gapfilled	gapfilled		((fig|471853.12.peg.2314))	gapfilled
rxn09129_c0	Phospholipase A1 (phosphatidate, n-C18:1) (periplasm)_c0	(1) H2O_c0 + (1) 1,2-dioctadec-11-enoyl-sn-glycerol 3-phosphate_c0 <=> (1) 2-octadec-11-enoyl-sn-glycerol 3-phosphate_c0 + (1) H+_c0 + (1) octadecenoate_c0	<	>	>	>	<	>	>	>	<	>	>	>	>	>	>	<	>	>	>	>	>	<	>	<	>	>		<	>	<	<	<	<	<	>	<	<	<	<	>	<	>	gapfilled	gapfilled	gapfilled	gapfilled	gapfilled
rxn01997_c0	dTDPglucose 4,6-hydro-lyase_c0	(1) dTDPglucose_c0 <=> (1) H2O_c0 + (1) dTDP-4-oxo-6-deoxy-D-glucose_c0	>	>	>	>	>	>	>	>	>	>	>	>	>	>	>	>	>	>	>	>	>	>	>	>	>	>	>	>	>		>	>	>	>	>	>	>	>	>	>	>	>	((fig|391904.18.peg.2452))	((fig|1207543.7.peg.545 or fig|1207543.7.peg.550 or fig|1207543.7.peg.120))	((fig|473819.17.peg.1088 or fig|473819.17.peg.921 or fig|473819.17.peg.5))	((fig|471853.12.peg.1185))	((fig|547043.15.peg.1576 or fig|547043.15.peg.1566))
rxn00991_c0	(S)-3-hydroxy-3-methylglutaryl-CoA acetoacetate-lyase (acetyl-CoA-forming)_c0	(1) HMG-CoA_c0 <=> (1) Acetyl-CoA_c0 + (1) Acetoacetate_c0				=				<					<						<													<														((fig|471853.12.peg.3842))
rxn10192_c0	CDP-glycerol:poly(glycerophosphate) glycerophosphotransferase_c0	(45) CDPglycerol_c0 + (1) N-Acetyl-beta-D-mannosaminyl-1,4-N-acetyl-D- glucosaminyldiphosphoundecaprenol_c0 <=> (45) CMP_c0 + (45) H+_c0 + (1) Prenol-45n teichoic acid_c0				=	>			>								>		>	=				=		>			>		>		>	>	>	>		>	>		>	>	>				(() and (fig|471853.12.peg.1195))	gapfilled
rxn03465_c0	Acylneuraminyl hydrolase_c0	(1) Neu5Ac_c0 + (1) GT1b_c0 <=> (1) H2O_c0 + (1) GQ1_c0	=		=	=	=	=	=	=	=			=	=	=	=		=		=	=	=	=	=		=				=			=		=	=	=	=		=	=	=	=	((fig|391904.18.peg.624 or fig|391904.18.peg.1968))		((fig|473819.17.peg.725 or fig|473819.17.peg.593 or fig|473819.17.peg.860 or fig|473819.17.peg.861 or fig|473819.17.peg.859 or fig|473819.17.peg.731 or fig|473819.17.peg.497 or fig|473819.17.peg.1262 or fig|473819.17.peg.1219 or fig|473819.17.peg.500 or fig|473819.17.peg.1220 or fig|473819.17.peg.1280 or fig|473819.17.peg.221 or fig|473819.17.peg.1221 or fig|473819.17.peg.512 or fig|473819.17.peg…	((fig|471853.12.peg.3570 or fig|471853.12.peg.1313 or fig|471853.12.peg.3320 or fig|471853.12.peg.4036 or fig|471853.12.peg.2834 or fig|471853.12.peg.2710))	((fig|547043.15.peg.781 or fig|547043.15.peg.1428 or fig|547043.15.peg.719 or fig|547043.15.peg.782))
rxn01452_c0	(S)-3-Hydroxybutanoyl-CoA:NADP+ oxidoreductase_c0	(1) NADP_c0 + (1) (S)-3-Hydroxybutyryl-CoA_c0 <=> (1) NADPH_c0 + (1) H+_c0 + (1) Acetoacetyl-CoA_c0				=				<																																	<					((fig|471853.12.peg.1541)) or ((fig|471853.12.peg.1541))
rxn00433_c0	sarcosine:oxygen oxidoreductase (demethylating)_c0	(1) H2O_c0 + (1) O2_c0 + (1) Sarcosine_c0 <=> (1) Glycine_c0 + (1) H2O2_c0 + (1) Formaldehyde_c0																										<				>			>						>			>
rxn01115_c0	6-phospho-D-gluconate:NADP+ 2-oxidoreductase (decarboxylating)_c0	(1) NADP_c0 + (1) 6-Phospho-D-gluconate_c0 <=> (1) NADPH_c0 + (1) CO2_c0 + (1) D-Ribulose5-phosphate_c0	>	>	>	>	>	>	>	>	>	>	>	>	>	>	>		>	>	>	>	>	>	>	>	>		>	>	>	>		>	>	>	>		>	>	>	>	>	>	((fig|391904.18.peg.666 or fig|391904.18.peg.205))	((fig|1207543.7.peg.1262 or fig|1207543.7.peg.1365))	((fig|473819.17.peg.2044 or fig|473819.17.peg.422))	((fig|471853.12.peg.3591 or fig|471853.12.peg.4))	((fig|547043.15.peg.416 or fig|547043.15.peg.965))
rxn05345_c0	dodecanoyl-[acyl-carrier-protein]:malonyl-[acyl-carrier-protein] C-acyltransferase (decarboxylating)_c0	(1) Dodecanoyl-ACP_c0 + (1) Malonyl-acyl-carrierprotein-_c0 <=> (1) ACP_c0 + (1) CO2_c0 + (1) 3-oxotetradecanoyl-acp_c0	>		>	>	>	>	>	>	>	>		>	>	>	>	>	>	>	>	>	>	>	>	>	>			>	>			>	>				>	>	>				gapfilled		gapfilled	((fig|471853.12.peg.1802) and (fig|471853.12.peg.1800)) or ((fig|471853.12.peg.1417))	gapfilled
rxn05605_c0	Maltose permease MAL31_c0	(1) H+_e0 + (1) L-Malate_e0 <=> (1) H+_c0 + (1) L-Malate_c0																					=			=
rxn00424_c0	L-Serine:glyoxylate aminotransferase_c0	(1) Glyoxalate_c0 + (1) L-Serine_c0 <=> (1) Glycine_c0 + (1) Hydroxypyruvate_c0												>										<			<
rxn02489_c0	ATP:1D-myo-inositol-1,3,4,6-tetrakisphosphate 5-phosphotransferase_c0	(1) ATP_c0 + (1) Inositol 1,3,4,6-tetrakisphosphate_c0 <=> (1) Inositol 1,3,4,5,6-pentakisphosphate_c0 + (1) ADP_c0	<	>		=				>			>																																gapfilled	gapfilled		((fig|471853.12.peg.3530))
rxn12594_c0	Ala-His transport via proton symport_c0	(1) Ala-His_e0 + (2) H+_e0 <=> (1) Ala-His_c0 + (2) H+_c0		<				<		<																					<												<	<		gapfilled
rxn00237_c0	ATP:GDP phosphotransferase_c0	(1) ATP_c0 + (1) GDP_c0 <=> (1) GTP_c0 + (1) ADP_c0		>		=				>		=	=		=	=	=	=	=	=	=	=	=	=	=	=	=	=		=	=	=	=	=	=	=	=	=	=	=	=	=	=	=		gapfilled		((fig|471853.12.peg.2551))
rxn03291_c0	7alpha-Hydroxy-5beta-cholestan-3-one:NADP+ delta4-oxidoreductase_c0	(1) 7alpha-Hydroxy-5beta-cholestan-3-one_c0 + (1) NADP_c0 <=> (1) H+_c0 + (1) 7alpha-Hydroxycholest-4-en-3-one_c0 + (1) NADPH_c0	<							<						<	<		<				<				<				<										<				gapfilled
rxn00626_c0	D-Mannitol:ferricytochrome-c 2-oxidoreductase_c0	(1) D-Mannitol_c0 + (2) Cytochrome c3+_c0 <=> (2) Cytochrome c2+_c0 + (1) D-Fructose_c0 + (2) H+_c0																					<
rxn04413_c0	R06558_c0	(1) GTP_c0 + (1) Adenosyl cobinamide_c0 <=> (1) GDP_c0 + (1) H+_c0 + (1) Adenosyl cobinamide phosphate_c0			=	=	=	=	=		=		=		=		>	=	=	=	>					=	=	=	=		=	>		=	=	=	=		=	=	=	=	=	=			((fig|473819.17.peg.1036))	((fig|471853.12.peg.1506 or fig|471853.12.peg.3268))	((fig|547043.15.peg.1649))
rxn02988_c0	glycerone phosphate:iminosuccinate alkyltransferase (cyclizing)_c0	(2) H2O_c0 + (1) Phosphate_c0 + (1) Quinolinate_c0 <=> (1) Glycerone-phosphate_c0 + (1) Iminoaspartate_c0	<	<	<	<	<		<	<	<																	<		<															((fig|391904.18.peg.910))	((fig|1207543.7.peg.2055))	gapfilled	((fig|471853.12.peg.2770))	gapfilled
rxn05408_c0	2-methylpropionyl-CoA:[acyl-carrier-protein] transferase_c0	(1) Isobutyryl-CoA_c0 + (1) ACP_c0 <=> (1) CoA_c0 + (1) H+_c0 + (1) isobutyryl-ACP_c0				=													=	=		=		=			=																=					((fig|471853.12.peg.1803))
rxn02693_c0	Dimethylallyl-diphosphate:aspulvinone-E dimethylallyltransferase_c0	(2) DMAPP_c0 + (1) Aspulvinone E_c0 <=> (2) PPi_c0 + (2) H+_c0 + (1) Aspulvinone H_c0													=
rxn03958_c0	1-Deoxy-D-xylulose-5-phosphate isomeroreductase_c0	(1) NADP_c0 + (1) 2-C-methyl-D-erythritol4-phosphate_c0 <=> (1) NADPH_c0 + (1) H+_c0 + (1) 1-deoxy-D-xylulose5-phosphate_c0	=	=	=	=	=	=	=	=	=		=		=	=	=	=	=	=	=	=	=	=	=	=	=	=	=	=	=	=	=	<	=	=	=	=	=	=	=	=	=	=	((fig|391904.18.peg.780))	((fig|1207543.7.peg.1003))	((fig|473819.17.peg.1319))	((fig|471853.12.peg.2492))	((fig|547043.15.peg.685))
rxn02861_c0	3-Methylcatechol:oxygen 2,3-oxidoreductase(decyclizing)_c0	(1) O2_c0 + (1) 3-Methylcatechol_c0 <=> (1) H+_c0 + (1) 2-Hydroxy-6-oxo-hept-2,4-dienoate_c0				=															=																				=							((fig|471853.12.peg.862))
rxn09125_c0	Phospholipase A1 (phosphatidate, n-C14:1) (periplasm)_c0	(1) H2O_c0 + (1) 1,2-ditetradec-7-enoyl-sn-glycerol 3-phosphate_c0 <=> (1) tetradecenoate_c0 + (1) H+_c0 + (1) 2-tetradec-7-enoyl-sn-glycerol 3-phosphate_c0	>	<	<	>	<	>	<	>	>	>	<	>	>	>	<	<	<	>	>	<	<	>	<	>	<	<		>	>	>	<	>	>	>	>	<	>	<	<	>	<	>	gapfilled	gapfilled	gapfilled	gapfilled	gapfilled
rxn08816_c0	Lysophospholipase L1 (2-acylglycerophosphoglycerol, n-C18:1) (periplasm)_c0	(1) H2O_c0 + (1) 1-Acyl-sn-glycero-3-phosphoglycerol octadec-11-enoyl_c0 <=> (1) H+_c0 + (1) Glycerophosphoglycerol_c0 + (1) octadecenoate_c0	=	=	=	=	=	=	=	=	=	=	=	=	=	=	=	=	=	=	=	=	=	=	=	=	=	=		=	=	=	=	=	=	=	=	=	=	=	=	=	=	=	((fig|391904.18.peg.82))	((fig|1207543.7.peg.302)) or ((fig|1207543.7.peg.1692 or fig|1207543.7.peg.1934))	((fig|473819.17.peg.661))	((fig|471853.12.peg.465 or fig|471853.12.peg.686))	((fig|547043.15.peg.1490))
rxn06736_c0	(N-Acetylneuraminyl)-galactosylglucosylceramide N-acetylgalactosaminyltransferase_c0	(1) GM3_c0 + (1) UDP-N-acetyl-D-galactosamine_c0 <=> (1) UDP_c0 + (1) GM2_c0	<																					<																					gapfilled
rxn00751_c0	ATP:choline phosphotransferase_c0	(1) ATP_c0 + (1) Choline_c0 <=> (1) Phosphocholine_c0 + (1) ADP_c0 + (1) H+_c0		>	>		>	>	>	>	>	=		=		=	=		=		=	=	=	=	=		>			>				=	>					<				>		gapfilled	gapfilled		gapfilled
rxn01456_c0	D-galacturonate:NAD+ 1-oxidoreductase_c0	(1) H2O_c0 + (1) NAD_c0 + (1) D-Galacturonate_c0 <=> (2) H+_c0 + (1) D-Mucic acid_c0 + (1) NADH_c0	>			>	>		>		>				<												>																		gapfilled			gapfilled	gapfilled
rxn10791_c0	GTP diphosphohydrolase_c0	(1) GTP_c0 + (2) H2O_c0 <=> (1) GMP_c0 + (3) H+_c0 + (2) Phosphate_c0		<																																										gapfilled
rxn02421_c0	CTP:N-methylethanolamine-phosphate cytidylyltransferase_c0	(1) CTP_c0 + (1) N-Methylethanolamine phosphate_c0 <=> (1) PPi_c0 + (1) CDP-N-methylethanolamine_c0	=	=	=	=	=	=	=	=	=		=		=	=	=	=	=	=	=	=	=	=	=	=	=	=	=	=	=	=	=	=	=	=	=	=	=	=	=	=	=	=	((fig|391904.18.peg.350))	((fig|1207543.7.peg.1377 or fig|1207543.7.peg.119))	((fig|473819.17.peg.347 or fig|473819.17.peg.920))	((fig|471853.12.peg.770))	((fig|547043.15.peg.344))
rxn05406_c0	15-methyl-3-hydroxy-hexa-decanoyl-ACP hydro-lyase_c0	(1) 15-methyl-3-hydroxy-hexa-decanoyl-ACP_c0 <=> (1) H2O_c0 + (1) 15-methyl-trans-hexa-dec-2-enoyl-ACP_c0	>	>	>	>	>	>	>	>	>	>	>	>	>	>	>	>	>	>	>	>	>	>	>	>	>	>	>	>	>	>	>	>	>	>	>	>	>	>	>	>	>	>	gapfilled	gapfilled	gapfilled	gapfilled	gapfilled
rxn10795_c0	peroxynitrite formation (spontanous)_c0	(1) O2-_c0 + (1) NO_c0 <=> (1) Nitrate_c0																														<
rxn00113_c0	Carbon-dioxide:ammonia ligase (ADP-forming,carbamate-phosphorylating)_c0	(1) H2O_c0 + (2) ATP_c0 + (1) CO2_c0 + (1) NH3_c0 <=> (2) ADP_c0 + (1) Phosphate_c0 + (3) H+_c0 + (1) Carbamoylphosphate_c0	=	=	=	=	=	=	=	=	=						=	=	=	=		=		=		=	=						=					=		=					((fig|391904.18.peg.1646))	((fig|1207543.7.peg.640))	((fig|473819.17.peg.1864))	((fig|471853.12.peg.2342))	((fig|547043.15.peg.1066))
rxn02113_c0	2-Acetolactate carboxy-lyase_c0	(1) H+_c0 + (1) ALCTT_c0 <=> (1) CO2_c0 + (1) ACTN_c0	>	>		>				>		>		>								>		>		>	=							>	>	>	>		>	>		>	>		((fig|391904.18.peg.2298))	((fig|1207543.7.peg.702))		gapfilled
rxn07258_c0	Plasmenylethanolamine ethanolamine phosphohydrolase_c0	(1) Plasmenylethanolamine_c0 + (1) H2O_c0 <=> (1) Phosphoethanolamine_c0 + (1) 1-Alkenyl-2-acylglycerol_c0	<	<	<	<	>	<	<	<	<	<	<	<	<	<	<	<	<	<	<	>	<	<	<	>	<	>	<	<	<	<	<	<	<	<	>	>	<	<	>	>	<	<	gapfilled	gapfilled	gapfilled	gapfilled	gapfilled
rxn10259_c0	isoheptadecanoyl-CDPdiacylglycerol:sn-glycerol-3-phosphate 3-phosphatidyltransferase_c0	(1) Glycerol-3-phosphate_c0 + (1) CDP-1,2-diisoheptadecanoylglycerol_c0 <=> (1) CMP_c0 + (1) Diisoheptadecanoylphosphatidylglycerophosphate_c0	=	=	=	=	=	=	=	=	=	=	=	=	=	=	=	=	=	=	=	=	=	=	=	=	=	=	=	=	=	=	=	=	=	=	=	=	=	=	=	=	=	=	((fig|391904.18.peg.944))	((fig|1207543.7.peg.951 or fig|1207543.7.peg.1188))	((fig|473819.17.peg.1496 or fig|473819.17.peg.1725 or fig|473819.17.peg.1720))	((fig|471853.12.peg.2099 or fig|471853.12.peg.2289 or fig|471853.12.peg.2450 or fig|471853.12.peg.1977))	((fig|547043.15.peg.548 or fig|547043.15.peg.1243 or fig|547043.15.peg.1248))
rxn01229_c0	Lactose:(acceptor) 3-oxidoreductase_c0	(1) H+_c0 + (1) FAD_c0 + (1) LACT_c0 <=> (1) 3-Ketolactose_c0 + (1) FADH2_c0	>	<	>	<	>	<	>	>	<	>	>	<	>	>	>	>	<	<	<	<	>	>	<	>	<	>		>	>	>	>	<		>	<	>	<		<	<	>	<	gapfilled	gapfilled	gapfilled	gapfilled	gapfilled
rxn01119_c0	UDP-galactose:undecaprenyl-phosphate galactose phosphotransferase_c0	(1) UDP-galactose_c0 + (1) Undecaprenylphosphate_c0 <=> (1) UMP_c0 + (1) alpha-D-Galactosyl-diphosphoundecaprenol_c0	=		=	=	=	=	=	=	=						=	=	=	=	=	=	=	=	=	=								=		=	=		=			=	=	=	((fig|391904.18.peg.2175))		((fig|473819.17.peg.1093 or fig|473819.17.peg.931))	((fig|471853.12.peg.3113))	((fig|547043.15.peg.816))
rxn08806_c0	Lysophospholipase L1 (2-acylglycerophosphoethanolamine, n-C16:0) (periplasm)_c0	(1) H2O_c0 + (1) 1-Acyl-sn-glycero-3-phosphoethanolamine hexadecanoyl_c0 <=> (1) H+_c0 + (1) Palmitate_c0 + (1) Glycerophosphoethanolamine_c0	=	=	=	=	=	=	=	=	=	=	=	=	=	=	=	=	=	=	=	=	=	=	=	=	=	=		=	=	=	=	=	=	=	=	=	=	=	=	=	=	=	((fig|391904.18.peg.82))	((fig|1207543.7.peg.302)) or ((fig|1207543.7.peg.1692 or fig|1207543.7.peg.1934))	((fig|473819.17.peg.661))	((fig|471853.12.peg.686 or fig|471853.12.peg.465))	((fig|547043.15.peg.1490))
rxn05403_c0	13-methyl-trans-tetra-dec-2-enoyl-ACP:NADP+ oxidoreductase (A-specific)_c0	(1) 13-methyl-trans-tetra-dec-2-enoyl-ACP_c0 + (1) H+_c0 + (1) NADPH_c0 <=> (1) 13-methyl-tetra-decanoyl-ACP_c0 + (1) NADP_c0		>	>				>									>				>							>			>		>				>		>				>		gapfilled	gapfilled
rxn05338_c0	(3R)-3-Hydroxydecanoyl-[acyl-carrier-protein]:NADP+ oxidoreductase_c0	(1) NADP_c0 + (1) (R)-3-Hydroxydecanoyl-[acyl-carrier protein]_c0 <=> (1) NADPH_c0 + (1) H+_c0 + (1) 3-oxodecanoyl-acp_c0	=		=	=	=	=	=	=	=	=		=	=	=	=	=	=	=	=	=	=	=	=	=	=			<	<			=	<				<		=				((fig|391904.18.peg.146))		((fig|473819.17.peg.1082))	((fig|471853.12.peg.2978 or fig|471853.12.peg.4176 or fig|471853.12.peg.4185 or fig|471853.12.peg.3579 or fig|471853.12.peg.2694 or fig|471853.12.peg.2467 or fig|471853.12.peg.515 or fig|471853.12.peg.3503 or fig|471853.12.peg.1482 or fig|471853.12.peg.2315 or fig|471853.12.peg.122 or fig|471853.12.peg.1540 or fig|471853.12.peg.2369 or fig|471853.12.peg.3711 or fig|471853.12.peg.3940 or fig|47185…	((fig|547043.15.peg.1110))
rxn05030_c0	di-trans,poly-cis-decaprenyl-diphosphate:isopentenyl-diphosphate undecaprenylcistransferase_c0	(1) all trans Decaprenyl diphosphate_c0 + (1) Isopentenyldiphosphate_c0 <=> (1) Bactoprenyl diphosphate_c0 + (1) PPi_c0 + (1) H+_c0				>						>	>	>	>	>	>	>	>	>	>	>	>	>	>	>	>	>	>	>	>	>	>	>	>	>	>	>	>	>	>	>	>	>				gapfilled
rxn01366_c0	Uridine:phosphate alpha-D-ribosyltransferase_c0	(1) Phosphate_c0 + (1) Uridine_c0 <=> (1) Uracil_c0 + (1) Ribose 1-phosphate_c0						=																				>		>
rxn05608_c0	ATP phosphohydrolase (disaccharide-importing)_c0	(1) H2O_c0 + (1) ATP_c0 + (1) Amylotriose_e0 <=> (1) ADP_c0 + (1) Phosphate_c0 + (1) H+_c0 + (1) Amylotriose_c0	>	=	>	=	>	>	>	>	>	=	>	=	=	>	>	>	>	>	>	>	>	>	>	>	>	=	>	>	=	=	>	>		>	>	>	>	>	=	>	>	>	(() and () and () and (fig|391904.18.peg.2539))	((fig|1207543.7.peg.436) and () and () and ())	((fig|473819.17.peg.875) and (fig|473819.17.peg.746) and (fig|473819.17.peg.170 or fig|473819.17.peg.772 or fig|473819.17.peg.747) and (fig|473819.17.peg.1236 or fig|473819.17.peg.172 or fig|473819.17.peg.745))	((fig|471853.12.peg.1094) and (fig|471853.12.peg.908 or fig|471853.12.peg.1092 or fig|471853.12.peg.3072 or fig|471853.12.peg.1778 or fig|471853.12.peg.1480 or fig|471853.12.peg.1677) and (fig|471853.12.peg.939 or fig|471853.12.peg.1779 or fig|471853.12.peg.909 or fig|471853.12.peg.3073 or fig|471853.12.peg.3976 or fig|471853.12.peg.1520 or fig|471853.12.peg.1479) and (fig|471853.12.peg.1777 or f…	((fig|547043.15.peg.153 or fig|547043.15.peg.1727) and (fig|547043.15.peg.1728) and (fig|547043.15.peg.495 or fig|547043.15.peg.177 or fig|547043.15.peg.155 or fig|547043.15.peg.1729) and (fig|547043.15.peg.770))
rxn03609_c0	R05297_c0	(1) H2O_c0 + (1) 2-Oxohex-trans-4-enoate_c0 <=> (1) 4-Hydroxy-2-oxohexanoate_c0				>															<																				<							gapfilled
rxn00308_c0	L-lysine:NAD+ oxidoreductase (deaminating, cyclizing)_c0	(1) L-Lysine_c0 + (1) NAD_c0 <=> (1) NH3_c0 + (1) delta1-Piperideine-2-carboxylate_c0 + (2) H+_c0 + (1) NADH_c0	<	<	<	<	<	<	<	<	<	<	<	<	<	<	<	<	<	<	<	<	<	<	<	<	<	<	<	<	<	<	<	<	<	<	<	<	<	<	<	<	<	<	gapfilled	gapfilled	gapfilled	gapfilled	gapfilled
rxn00773_c0	ADP:D-ribose-5-phosphate adenylyltransferase_c0	(1) ADP_c0 + (1) ribose-5-phosphate_c0 <=> (1) Phosphate_c0 + (1) ADPribose_c0				=		>					>		>	=	=		=	=	=	=	=	=	=	=		>			>			=	>	=	=		=	>		=	=	=				((fig|471853.12.peg.989))
rxn05416_c0	6-methyl-trans-hept-2-enoyl-ACP:NADP+ oxidoreductase (A-specific)_c0	(1) H+_c0 + (1) NADPH_c0 + (1) 6-methyl-trans-hept-2-enoyl-ACP_c0 <=> (1) 6-methyl-heptanoyl-ACP_c0 + (1) NADP_c0				<										<	<		<	<							<																					gapfilled
rxn00920_c0	Guanosine 3',5'-cyclic phosphate 5'-nucleotidohydrolase_c0	(1) H2O_c0 + (1) cGMP_c0 <=> (1) H+_c0 + (1) GMP_c0												=
rxn01564_c0	Tryptamine:oxygen oxidoreductase(deaminating)_c0	(1) O2_c0 + (1) Tryptamine_c0 + (1) H2O_c0 <=> (1) H2O2_c0 + (1) NH3_c0 + (1) Indoleacetaldehyde_c0	>	<	>	<	>	>	>	>	>	>		>																															gapfilled	gapfilled	gapfilled	gapfilled	gapfilled
rxn00727_c0	Chorismate pyruvate-lyase (amino-accepting)_c0	(1) L-Glutamine_c0 + (1) Chorismate_c0 <=> (1) Pyruvate_c0 + (1) L-Glutamate_c0 + (1) H+_c0 + (1) Anthranilate_c0	=	=	>	>	>	=	>	>	=	>		>	>	>	>	>	>	>	>	>	>	>	>	>	>				>		>	>		>	>	>	>		>	>	>	>	((fig|391904.18.peg.73) and (fig|391904.18.peg.1065))	((fig|1207543.7.peg.213) and (fig|1207543.7.peg.1706))	((fig|473819.17.peg.1713) and (fig|473819.17.peg.673))	((fig|471853.12.peg.2220) and (fig|471853.12.peg.26)) or ((fig|471853.12.peg.567))	((fig|547043.15.peg.1479) and (fig|547043.15.peg.1255))
rxn02358_c0	trans-4-Hydroxy-L-proline:NADP+ 5-oxidoreductase_c0	(1) trans-4-Hydroxy-L-proline_c0 + (1) NADP_c0 <=> (2) H+_c0 + (1) NADPH_c0 + (1) 3-Hydroxy-L-1-pyrroline-5-carboxylate_c0									<											>	>	>											>								>
rxn00791_c0	N-(5-Phospho-D-ribosyl)anthranilate:pyrophosphate phosphoribosyl-transferase_c0	(1) PPi_c0 + (1) H+_c0 + (1) N-5-phosphoribosyl-anthranilate_c0 <=> (1) Anthranilate_c0 + (1) PRPP_c0	<	<	<	<	<	<	<	<	<	<	<	<	<	<	<	<	<	<	<	<	<	<	<	<	<	<	<	<	<	<	<	<	>	<	<	<	<	<	<	<	<	<	((fig|391904.18.peg.953))	((fig|1207543.7.peg.961))	((fig|473819.17.peg.1504))	((fig|471853.12.peg.1890))	((fig|547043.15.peg.540))
rxn05029_c0	ATP:cobinamide Cobeta-adenosyltransferase_c0	(1) ATP_c0 + (1) Cobinamide_c0 + (1) H+_c0 <=> (1) Adenosyl cobinamide_c0 + (1) Triphosphate_c0	>	>	>	>	>	>	>	>	>	>	>	>	>	>	>	>	>	>	>	>	>	>	>	>	>	>	>	>	>	>	>	>	>	>	>	>	>	>	>	>	>	>	gapfilled	gapfilled	gapfilled	gapfilled	gapfilled
rxn08851_c0	Lysophospholipase L2 (2-acylglycerophosphoglycerol, n-C18:1)_c0	(1) H2O_c0 + (1) 2-Acyl-sn-glycero-3-phosphoglycerol octadec-11-enoyl_c0 <=> (1) H+_c0 + (1) Glycerophosphoglycerol_c0 + (1) octadecenoate_c0	=	=	=	=	=	=	=	=	=	=	=	=	=	=	=	=	=	=	=	=	=	=	=	=	=	=		=	=	=	=	=	=	=	=	=	=	=	=	=	=	=	((fig|391904.18.peg.82))	((fig|1207543.7.peg.302)) or ((fig|1207543.7.peg.1692 or fig|1207543.7.peg.1934))	((fig|473819.17.peg.661))	((fig|471853.12.peg.686 or fig|471853.12.peg.465))	((fig|547043.15.peg.1490))
rxn02483_c0	4-Carboxymuconolactone carboxy-lyase_c0	(1) H+_c0 + (1) 4-Carboxymuconolactone_c0 <=> (1) CO2_c0 + (1) 3-oxoadipate-enol-lactone_c0		=	>	>	=	>	=	=	>			=		>	>		>	>		>	>	=	>	>	>							>		>						=				((fig|1207543.7.peg.1567 or fig|1207543.7.peg.1642))	((fig|473819.17.peg.1839 or fig|473819.17.peg.1789))	((fig|471853.12.peg.4114))	((fig|547043.15.peg.1175 or fig|547043.15.peg.1361))
rxn08800_c0	Lysophospholipase L1 (2-acylglycerophosphotidate, n-C16:1) (periplasm)_c0	(1) H2O_c0 + (1) 1-hexadec-9-enoyl-sn-glycerol 3-phosphate_c0 <=> (2) H+_c0 + (1) Glycerol-3-phosphate_c0 + (1) hexadecenoate_c0	=	=	=	=	=	=	=	=	=	=	=	=	=	=	=	=	=	=	=	=	=	=	=	=	=	=		=	=	=	=	=	=	=	=	=	=	=	=	=	=	=	((fig|391904.18.peg.82))	((fig|1207543.7.peg.302)) or ((fig|1207543.7.peg.1692 or fig|1207543.7.peg.1934))	((fig|473819.17.peg.661))	((fig|471853.12.peg.686 or fig|471853.12.peg.465))	((fig|547043.15.peg.1490))
rxn02283_c0	5-Formyltetrahydrofolate:L-glutamate N-formiminotransferase_c0	(1) L-Glutamate_c0 + (1) 5-Formyltetrahydrofolate_c0 <=> (1) H+_c0 + (1) Tetrahydrofolate_c0 + (1) N-Formyl-L-glutamate_c0	=	=	=	=	=	=	=	=	=	=	=	=	=	=	=	=	=	=	=	=	=	=	=	=	=	=	=	=	=	=	=	=	=	=	=	=	=	=	=	=	=	=	((fig|391904.18.peg.2191))	((fig|1207543.7.peg.196))	((fig|473819.17.peg.2133))	((fig|471853.12.peg.2044))	((fig|547043.15.peg.22))
rxn02226_c0	L-2-Aminoadipate-6-semialdehyde:NAD+ 6-oxidoreductase_c0	(1) H2O_c0 + (1) 2-Aminoadipate 6-semialdehyde_c0 + (1) NAD_c0 <=> (2) H+_c0 + (1) NADH_c0 + (1) L-2-Aminoadipate_c0		>	>		>	>		>	>			>		>	>			>	>	>		>	>	>			>				>													gapfilled	gapfilled		gapfilled
rxn00980_c0	2-Phosphoglycolate phosphohydrolase_c0	(1) H2O_c0 + (1) 2-Phosphoglycolate_c0 <=> (1) Phosphate_c0 + (1) Glycolate_c0	>	>	>	>	=	>	>	>	>		=		>							=		>		>	=		=	>	>	>			=	>	>		>	>	>	>	>	>	((fig|391904.18.peg.1181))	((fig|1207543.7.peg.1174))	((fig|473819.17.peg.1748))	((fig|471853.12.peg.2277 or fig|471853.12.peg.1500 or fig|471853.12.peg.2843))	((fig|547043.15.peg.1221))
rxn01044_c0	D-xylose aldose-ketose-isomerase_c0	(1) Xylose_c0 <=> (1) D-Lyxulose_c0	=	=	=	=	=	=	=	=	=	=	=	=	=	=	=	=	=	=	=	=	=	=	=	=	=	=	=	=	=	=	=	=	=	=	=	=	=	=	=	=	=	=	((fig|391904.18.peg.415))	((fig|1207543.7.peg.1628))	((fig|473819.17.peg.175)) or ((fig|473819.17.peg.386))	((fig|471853.12.peg.3301)) or ((fig|471853.12.peg.292))	((fig|547043.15.peg.158)) or ((fig|547043.15.peg.380))
rxn00412_c0	UTP:L-glutamine amido-ligase (ADP-forming)_c0	(1) H2O_c0 + (1) ATP_c0 + (1) L-Glutamine_c0 + (1) UTP_c0 <=> (1) ADP_c0 + (1) Phosphate_c0 + (1) L-Glutamate_c0 + (1) CTP_c0 + (2) H+_c0	>	>	>	>	>	>	>	>	>			>		>	>	>	>	>	>	>	>	>	>	>	>	>	>	>	>		>	>	>	>	>	>	>	>	>	>	>	>	((fig|391904.18.peg.1646)) or ((fig|391904.18.peg.1937))	((fig|1207543.7.peg.640)) or ((fig|1207543.7.peg.1485))	((fig|473819.17.peg.1864)) or ((fig|473819.17.peg.1622))	((fig|471853.12.peg.2342)) or ((fig|471853.12.peg.2360))	((fig|547043.15.peg.1066)) or ((fig|547043.15.peg.1303))
rxn01446_c0	Deoxyguanosine:orthophosphate ribosyltransferase_c0	(1) Phosphate_c0 + (1) Deoxyguanosine_c0 <=> (1) deoxyribose-1-phosphate_c0 + (1) Guanine_c0		<	<	=		=					=		=	=	=		=	=	=	=	=	=	=	=	=		=		=	=	=	=	=	=	=	=	=	=	=	=	=	=		gapfilled	gapfilled	((fig|471853.12.peg.2927))
rxn10300_c0	stearoyl-lipoteichoic acid synthesis (n=24), linked, glucose substituted_c0	(24) UDP-glucose_c0 + (1) Stearoyllipoteichoic acid (n=24), linked, unsubstituted_c0 <=> (1) Stearoyllipoteichoic acid (n=24), linked, glucose substituted_c0 + (24) UDP_c0					>			>			=					=		=			=	=		=	=			>	=	>		>	>	>	>		>	>		>	>	>					gapfilled
rxn00356_c0	UDP-galactose:D-glucose 4-beta-D-galactosyltransferase_c0	(1) UDP-galactose_c0 + (1) D-Glucose_c0 <=> (1) LACT_c0 + (1) UDP_c0		<																																										gapfilled
rxn11838_c0	4-hydroxy-5-phenyltetrahydro-1,3-oxazin-2-one:NAD+ oxidoreductase_c0	(1) NAD_c0 + (1) 4-Hydroxy-5-phenyltetrahydro-1,3-oxazin-2-one_c0 <=> (1) NADH_c0 + (1) H+_c0 + (1) 5-Phenyl-1,3-oxazinane-2,4-dione_c0	=	=	=	=	=	=	=	=	=	=	=	=		=	=	=	=	=	=			=	=	=	=	=	=	=	=		=	=	=	=	=	=	=	=	=	=	=	=	((fig|391904.18.peg.2300))	((fig|1207543.7.peg.703))	((fig|473819.17.peg.301 or fig|473819.17.peg.1561))	((fig|471853.12.peg.1263 or fig|471853.12.peg.4179 or fig|471853.12.peg.2259 or fig|471853.12.peg.1818 or fig|471853.12.peg.2226 or fig|471853.12.peg.3656))	((fig|547043.15.peg.53 or fig|547043.15.peg.288))
rxn03892_c0	R05613_c0	(1) Isopentenyldiphosphate_c0 + (1) pendp_c0 <=> (1) H+_c0 + (1) all-trans-Hexaprenyl diphosphate_c0 + (1) PPi_c0	>	>	>	>	>	>	>	>	>	>	>	>	>	>	>	>	>	>	>	>	>	>	>	>	>	>	>	>	>	>	>	>	>	>	>	>	>	>	>	>	>	>	gapfilled	gapfilled	gapfilled	((fig|471853.12.peg.3209))	gapfilled
rxn00297_c0	UDP-N-acetyl-D-glucosamine 2-epimerase_c0	(1) UDP-N-acetylglucosamine_c0 <=> (1) UDP-N-acetyl-D-mannosamine_c0				=	>						=		=	=	=	=	=	=	=	=	=	=	=		=	=	=	=	=	>		=	=	=	>		>	>	=	=	>	>				((fig|471853.12.peg.1192))	gapfilled
rxn01959_c0	D-Arabinono-1,4-lactone lactonohydrolase_c0	(1) H2O_c0 + (1) D-Arabinono-1,4-lactone_c0 <=> (1) H+_c0 + (1) D-Arabinonate_c0			<																																										gapfilled
rxn08823_c0	Lysophospholipase L2 (2-acylglycerophosphotidate, n-C18:1)_c0	(1) H2O_c0 + (1) 2-octadec-11-enoyl-sn-glycerol 3-phosphate_c0 <=> (2) H+_c0 + (1) Glycerol-3-phosphate_c0 + (1) octadecenoate_c0	=	=	=	=	=	=	=	=	=	=	=	=	=	=	=	=	=	=	=	=	=	=	=	=	=	=		=	=	=	=	=	=	=	=	=	=	=	=	=	=	=	((fig|391904.18.peg.82))	((fig|1207543.7.peg.302)) or ((fig|1207543.7.peg.1692 or fig|1207543.7.peg.1934))	((fig|473819.17.peg.661))	((fig|471853.12.peg.465 or fig|471853.12.peg.686))	((fig|547043.15.peg.1490))
rxn00278_c0	L-Alanine:NAD+ oxidoreductase (deaminating)_c0	(1) NAD_c0 + (1) L-Alanine_c0 + (1) H2O_c0 <=> (1) NADH_c0 + (1) H+_c0 + (1) NH3_c0 + (1) Pyruvate_c0		<				<				=		=		=			=		=	=	=	=		=					=			=												gapfilled
rxn08018_c0	acyl-[acyl-carrier-protein] synthetase (n-C18:1)_c0	(1) ATP_c0 + (1) ACP_c0 + (1) octadecenoate_c0 <=> (1) PPi_c0 + (2) H+_c0 + (1) Octadecenoyl-ACP_c0 + (1) AMP_c0							>																												>					>
rxn10214_c0	isoheptadecanoyl-1-acylglycerol-3-phosphate O-acyltransferase_c0	(1) fa11coa_c0 + (1) 1-isoheptadecanoyl-sn-glycerol 3-phosphate_c0 <=> (1) CoA_c0 + (1) H+_c0 + (1) 1,2-diisoheptadecanoyl-sn-glycerol 3-phosphate_c0	>	>	>	>	>	>	>	>	>	>	>	>	>	>	>	>	>	>	>	>	>	>	>	>	>	>	>	>	>	>	>	>	>	>	>	>	>	>	>	>	>	>	((fig|391904.18.peg.314 or fig|391904.18.peg.955))	((fig|1207543.7.peg.963 or fig|1207543.7.peg.878))	((fig|473819.17.peg.1506 or fig|473819.17.peg.436))	((fig|471853.12.peg.1585 or fig|471853.12.peg.2142 or fig|471853.12.peg.1900))	((fig|547043.15.peg.538 or fig|547043.15.peg.429))
rxn08571_c0	D-galactose 1-phosphatase_c0	(1) H2O_c0 + (1) D-Galactose 1-phosphate_c0 <=> (1) Galactose_c0 + (1) Phosphate_c0																																								>
rxn10484_c0	diaminopimelate dehydrogenase_c0	(2) H+_c0 + (1) tetrahydrodipicolinate_c0 + (1) NADPH_c0 + (1) NH3_c0 <=> (1) meso-2,6-Diaminopimelate_c0 + (1) NADP_c0											>															>	>		>	>									>
rxn01111_c0	ATP:D-ribulose-5-phosphate 1-phosphotransferase_c0	(1) ATP_c0 + (1) D-Ribulose5-phosphate_c0 <=> (1) ADP_c0 + (1) H+_c0 + (1) D-Ribulose 1,5-bisphosphate_c0																				=
rxn11897_c0	phosphatidylcholine:retinol O-acyltransferase_c0	(1) Lecithin_c0 + (1) Retinol_c0 <=> (1) 3-Lysolecithin_c0 + (1) Retinyl ester_c0	<	<	<	<	<	>	<	<	<	<	<	<	<	<	<	<	<	<	<	<	<	<	>	<	<	<	<	<	<	<	<	<	<	<	>	<	<	<	<	<	<	<	gapfilled	gapfilled	gapfilled	gapfilled	gapfilled
rxn10213_c0	stearoyl-1-acylglycerol-3-phosphate O-acyltransferase_c0	(1) H+_c0 + (1) strcoa_c0 + (1) 1-octadecanoyl-sn-glycerol 3-phosphate_c0 <=> (1) CoA_c0 + (1) 1,2-dioctadecanoyl-sn-glycerol 3-phosphate_c0	>	>	>	>	>	>	>	>	>	>	>	>	>	>	>	>	>	>	>	>	>	>	>	>	>	>	>	>	>	>	>	>	>	>	>	>	>	>	>	>	>	>	((fig|391904.18.peg.955 or fig|391904.18.peg.314))	((fig|1207543.7.peg.878 or fig|1207543.7.peg.963))	((fig|473819.17.peg.1506 or fig|473819.17.peg.436))	((fig|471853.12.peg.2142 or fig|471853.12.peg.1900 or fig|471853.12.peg.1585))	((fig|547043.15.peg.538 or fig|547043.15.peg.429))
rxn00509_c0	Succinate-semialdehyde:NADP+ oxidoreductase_c0	(1) 4-Oxobutanoate_c0 + (1) H2O_c0 + (1) NADP_c0 <=> (2) H+_c0 + (1) NADPH_c0 + (1) Succinate_c0																							>
rxn10125_c0	NAD(P) transhydrogenase (periplasm)_c0	(1) NADH_c0 + (1) NADP_c0 + (2) H+_e0 <=> (1) NAD_c0 + (1) NADPH_c0 + (2) H+_c0	=	=	=	=	=	=	=	=	=	=	=	=	=	=	=		=	=				=				=	=	=				=	=				=		=				((fig|391904.18.peg.1628) and (fig|391904.18.peg.1630 or fig|391904.18.peg.1629))	((fig|1207543.7.peg.1952 or fig|1207543.7.peg.1775) and (fig|1207543.7.peg.1773 or fig|1207543.7.peg.1774 or fig|1207543.7.peg.1831))	((fig|473819.17.peg.1846) and (fig|473819.17.peg.1847 or fig|473819.17.peg.1848))	((fig|471853.12.peg.2777) and (fig|471853.12.peg.2778))	((fig|547043.15.peg.1085) and (fig|547043.15.peg.1083 or fig|547043.15.peg.1084))
rxn12591_c0	(R,R)-Tartaric acid transport via proton symport_c0	(2) H+_e0 + (1) Tartrate_e0 <=> (1) Tartrate_c0 + (2) H+_c0																								>
rxn00428_c0	dichloromethane chloride-lyase (adding H2O; chloride-hydrolysing; formaldehyde-forming)_c0	(1) H2O_c0 + (1) Dichloromethane_c0 <=> (1) Formaldehyde_c0 + (2) H+_c0 + (2) Cl-_c0	=	=	=	=	=	=	=	=	=	=	=	=	=	=	=	=	=	=	=	=	=	=	=	=	=	=	=	=	=	=	=	=	=	=	=	=	=	=	=	=	=	=	((fig|391904.18.peg.80 or fig|391904.18.peg.365 or fig|391904.18.peg.367 or fig|391904.18.peg.368))	((fig|1207543.7.peg.1990 or fig|1207543.7.peg.1335))	((fig|473819.17.peg.665 or fig|473819.17.peg.138))	((fig|471853.12.peg.3970 or fig|471853.12.peg.33 or fig|471853.12.peg.225 or fig|471853.12.peg.1150 or fig|471853.12.peg.384))	((fig|547043.15.peg.1486))
rxn00263_c0	D-Aspartate:oxygen oxidoreductase (deaminating)_c0	(1) D-Aspartate_c0 + (1) H2O_c0 + (1) O2_c0 <=> (1) Oxaloacetate_c0 + (1) H2O2_c0 + (1) NH3_c0					>		>														>	>									>		>	>		>											gapfilled
rxn03295_c0	3alpha,7alpha,12alpha-Trihydroxy-5beta-cholestane:NAD+ oxidoreductase (B-specific)_c0	(1) 3alpha,7alpha,12alpha-Trihydroxycoprostane_c0 + (1) NAD_c0 <=> (1) 7alpha,12alpha-Dihydroxy-5beta-cholestan-3-one_c0 + (1) NADH_c0 + (1) H+_c0		>	>	<	<				<	>										>								>																gapfilled	gapfilled	gapfilled	gapfilled
rxn07882_c0	3-hydroxy-5-methylhex-4-enoyl-CoA hydro-lyase_c0	(1) (2E)-5-Methylhexa-2,4-dienoyl-CoA_c0 + (1) H2O_c0 <=> (1) 3-Hydroxy-5-methylhex-4-enoyl-CoA_c0	<	<	>	>	>	<	>	<	>	>	<	>	<	<	<	<	<	<	>	>	>	<	>	>	<	<	<	>	<		>	>	>	<	>	>	>	>	>	>	>	>	gapfilled	gapfilled	gapfilled	gapfilled	gapfilled
rxn05024_c0	4-(2-carboxyphenyl)-4-oxobutanoyl-CoA dehydratase (cyclizing)_c0	(1) H+_c0 + (1) Succinylbenzoyl-CoA_c0 <=> (1) H2O_c0 + (1) 1,4-Dihydroxy-2-naphthoyl-CoA_c0				>							=		>	>	>	=	=	=	>	=		>	>	=	>	=	=	>	=	=	>	=	>	>	>	>	>	>	>	>	>	>				((fig|471853.12.peg.3237)) or ((fig|471853.12.peg.3842))
rxn08128_c0	Amylomaltase (maltopentaose)_c0	(1) Maltose_c0 + (1) Maltopentaose_c0 <=> (1) D-Glucose_c0 + (1) Maltohexaose_c0	=	=	=	=	=	=	=	=	=	=	=	=	=	=	=	=	=	=	=	=	=	=	=	=	=	=	=	=	=	=	=	=	=	=	=	=	=	=	=	=	=	=	((fig|391904.18.peg.137 or fig|391904.18.peg.2305))	((fig|1207543.7.peg.708))	((fig|473819.17.peg.743 or fig|473819.17.peg.308))	((fig|471853.12.peg.2627))	((fig|547043.15.peg.297 or fig|547043.15.peg.1731))
rxn01450_c0	3-(indol-3-yl)pyruvate carboxy-lyase [(2-indol-3-yl)acetaldehyde-forming]_c0	(1) H+_c0 + (1) Indolepyruvate_c0 <=> (1) CO2_c0 + (1) Indoleacetaldehyde_c0				>																																										((fig|471853.12.peg.3733))
rxn00256_c0	acetyl-CoA:oxaloacetate C-acetyltransferase (thioester-hydrolysing)_c0	(1) CoA_c0 + (1) H+_c0 + (1) Citrate_c0 <=> (1) H2O_c0 + (1) Acetyl-CoA_c0 + (1) Oxaloacetate_c0	<	<	<	<	<	<	<	<	<	<	<	<	<	<	<	<	<	<	<	<	<	=	<	<	<	<	<	<	<		<	<	<	<	<	<	<	<	<	<	<	<	((fig|391904.18.peg.593)) or ((fig|391904.18.peg.166))	((fig|1207543.7.peg.1501)) or ((fig|1207543.7.peg.599 or fig|1207543.7.peg.929))	((fig|473819.17.peg.101)) or ((fig|473819.17.peg.482))	((fig|471853.12.peg.1126 or fig|471853.12.peg.3741 or fig|471853.12.peg.877)) or ((fig|471853.12.peg.1760))	((fig|547043.15.peg.128)) or ((fig|547043.15.peg.465))
rxn00670_c0	propanoyl-CoA:phosphate propanoyltransferase_c0	(1) Phosphate_c0 + (1) Propionyl-CoA_c0 <=> (1) CoA_c0 + (1) Propionyl phosphate_c0	=	=	=	=	=	=	=	=	=	=	=	=	=	=	=	=	=	=	=	=	=	=	=	=	=	=	=	=	=	=	=	=	=	=	=	=	=	=	=	=	=	=	((fig|391904.18.peg.1785))	((fig|1207543.7.peg.1094))	((fig|473819.17.peg.1886))	((fig|471853.12.peg.3042))	((fig|547043.15.peg.1044))
rxn12604_c0	Urocanate transport via proton symport_c0	(1) Urocanate_e0 + (1) H+_e0 <=> (1) Urocanate_c0 + (1) H+_c0													>																	>
rxn12535_c0	2-Hydroxyethanesulfonate transport via proton symport_c0	(1) H+_e0 + (1) Isethionate_e0 <=> (1) H+_c0 + (1) Isethionate_c0															<								>
rxn08808_c0	Lysophospholipase L1 (2-acylglycerophosphoethanolamine, n-C18:0) (periplasm)_c0	(1) H2O_c0 + (1) H+_c0 + (1) L-2-Lysophosphatidylethanolamine_c0 <=> (1) Glycerophosphoethanolamine_c0 + (1) ocdca_c0	>	>	>	>	>	>	>	>	>	>	>	>	>	>	>	>	>	>	>	>	>	>	>	>	>	>		>	>	>	>	>	>	>	>	=	>	>	>	>	>	>	((fig|391904.18.peg.82))	((fig|1207543.7.peg.302)) or ((fig|1207543.7.peg.1934 or fig|1207543.7.peg.1692))	((fig|473819.17.peg.661))	((fig|471853.12.peg.465 or fig|471853.12.peg.686))	((fig|547043.15.peg.1490))
rxn03397_c0	UDP-L-rhamnose:flavonol-3-O-D-glucoside L-rhamnosyltransferase_c0	(1) 2-Octaprenyl-6-methoxy-1,4-benzoquinone_c0 + (1) S-Adenosyl-L-methionine_c0 <=> (1) S-Adenosyl-homocysteine_c0 + (1) H+_c0 + (1) 2-Octaprenyl-3-methyl-6-methoxy-1,4-benzoquinone_c0	>	>	>	>	>	>	>	>	>	>	>	>	>	>	>	>	>	>	>	>	>	>	>	>	>	>	>	>	>	>	>	>	>	>	>	>	>	>	>	>	>	>	gapfilled	gapfilled	gapfilled	gapfilled	gapfilled
rxn00696_c0	ATP:D-glucose-1-phosphate 6-phosphotransferase_c0	(1) ATP_c0 + (1) H+_c0 + (1) Glucose-1-phosphate_c0 <=> (1) ADP_c0 + (1) alpha-D-glucose-1,6-biphosphate_c0				=			>			>	>	>		>	>	>	>	>	>	>	>	>	>	>	>		>		>			>	>				>									((fig|471853.12.peg.1224))
rxn00134_c0	ATP:adenosine 5'-phosphotransferase_c0	(1) ATP_c0 + (1) Adenosine_c0 <=> (1) ADP_c0 + (1) AMP_c0 + (1) H+_c0	=	=	=	=	=	=	=	=	=	=	=	=	=	=	=	=	=	=	=	=	=	=	=	=	=	=	=	=	=	=		=	=	=	=	=	=	=	=	=	=	=	((fig|391904.18.peg.1805))	((fig|1207543.7.peg.467))	((fig|473819.17.peg.1995))	((fig|471853.12.peg.4031 or fig|471853.12.peg.2180))	((fig|547043.15.peg.1014))
rxn04954_c0	5-methyltetrahydrofolate:NAD+ oxidoreductase_c0	(1) NAD_c0 + (1) 5-Methyltetrahydrofolate_c0 <=> (1) NADH_c0 + (1) H+_c0 + (1) 5-10-Methylenetetrahydrofolate_c0	=	=	=	=	=	=	=	=	=				=	=	=	=	=	=	=	=	=	=	=	=	=		=	=	=		=		=	=	=	=	=		<	=	=	=	((fig|391904.18.peg.1487))	((fig|1207543.7.peg.1329))	((fig|473819.17.peg.1811))	((fig|471853.12.peg.238))	((fig|547043.15.peg.1122))
rxn00097_c0	ATP:AMP phosphotransferase_c0	(1) ATP_c0 + (1) AMP_c0 + (1) H+_c0 <=> (2) ADP_c0	=	=	=	=	=	=	=	=	=	=	=	=	=	=	=	=	=	=	=	=	=	=	=	=	=	=	=	=	=	=	=	=	=	=	=	=	=	=	=	=	=	=	((fig|391904.18.peg.2275))	((fig|1207543.7.peg.145))	((fig|473819.17.peg.277))	((fig|471853.12.peg.3116))	((fig|547043.15.peg.265))
rxn03393_c0	3-octaprenyl-4-hydroxybenzoate carboxy-lyase_c0	(1) H+_c0 + (1) 3-Octaprenyl-4-hydroxybenzoate_c0 <=> (1) 2-Octaprenylphenol_c0 + (1) CO2_c0	>	>	>	>	>	>	>	>	>	>	>	>	>	>	>	>	>	>	>	>	>	>	>	>	>	>	>	>	>	>	>	>	>	>	>	>	>	>	>	>	>	>	gapfilled	gapfilled	gapfilled	gapfilled	gapfilled
rxn03251_c0	Hexanoyl-CoA:(acceptor) 2,3-oxidoreductase_c0	(1) Hexanoyl-CoA_c0 + (1) FAD_c0 + (1) H+_c0 <=> (1) FADH2_c0 + (1) (2E)-Hexenoyl-CoA_c0								>				>																=
rxn10887_c0	Tag O reaction for initiation of teichoic acid_c0	(2) H2O_c0 + (1) UDP-N-acetylglucosamine_c0 <=> (2) H+_c0 + (1) Phosphate_c0 + (1) N-Acetyl-D-glucosamine_c0 + (1) UMP_c0	<							<				<																															gapfilled
rxn00605_c0	UDP-glucose:D-glucose-6-phosphate 1-alpha-D-glucosyltransferase_c0	(1) UDP-glucose_c0 + (1) D-glucose-6-phosphate_c0 <=> (1) UDP_c0 + (1) Trehalose 6-phosphate_c0	<	<		=				<			<		<								>						<											>					gapfilled	gapfilled		((fig|471853.12.peg.792))
rxn00755_c0	3'-phosphoadenylyl-sulfate:choline sulfotransferase_c0	(1) Choline_c0 + (1) 3-phosphoadenylylsulfate_c0 <=> (1) Adenosine 3-5-bisphosphate_c0 + (1) H+_c0 + (1) Choline sulfate_c0							>																													>
rxn05039_c0	R07280_c0	(1) H2O_c0 + (1) 5-Amino-6--5-phosphoribitylaminouracil_c0 <=> (1) 4--1-D-Ribitylamino-5-aminouracil_c0 + (1) Phosphate_c0	>			>	>		>		>					>	>		>	>	>	>		>	>	>		>			>														gapfilled			gapfilled	gapfilled
rxn00927_c0	Adenosine ribohydrolase_c0	(1) H2O_c0 + (1) Adenosine_c0 <=> (1) D-Ribose_c0 + (1) Adenine_c0	=	=	=	=	=	=	=	=	=	=	=	=				=		=	<	=		=		=					=		=	=	=	=		=	=	=		=	=	=	((fig|391904.18.peg.371 or fig|391904.18.peg.2070 or fig|391904.18.peg.637 or fig|391904.18.peg.785)) or ((fig|391904.18.peg.2016))	((fig|1207543.7.peg.1116))	((fig|473819.17.peg.1325 or fig|473819.17.peg.944 or fig|473819.17.peg.1039)) or ((fig|473819.17.peg.256))	((fig|471853.12.peg.275)) or ((fig|471853.12.peg.1230))	((fig|547043.15.peg.52 or fig|547043.15.peg.680 or fig|547043.15.peg.1579))
rxn09448_c0	fatty-acid--CoA ligase (octadecenoate)_c0	(1) ATP_c0 + (1) CoA_c0 + (1) octadecenoate_c0 <=> (1) PPi_c0 + (1) AMP_c0 + (1) Octadecenoyl-CoA_c0	=	=	=	=	=	=	=	=	=	=	>	=	>	=	=	>	>	=	=	>	=	=	>	>	>	>	=	>	>	=	=	=	=	=	=	>	=	>	>	=	=	=	((fig|391904.18.peg.607 or fig|391904.18.peg.425 or fig|391904.18.peg.1631 or fig|391904.18.peg.1054))	((fig|1207543.7.peg.905 or fig|1207543.7.peg.1832 or fig|1207543.7.peg.942 or fig|1207543.7.peg.1654 or fig|1207543.7.peg.2163 or fig|1207543.7.peg.202 or fig|1207543.7.peg.829))	((fig|473819.17.peg.1849 or fig|473819.17.peg.1697 or fig|473819.17.peg.1702 or fig|473819.17.peg.1042))	((fig|471853.12.peg.2588 or fig|471853.12.peg.1897))	((fig|547043.15.peg.1144 or fig|547043.15.peg.1266 or fig|547043.15.peg.1082 or fig|547043.15.peg.1652))
rxn01670_c0	Nicotinamide ribonucleotide phosphohydrolase_c0	(1) H2O_c0 + (1) Nicotinamide ribonucleotide_c0 <=> (1) Phosphate_c0 + (1) N-Ribosylnicotinamide_c0	>	>		>				>			>	>	>	>	>		>		>	>		>	>	>		>		>	>	>	>		>	>	>	>	>		>	>	>	>	((fig|391904.18.peg.2224 or fig|391904.18.peg.704))	((fig|1207543.7.peg.2182 or fig|1207543.7.peg.1296 or fig|1207543.7.peg.1297 or fig|1207543.7.peg.2023 or fig|1207543.7.peg.1930))		((fig|471853.12.peg.363 or fig|471853.12.peg.1456))
rxn04675_c0	menaquinone biosynthesis protein-related_c0	(1) H+_c0 + (1) 2-Oxoglutarate_c0 + (1) Isochorismate_c0 <=> (1) SHCHC_c0 + (1) CO2_c0 + (1) Pyruvate_c0								<			<		<			<		<		<	<					<	<		<	<		<
rxn10232_c0	isoheptadecanoyl-phosphatidylserine decarboxylase_c0	(2) H+_c0 + (1) Diisoheptadecanoylphosphatidylserine_c0 <=> (1) CO2_c0 + (1) Diisoheptadecanoylphosphatidylethanolamine_c0	>	>	>	>	>	>	>	>	>	>	>	>	>	>	>	>	>	>	>	>	>	>	>	>	>	>	>	>	>	>	>	>	>	>	>	>	>	>	>	>	>	>	gapfilled	gapfilled	gapfilled	gapfilled	gapfilled
rxn03483_c0	2',3'-Cyclic GMP 3'-nucleotidohydrolase_c0	(1) H2O_c0 + (1) 2',3'-Cyclic GMP_c0 <=> (1) H+_c0 + (1) Gp_c0	>	>											>																										>				((fig|391904.18.peg.18))	((fig|1207543.7.peg.2182))
rxn05466_c0	TRANS-RXN-173.ce_c0	(1) NH3_e0 <=> (1) NH3_c0	=	=	=	=	=	=	=	=	=								=								=																		((fig|391904.18.peg.221))	((fig|1207543.7.peg.1409))	((fig|473819.17.peg.529))	((fig|471853.12.peg.2540))	((fig|547043.15.peg.504))
rxn03395_c0	S-adenosyl-L-methionine:3-(all-trans-octaprenyl)benzene-1,2-diol 2-O-methyltransferase_c0	(1) S-Adenosyl-L-methionine_c0 + (1) 2-Octaprenyl-6-hydroxyphenol_c0 <=> (1) 2-Octaprenyl-6-methoxyphenol_c0 + (1) H+_c0 + (1) S-Adenosyl-homocysteine_c0	>	>	>	>	>	>	>	>	>	>	>	>	>	>	>	>	>	>	>	>	>	>	>	>	>	>	>	>	>	>	>	>	>	>	>	>	>	>	>	>	>	>	gapfilled	gapfilled	gapfilled	gapfilled	gapfilled
rxn00713_c0	GTP:uridine 5'-phosphotransferase_c0	(1) GTP_c0 + (1) Uridine_c0 <=> (1) GDP_c0 + (1) H+_c0 + (1) UMP_c0			=	=	=		=		=		=		=																	=									=						((fig|473819.17.peg.2057))	((fig|471853.12.peg.2179))	((fig|547043.15.peg.1812))
rxn02938_c0	1-(5-phospho-D-ribosyl)-5-amino-4-imidazolecarboxylate carboxy-lyase_c0	(1) H+_c0 + (1) 5'-Phosphoribosyl-4-carboxy-5-aminoimidazole_c0 <=> (1) CO2_c0 + (1) AIR_c0	>	>	>	>	>	>	>	>	>	>	>		>	>	>	>	>	>	>	=	=	>	>	>	>	>	=	>	=	>		>	=	=	=		=	=	>	=	=	=	((fig|391904.18.peg.2044) and (fig|391904.18.peg.2043)) or ((fig|391904.18.peg.2043)) or ((fig|391904.18.peg.2044))	((fig|1207543.7.peg.1453) and (fig|1207543.7.peg.1452)) or ((fig|1207543.7.peg.1452)) or ((fig|1207543.7.peg.1453))	((fig|473819.17.peg.27) and (fig|473819.17.peg.28)) or ((fig|473819.17.peg.27)) or ((fig|473819.17.peg.28))	((fig|471853.12.peg.1155) and (fig|471853.12.peg.1154)) or ((fig|471853.12.peg.1154)) or ((fig|471853.12.peg.1155))	((fig|547043.15.peg.59) and (fig|547043.15.peg.60)) or ((fig|547043.15.peg.59)) or ((fig|547043.15.peg.60))
rxn08546_c0	glycerol-3-phosphate acyltransferase (C12:0)_c0	(1) Dodecanoyl-ACP_c0 + (1) Glycerol-3-phosphate_c0 <=> (1) ACP_c0 + (1) 1-dodecanoyl-sn-glycerol 3-phosphate_c0															<						<						<	>	<	>				>	<
rxn02853_c0	Imidazole acetaldehyde:NAD+ oxidoreductase_c0	(1) H2O_c0 + (1) NAD_c0 + (1) Imidazole acetaldehyde_c0 <=> (1) NADH_c0 + (2) H+_c0 + (1) 4-Imidazoleacetate_c0	=	=	>	>	<	>	<	=	<	>	>	=	<	>	>	<	>	>	>	=	>	>	>	=	>	>	=	>	<	<	<	>	>	<	<	<	>	>		<	>	<	((fig|391904.18.peg.2025))	((fig|1207543.7.peg.450))	((fig|473819.17.peg.810))	((fig|471853.12.peg.209 or fig|471853.12.peg.1892 or fig|471853.12.peg.211))	gapfilled
rxn10334_c0	palmitoyl-cardiolipin synthase_c0	(2) Phosphatidylglycerol dihexadecanoyl_c0 <=> (1) Glycerol_c0 + (1) Palmitoylcardiolipin (B. subtilis)_c0										=	=	=	=	=	=	=	=	=	=	=	=	=	=	=	=	=	=	=	=	=	=	=	=	=	=	=	=	=	=	=	=	=
rxn10042_c0	F(1)-ATPase_c0	(1) ADP_c0 + (1) Phosphate_c0 + (4) H+_e0 <=> (1) H2O_c0 + (1) ATP_c0 + (3) H+_c0	=	=	=	=	=	=	=	=	=	=	=	=	=	=	=	=	=	=	=	=	=	=	=	=	=	=	=	=	=	=	=	=	=	=	=	=	=	=	=	=	=	=	(() and () and (fig|391904.18.peg.304) and (fig|391904.18.peg.302) and () and (fig|391904.18.peg.303) and () and (fig|391904.18.peg.306) and (fig|391904.18.peg.305))	((fig|1207543.7.peg.104) and (fig|1207543.7.peg.103) and (fig|1207543.7.peg.101) and () and (fig|1207543.7.peg.100) and () and (fig|1207543.7.peg.102) and () and ())	((fig|473819.17.peg.1008) and (fig|473819.17.peg.1009) and () and (fig|473819.17.peg.1006) and (fig|473819.17.peg.1005) and () and () and (fig|473819.17.peg.1007) and ())	(() and (fig|471853.12.peg.1300) and (fig|471853.12.peg.1302) and (fig|471853.12.peg.1303) and () and () and (fig|471853.12.peg.1301) and (fig|471853.12.peg.1299) and ())	((fig|547043.15.peg.1631) and () and (fig|547043.15.peg.1634) and (fig|547043.15.peg.1633) and () and () and (fig|547043.15.peg.1632) and () and (fig|547043.15.peg.1630))
rxn08307_c0	CDP-diacylglycerol synthetase (n-C14:0)_c0	(1) CTP_c0 + (1) 1,2-ditetradecanoyl-sn-glycerol 3-phosphate_c0 <=> (1) PPi_c0 + (1) H+_c0 + (1) CDP-1,2-ditetradecanoylglycerol_c0	=	=	=	=	=	=	=	=	=	=	=	=	=	=	=	=	=	=	=	=	=	=	=	=	=	=	=	=	=	=	=	=	=	=	=	=	=	=	=	=	=	=	((fig|391904.18.peg.1060))	((fig|1207543.7.peg.209))	((fig|473819.17.peg.1709))	((fig|471853.12.peg.2495))	((fig|547043.15.peg.1259))
rxn00880_c0	myo-Inositol:oxygen oxidoreductase_c0	(1) O2_c0 + (1) L-Inositol_c0 <=> (1) H2O_c0 + (1) Glucuronate_c0 + (1) H+_c0		>				>	>							>											>																			gapfilled
rxn05425_c0	10-methyl-undecanoyl-ACP:malonyl-[acyl-carrier-protein] C-acyltransferase (decarboxylating)_c0	(1) Malonyl-acyl-carrierprotein-_c0 + (1) 10-methyl-undecanoyl-ACP_c0 <=> (1) CO2_c0 + (1) ACP_c0 + (1) 12-methyl-3-oxo-tridecanoyl-ACP_c0				>										>	>	>	>	>	>	>	>	>	>	>	>																					((fig|471853.12.peg.1800) and (fig|471853.12.peg.1802))
rxn08804_c0	Lysophospholipase L1 (2-acylglycerophosphoethanolamine, n-C14:0) (periplasm)_c0	(1) H2O_c0 + (1) 1-Acyl-sn-glycero-3-phosphoethanolamine tetradecanoyl_c0 <=> (1) H+_c0 + (1) Glycerophosphoethanolamine_c0 + (1) Myristic acid_c0	=	=	=	=	=	=	=	=	=	=	=	=	=	=	=	=	=	=	=	=	=	=	=	=	=	=		=	=	=	=	=	=	=	=	=	=	=	=	=	=	=	((fig|391904.18.peg.82))	((fig|1207543.7.peg.302)) or ((fig|1207543.7.peg.1934 or fig|1207543.7.peg.1692))	((fig|473819.17.peg.661))	((fig|471853.12.peg.465 or fig|471853.12.peg.686))	((fig|547043.15.peg.1490))
rxn05682_c0	allantoin transport in via proton symport_c0	(1) H+_e0 + (1) Allantoin_e0 <=> (1) H+_c0 + (1) Allantoin_c0					=		=		=	=	=	=	=	=	=	=	=		=	=	=	=	=		=		=		=		=	=		=	=	=	=	=		=	=	=					((fig|547043.15.peg.236))
rxn06749_c0	UDPgalactose:N-acetyl-D-galactosaminyl-(N-acetylneuraminyl)-D-galactosyl-D-glucosyl-N-acylsphingosine beta-1,3-D-galactosyltransferase_c0	(1) UDP-galactose_c0 + (1) GM2_c0 <=> (1) UDP_c0 + (1) GM1_c0		<								>	<							<						>		>		<		<	<													gapfilled
rxn01516_c0	dTTP:uridine 5'-phosphotransferase_c0	(1) Uridine_c0 + (1) TTP_c0 <=> (1) H+_c0 + (1) UMP_c0 + (1) dTDP_c0											=																			=									=
rxn00139_c0	AMP:diphosphate phospho-D-ribosyltransferase_c0	(1) PPi_c0 + (1) AMP_c0 + (1) H+_c0 <=> (1) PRPP_c0 + (1) Adenine_c0	<	<	<	<	<	<	<	<	<	<	<	<	<	<	<	<	<	<	<	<	<	<	<	<	<	<	<	<	<	<	<	<	<	<	<	<	<	<	<	<	<	<	((fig|391904.18.peg.1166))	((fig|1207543.7.peg.677))	((fig|473819.17.peg.1733))	((fig|471853.12.peg.1994))	((fig|547043.15.peg.1237))
rxn06758_c0	CMP-N-acetylneuraminate:D-galactosyl-N-acetyl-D-galactosaminyl-(N-acetylneuraminyl)-D-galactosyl-D-glucosylceramide N-acetylneuraminyltransferase_c0	(1) GM1_c0 + (1) CMP-N-acetylneuraminate_c0 <=> (1) CMP_c0 + (1) GD1a_c0 + (1) H+_c0	>		<	<	>	>							<		<		<						<		>				>			>		>	<		>		>	>		>	gapfilled		gapfilled	gapfilled	gapfilled
rxn00358_c0	UDP-D-galactopyranose furanomutase_c0	(1) UDP-galactose_c0 <=> (1) UDP-D-galacto-1,4-furanose_c0	=	=	=	=	=	=	=	=	=											=	=	=		=		=	=	=	=	=	=	=	=	=	=	=	=	=	=	=	=	=	((fig|391904.18.peg.2438))	((fig|1207543.7.peg.314))	((fig|473819.17.peg.470))	((fig|471853.12.peg.1167))	((fig|547043.15.peg.453))
rxn01121_c0	D-gluconate hydro-lyase (2-dehydro-3-deoxy-D-gluconate-forming)_c0	(1) GLCN_c0 <=> (1) H2O_c0 + (1) 2-keto-3-deoxygluconate_c0			>	>						>	>	>																	<																gapfilled	((fig|471853.12.peg.4027 or fig|471853.12.peg.1455 or fig|471853.12.peg.642 or fig|471853.12.peg.3386))
rxn07441_c0	LL-2,6-diaminoheptanedioate:2-oxoglutarate aminotransferase_c0	(1) 2-Oxoglutarate_c0 + (1) LL-2,6-Diaminopimelate_c0 <=> (1) L-Glutamate_c0 + (1) H+_c0 + (1) H2O_c0 + (1) tetrahydrodipicolinate_c0																										<
rxn02161_c0	ATP:L-rhamnulose 1-phosphotransferase_c0	(1) ATP_c0 + (1) L-Rhamnulose_c0 <=> (1) L-Rhamnulose 1-phosphate_c0 + (1) ADP_c0 + (1) H+_c0	<	<	>	=	<	<	<	<	<	<		=			=		=	=	=	=	=	=	=	=	=		=					=	=	=	=		=	=		=	=	=	gapfilled	gapfilled	gapfilled	((fig|471853.12.peg.3619))	gapfilled
rxn14054_c0	trans-3-Chloro-2-propene-1-ol:NAD+ oxidoreductase_c0	(1) NAD_c0 + (1) trans-3-Chloro-2-propene-1-ol_c0 <=> (1) NADH_c0 + (1) H+_c0 + (1) 3-Chloroallyl aldehyde_c0	=	=	=	=	=	=	=	=	=	=	=	=		=	=	=	=	=	=			=	=	=	=	=	=	=	=		=	=	=	=	=	=	=	=	=	=	=	=	((fig|391904.18.peg.2300))	((fig|1207543.7.peg.703))	((fig|473819.17.peg.1561 or fig|473819.17.peg.301))	((fig|471853.12.peg.1818 or fig|471853.12.peg.3656 or fig|471853.12.peg.2226 or fig|471853.12.peg.1263 or fig|471853.12.peg.4179 or fig|471853.12.peg.2259))	((fig|547043.15.peg.288 or fig|547043.15.peg.53))
rxn07584_c0	ATP:lipoate adenylyltransferase_c0	(1) ATP_c0 + (1) Lipoate_c0 <=> (1) PPi_c0 + (1) Lipoyl-AMP_c0	=	=	=	=	=	=	=	=	=	=		=																				=	=	=	=		=	=	=	=	=	=	((fig|391904.18.peg.2132))	((fig|1207543.7.peg.347 or fig|1207543.7.peg.409))	((fig|473819.17.peg.1144))	((fig|471853.12.peg.1423))	((fig|547043.15.peg.894))
rxn00407_c0	CTP aminohydrolase_c0	(1) H2O_c0 + (1) CTP_c0 + (1) H+_c0 <=> (1) NH3_c0 + (1) UTP_c0		>	>	>	>	>	>	>	>	=	=	>	=	>	>	>	>	>	>	>	>	>	>	>	>	>	>	>	>	=	>	>	>	>	>	>	>	>	>	>	>	>		((fig|1207543.7.peg.1927))	((fig|473819.17.peg.880))	((fig|471853.12.peg.3817))	((fig|547043.15.peg.1819))
rxn01466_c0	Geranyl-diphosphate:isopentenyl-diphosphate geranyltrans-transferase_c0	(1) Isopentenyldiphosphate_c0 + (1) Geranyldiphosphate_c0 <=> (1) PPi_c0 + (1) H+_c0 + (1) Farnesyldiphosphate_c0	>	>	>	>	>	>	>	=	>	>	>	>	>	>	>	=	>	>	>	>	>	>	>	>	>	>	>	>	>	>	>	=	>	>	>	>	>	>	>	>	>	>	(() and () and (fig|391904.18.peg.957) and ())	(() and () and (fig|1207543.7.peg.623) and ())	(() and () and (fig|473819.17.peg.1508) and ())	((fig|471853.12.peg.3209)) or ((fig|471853.12.peg.1907 or fig|471853.12.peg.967) and () and () and ())	(() and (fig|547043.15.peg.536) and () and ())
rxn01510_c0	dGTP:cytidine 5'-phosphotransferase_c0	(1) dGTP_c0 + (1) Cytidine_c0 <=> (1) CMP_c0 + (1) H+_c0 + (1) dGDP_c0											=																			=									=
rxn01104_c0	2,3-bisphospho-D-glycerate 2-phosphohydrolase_c0	(1) DPG_c0 + (1) H2O_c0 <=> (1) 3-Phosphoglycerate_c0 + (2) H+_c0 + (1) Phosphate_c0																		<				<
rxn00300_c0	GTP 7,8-8,9-dihydrolase (diphosphate-forming)_c0	(3) H2O_c0 + (1) GTP_c0 <=> (1) PPi_c0 + (1) Formate_c0 + (3) H+_c0 + (1) 2,5-Diamino-6-(5'-phosphoribosylamino)-4-pyrimidineone_c0	>			>	>		>		>					>	>		>	>	>	>		>	>	>		>			>														((fig|391904.18.peg.386))			gapfilled	gapfilled
rxn10217_c0	isopentadecanoyl-1-acylglycerol-3-phosphate O-acyltransferase_c0	(1) fa3coa_c0 + (1) 1-isopentadecanoyl-sn-glycerol 3-phosphate_c0 <=> (1) CoA_c0 + (1) H+_c0 + (1) 1,2-diisopentadecanoyl-sn-glycerol 3-phosphate_c0	>	>	>	>	>	>	>	>	>	>	>	>	>	>	>	>	>	>	>	>	>	>	>	>	>	>	>	>	>	>	>	>	>	>	>	>	>	>	>	>	>	>	((fig|391904.18.peg.955 or fig|391904.18.peg.314))	((fig|1207543.7.peg.878 or fig|1207543.7.peg.963))	((fig|473819.17.peg.1506 or fig|473819.17.peg.436))	((fig|471853.12.peg.1585 or fig|471853.12.peg.2142 or fig|471853.12.peg.1900))	((fig|547043.15.peg.429 or fig|547043.15.peg.538))
rxn00373_c0	Oxalate carboxy-lyase_c0	(1) H+_c0 + (1) Oxalate_c0 <=> (1) Formate_c0 + (1) CO2_c0		>				>								<						>								>																gapfilled
rxn14112_c0	dTDP-4-oxo-2,6-dideoxy-D-glucose 3,5-epimerase_c0	(1) dTDP-4-oxo-2,6-dideoxy-D-glucose_c0 <=> (1) dTDP-4-oxo-2,6-dideoxy-L-mannose_c0																					=
rxn08575_c0	RXN0-5229.c_c0	(1) L-Galactonate_c0 + (1) NAD_c0 <=> (1) NADH_c0 + (1) D-Tagaturonate_c0 + (1) H+_c0				>						>	>	>																																		gapfilled
rxn00211_c0	UDP-glucose:NAD+ 6-oxidoreductase_c0	(1) H2O_c0 + (2) NAD_c0 + (1) UDP-glucose_c0 <=> (2) NADH_c0 + (3) H+_c0 + (1) UDPglucuronate_c0	=	=	=	=		=	=			=		=	=	=	=		=	=	=		=		=	=			=	=	=			=	=	=	=		=			=	=		((fig|391904.18.peg.2451))	((fig|1207543.7.peg.114))	((fig|473819.17.peg.937))	((fig|471853.12.peg.1191 or fig|471853.12.peg.1003 or fig|471853.12.peg.1159))
rxn09219_c0	quinol monooxygenase (Ubiquinol-8)_c0	(2) O2_c0 + (1) Ubiquinol-8_c0 <=> (2) H+_c0 + (1) Ubiquinone-8_c0 + (2) O2-_c0										<	>	>	>	>	>	>			>	>	>			>	>	>		>		>	>	>	>	>	>	>	>	>	>	>	>	>
rxn04723_c0	R06914_c0	(1) H2O_c0 + (1) NAD_c0 + (1) 3-Methylsalicylaldehyde_c0 <=> (1) NADH_c0 + (2) H+_c0 + (1) 3-Methylsalicylate_c0	=	=	=	=	=	=	=	=	=	=	=	=	=	=	=	=	=	=	=	=	=	=	=	=	=	=	=	=	=		=	=	=	=	=	=	=	=	=	=	=	=	((fig|391904.18.peg.163))	((fig|1207543.7.peg.171))	((fig|473819.17.peg.485))	((fig|471853.12.peg.559))	((fig|547043.15.peg.468))
rxn05255_c0	folate transport via proton simport_c0	(1) H+_e0 + (1) Folate_e0 <=> (1) Folate_c0 + (1) H+_c0	>	>	>		>	>	>	>	>	>	>	>	>	>	>	>	>	>	>	>	>	>	>	>	>	>	>	>	>	>	>	>	>	>	>	>	>	>	>	>	>	>	gapfilled	gapfilled	gapfilled		gapfilled
rxn10121_c0	Nitrate reductase (Menaquinol-8) (periplasm)_c0	(2) H+_c0 + (1) Nitrate_c0 + (1) Menaquinol 8_c0 <=> (1) H2O_c0 + (2) H+_e0 + (1) Nitrite_c0 + (1) Menaquinone 8_c0				=									=	=	=		=	=	=	=	=	=	=	=	=	=			=				=	=	=	=			=	=	=	=				((fig|471853.12.peg.2794 or fig|471853.12.peg.2793)) or ((fig|471853.12.peg.2795)) or ((fig|471853.12.peg.2800) and (fig|471853.12.peg.2798) and (fig|471853.12.peg.2797) and (fig|471853.12.peg.2799))
rxn00690_c0	Formate:tetrahydrofolate ligase (ADP-forming)_c0	(1) ATP_c0 + (1) Formate_c0 + (1) Tetrahydrofolate_c0 <=> (1) ADP_c0 + (1) Phosphate_c0 + (1) 10-Formyltetrahydrofolate_c0	=	=	=		=	=	=	=	=	=		=	=	=	=	=	=	=	=	=		=	=	=	=						=					=							((fig|391904.18.peg.178))	((fig|1207543.7.peg.2153 or fig|1207543.7.peg.132 or fig|1207543.7.peg.2085))	((fig|473819.17.peg.460))		((fig|547043.15.peg.443))
rxn04657_c0	N2-acetyl-L-aminoadipate kinase_c0	(1) ATP_c0 + (1) N2-Acetyl-L-aminoadipate_c0 <=> (1) N2-Acetyl-L-aminoadipyl-delta-phosphate_c0 + (1) ADP_c0	>	>	>	>	>	>	>	>	>	>	>	>	>	>	>	>	>	>	>	>	>	>	>	>	>	>	>	>	>		>	>	>	>	>	>	>	>	>	>	>	>	gapfilled	gapfilled	gapfilled	gapfilled	gapfilled
rxn05779_c0	alpha-amino acid:NADP+ oxidoreductase (deaminating)_c0	(1) H2O_c0 + (1) NADP_c0 + (1) alpha-Amino acid_c0 <=> (1) NADPH_c0 + (1) NH3_c0 + (1) 2-Oxo acid_c0				=																																										((fig|471853.12.peg.4079))
rxn05398_c0	11-methyl-3-hydroxy-dodecanoyl-ACP hydro-lyase_c0	(1) 11-methyl-3-hydroxy-dodecanoyl-ACP_c0 <=> (1) 11-methyl-trans-dodec-2-enoyl-ACP_c0 + (1) H2O_c0	>	>	>	>	>	>	>	>	>	>	>	>	>	>	>	>	>	>	>	>	>	>	>	>	>	>	>	>	>	>	>	>	>	>	>	>	>	>	>	>	>	>	gapfilled	gapfilled	gapfilled	gapfilled	gapfilled
rxn00831_c0	Inosine 5'-monophosphate phosphohydrolase_c0	(1) H2O_c0 + (1) IMP_c0 <=> (1) Phosphate_c0 + (1) Inosine_c0	>	>		>	>			>	>		>	>	>	>	>		>		>	>		>	>	>				>	>	>	>		>	>	>	>	>		>	>	>	>	((fig|391904.18.peg.704 or fig|391904.18.peg.2224))	((fig|1207543.7.peg.2182 or fig|1207543.7.peg.1296 or fig|1207543.7.peg.1930 or fig|1207543.7.peg.2023 or fig|1207543.7.peg.1297))		((fig|471853.12.peg.1456 or fig|471853.12.peg.363))	gapfilled
rxn08826_c0	Lysophospholipase L2 (acyltransferase, 2-acyl-glycerophosphoethanolamine, n-C14:1)_c0	(1) Phosphatidylglycerol ditetradec-7-enoyl_c0 + (1) 2-Acyl-sn-glycero-3-phosphoethanolamine tetradec-7-enoyl_c0 <=> (1) Glycerophosphoethanolamine_c0 + (1) acyl phosphatidylglycerol tetradec-7-enoyl_c0					>																			>						<		<				>					<						gapfilled
rxn05638_c0	TRANS-RXNBWI-115637.ce.maizeexp.PRO_c0	(1) H+_e0 + (1) L-Proline_e0 <=> (1) H+_c0 + (1) L-Proline_c0										=	=	=	=	=	=		=	=	=	=	=	=	=	=	=			=				=		=		=	=			=
rxn12225_c0	2-octaprenylphenol hydroxylase_c0	(1) O2_c0 + (2) 2-Octaprenylphenol_c0 <=> (2) 2-Octaprenyl-6-hydroxyphenol_c0	>	>	>	>	>	>	>	>	>	>	>	>	>	>	>	>	>	>	>	>	>	>	>	>	>	>	>	>	>	>	>	>	>	>	>	>	>	>	>	>	>	>	gapfilled	gapfilled	gapfilled	gapfilled	gapfilled
rxn01332_c0	Phosphoenolpyruvate:D-erythrose-4-phosphate C-(1-carboxyvinyl)transferase (phosphate hydrolysing, 2-carboxy-2-oxoethyl-forming)_c0	(1) H2O_c0 + (1) Phosphoenolpyruvate_c0 + (1) D-Erythrose4-phosphate_c0 <=> (1) Phosphate_c0 + (1) DAHP_c0	>	>	>	>	>	>	>	>	>	>	>	>	>	>	>	>	>	>	>	>	>	>	>	>	>	>	>	>	>	>	>	>	>	>	>	>	>	>	>	>	>	>	(() and () and (fig|391904.18.peg.355 or fig|391904.18.peg.354))	(() and (fig|1207543.7.peg.1054 or fig|1207543.7.peg.1057) and ())	(() and (fig|473819.17.peg.343 or fig|473819.17.peg.342) and ())	((fig|471853.12.peg.575) and (fig|471853.12.peg.1902) and ())	(() and () and (fig|547043.15.peg.340 or fig|547043.15.peg.339))
rxn04789_c0	sulfoacetaldehyde:NAD+ oxidoreductase_c0	(1) Sulfoacetaldehyde_c0 + (1) NAD_c0 + (1) H2O_c0 <=> (1) Sulfoacetate_c0 + (1) NADH_c0 + (2) H+_c0						<								>							<
rxn12848_c0	Gly-Cys ABC transporters_c0	(1) H2O_c0 + (1) ATP_c0 + (1) Gly-Cys_e0 <=> (1) ADP_c0 + (1) Phosphate_c0 + (1) H+_c0 + (1) Gly-Cys_c0	=	=	=	=	=	=	=	=	=	=	=	=	=	=	=	=	=	=	=	=	=	=	=	=	=	=	=	=	=	=	=	=	=	=	=	=	=	=	=	=	=	=	((fig|391904.18.peg.649 or fig|391904.18.peg.2071)) or ((fig|391904.18.peg.872 or fig|391904.18.peg.52)) or ((fig|391904.18.peg.2483)) or ((fig|391904.18.peg.922 or fig|391904.18.peg.1516)) or ((fig|391904.18.peg.50))	((fig|1207543.7.peg.987 or fig|1207543.7.peg.1886 or fig|1207543.7.peg.604)) or ((fig|1207543.7.peg.1340 or fig|1207543.7.peg.986)) or ((fig|1207543.7.peg.838)) or ((fig|1207543.7.peg.988))	((fig|473819.17.peg.71)) or ((fig|473819.17.peg.1402)) or ((fig|473819.17.peg.2089 or fig|473819.17.peg.1436 or fig|473819.17.peg.990 or fig|473819.17.peg.1437))	((fig|471853.12.peg.43 or fig|471853.12.peg.470 or fig|471853.12.peg.1396 or fig|471853.12.peg.3441 or fig|471853.12.peg.160)) or ((fig|471853.12.peg.3493 or fig|471853.12.peg.1791 or fig|471853.12.peg.1114)) or ((fig|471853.12.peg.3442 or fig|471853.12.peg.161 or fig|471853.12.peg.597)) or ((fig|471853.12.peg.2190 or fig|471853.12.peg.3443)) or ((fig|471853.12.peg.39 or fig|471853.12.peg.3491 or…	((fig|547043.15.peg.96 or fig|547043.15.peg.308)) or ((fig|547043.15.peg.607)) or ((fig|547043.15.peg.578 or fig|547043.15.peg.577 or fig|547043.15.peg.1615 or fig|547043.15.peg.1780 or fig|547043.15.peg.698)) or ((fig|547043.15.peg.312))
rxn00302_c0	GTP 8,9-hydrolase_c0	(1) H2O_c0 + (1) GTP_c0 <=> (1) Formamidopyrimidine nucleoside triphosphate_c0	>	>	>	>	>		>	>	>	>	>	>	>	>	>	>	>	>	>	>	>	>	>	>	>	>	>	>	>	>	>	>	>	>	>	=	>	>	>	>	>	>	((fig|391904.18.peg.547))	((fig|1207543.7.peg.1635))	((fig|473819.17.peg.186))	((fig|471853.12.peg.699))	((fig|547043.15.peg.186))
rxn08703_c0	S-methylmethionine homocysteine transmethylase_c0	(1) Homocysteine_c0 + (1) S-Methyl-L-methionine_c0 <=> (2) L-Methionine_c0 + (1) H+_c0														=	=		=	=	=	=		=	=	=
rxn00634_c0	D-Glucitol:NAD+ 2-oxidoreductase_c0	(1) NAD_c0 + (1) Sorbitol_c0 <=> (1) NADH_c0 + (1) H+_c0 + (1) D-Fructose_c0			=	=				=																															=						((fig|473819.17.peg.304))	((fig|471853.12.peg.3265))
rxn11760_c0	ATP:5-fluorouridine 5'-phosphotransferase_c0	(1) ATP_c0 + (1) 5-Fluorouridine_c0 <=> (1) ADP_c0 + (1) 5-Fluorouridine monophosphate_c0	>	>	<	>	>	>	>	>	>	>	>		>	>	>	>	>	>	>	>	<	>	<	>	>	>	>	>	>	>		>	>	>	>		>	>	>	>	>	>	gapfilled	gapfilled	gapfilled	gapfilled	gapfilled
rxn08291_c0	D-Amino acid dehydrogenase_c0	(1) H2O_c0 + (1) FAD_c0 + (1) H+_c0 + (1) D-Alanine_c0 <=> (1) NH3_c0 + (1) Pyruvate_c0 + (1) FADH2_c0				=																																			<							((fig|471853.12.peg.1083))
rxn07734_c0	hydroxycinnamoyl-CoA:anthocyanidin 3,5-diglucoside 5-O-glucoside-6'''-O-hydroxycinnamoyltransferase_c0	(1) Caffeoyl-CoA_c0 + (1) Delphin_c0 <=> (1) CoA_c0 + (1) Delphinidin 3-glucoside 5-caffoyl-glucoside_c0	=	=	=	=	=	=	=	=	=	=	=	=	=	=	=	=	=	=	=	=	=	=	=	=	=	=	=	=	=	=	=	=	=	=	=	=	=	=	=	=	=	=	((fig|391904.18.peg.1782))	((fig|1207543.7.peg.1789 or fig|1207543.7.peg.1203))	((fig|473819.17.peg.1675))	((fig|471853.12.peg.983))	((fig|547043.15.peg.1150))
rxn01387_c0	Isocitrate:NADP+ oxidoreductase_c0	(1) NADP_c0 + (1) Isocitrate_c0 <=> (1) NADPH_c0 + (1) H+_c0 + (1) Oxalosuccinate_c0	=	=	=	=	=	=	=	=	=		=			=	=		=	=	=	=	=	=	=	=	=	=	=	=	=			=	=				=	=	=				((fig|391904.18.peg.1051))	((fig|1207543.7.peg.940))	((fig|473819.17.peg.1699))	((fig|471853.12.peg.3001))	((fig|547043.15.peg.1146))
rxn00601_c0	succinyl-CoA:L-arginine N2-succinyltransferase_c0	(1) L-Arginine_c0 + (1) Succinyl-CoA_c0 <=> (1) CoA_c0 + (1) N2-Succinyl-L-arginine_c0 + (1) H+_c0										>	>		>	>	>	>	>	>	>	>	>	>	>	>	>	>		>				>	>				>	>	>
rxn00715_c0	ITP:uridine 5'-phosphotransferase_c0	(1) ITP_c0 + (1) Uridine_c0 <=> (1) H+_c0 + (1) IDP_c0 + (1) UMP_c0		>	=	=	=		=		=		=		=																	=									=					gapfilled	((fig|473819.17.peg.2057))	((fig|471853.12.peg.2179))	((fig|547043.15.peg.1812))
rxn05625_c0	nitrite transport in via proton symport, reversible_c0	(1) H+_e0 + (1) Nitrite_e0 <=> (1) H+_c0 + (1) Nitrite_c0				=						=			=	=	=		=		=	=	=	=	=	=	=	=			=				=						=							((fig|471853.12.peg.2801))
rxn03838_c0	R05549_c0	(1) H2O_c0 + (1) Manninotriose_c0 <=> (1) Galactose_c0 + (1) Melibiose_c0	=	=	=	=	=	=	=	=	=		=			=	=		=	=			=	=		=	=			>	=		=						=		=				((fig|391904.18.peg.2523))	((fig|1207543.7.peg.1928))	((fig|473819.17.peg.490 or fig|473819.17.peg.582 or fig|473819.17.peg.839 or fig|473819.17.peg.242 or fig|473819.17.peg.884))	((fig|471853.12.peg.940 or fig|471853.12.peg.130 or fig|471853.12.peg.2810))	((fig|547043.15.peg.1675 or fig|547043.15.peg.1823))
rxn14138_c0	Propanoyl-CoA:acetyl-CoA C-acyltransferase_c0	(1) Propionyl-CoA_c0 + (1) Chenodeoxycholoyl-CoA_c0 <=> (1) CoA_c0 + (1) 3alpha,7alpha-Dihydroxy-5beta-24-oxocholestanoyl-CoA_c0	=	=	=	=	=			=	=					=	=		=			=	=				=			=	=										=				((fig|391904.18.peg.1960 or fig|391904.18.peg.1959))	((fig|1207543.7.peg.24))	((fig|473819.17.peg.864 or fig|473819.17.peg.1555 or fig|473819.17.peg.1281))	((fig|471853.12.peg.2118))	((fig|547043.15.peg.1136))
rxn01975_c0	beta-D-Glucose-6-phosphate:NADP+ 1-oxoreductase_c0	(1) NADP_c0 + (1) beta-D-Glucose 6-phosphate_c0 <=> (1) NADPH_c0 + (1) H+_c0 + (1) 6-phospho-D-glucono-1-5-lactone_c0	=	=	=	=	=	=	=	=	=	=	=	=	=	=	=		=	=	=	=	=	=	=	=	=				=	=		=	=	=	=		=		>	=	=	=	((fig|391904.18.peg.208))	((fig|1207543.7.peg.15))	((fig|473819.17.peg.2041))	((fig|471853.12.peg.2156))	((fig|547043.15.peg.968))
rxn01549_c0	Guanosine 3'-phosphate phosphohydrolase_c0	(1) Gp_c0 + (1) H2O_c0 <=> (1) Guanosine_c0 + (1) Phosphate_c0	>	>											>																										>				gapfilled	gapfilled
rxn02342_c0	R03270_c0	(1) Lipoamide_c0 + (1) 2-Hydroxyethyl-ThPP_c0 <=> (1) TPP_c0 + (1) S-Acetyldihydrolipoamide_c0				=						=	=	=	=	=	=	=	=	=	=	=	=	=	=	=	=	=			=	=	=	=	=	=	=	=	=	=	=	=	=	=				((fig|471853.12.peg.1806)) or ((fig|471853.12.peg.3848 or fig|471853.12.peg.3958) and (fig|471853.12.peg.3959))
rxn01518_c0	ATP:deoxyuridine 5'-phosphotransferase_c0	(1) ATP_c0 + (1) Deoxyuridine_c0 <=> (1) ADP_c0 + (1) H+_c0 + (1) dUMP_c0				=	>	=	>		>		=		=	=	=		=		=		=		=		=	>		>		=			=				=		=							((fig|471853.12.peg.1928))	gapfilled
rxn02961_c0	CTP:ethanolamine-phosphate cytidylyltransferase_c0	(1) CTP_c0 + (1) Ciliatine_c0 <=> (1) PPi_c0 + (1) H+_c0 + (1) CMPciliatine_c0	=	=	=	=	=	=	=	=	=	=	=	=	=	=	=	=	=	=	=	=	=	=	=	=	=	=	=	=	=	=	=	=	=	=	=	=	=	=	=	=	=	=	((fig|391904.18.peg.1905))	((fig|1207543.7.peg.305))	((fig|473819.17.peg.1649))	((fig|471853.12.peg.1630))	((fig|547043.15.peg.1269))
rxn05617_c0	mannitol transport via PEP:Pyr PTS_c0	(1) Phosphoenolpyruvate_c0 + (1) D-Mannitol_e0 <=> (1) Pyruvate_c0 + (1) D-mannitol-1-phosphate_c0	=	=	=	=	=	=	=	=	=		=		=	=	=	=	=	=	=	=	=	=	=	=	=	=	=		=	=	=	=	=	=	=	=	=	=	=	=	=	=	(() and (fig|391904.18.peg.175) and () and () and ())	((fig|1207543.7.peg.318 or fig|1207543.7.peg.441) and () and () and () and ())	((fig|473819.17.peg.463) and () and () and () and ())	(() and () and () and () and (fig|471853.12.peg.2630))	((fig|547043.15.peg.446) and () and () and () and ())
rxn05462_c0	trans-Octodec-2-enoyl-ACP hydro-lyase_c0	(1) 3-Hydroxyoctodecanoyl-ACP_c0 <=> (1) H2O_c0 + (1) trans-Octodec-2-enoyl-ACP_c0	>		>	>	>	>	>	>	>	>		>	>	<	>	>	>	>	>	>	>	>	>	>	>							>							>		>		gapfilled		gapfilled	gapfilled	gapfilled
rxn00258_c0	Malonyl-CoA:pyruvate carboxytransferase_c0	(1) Pyruvate_c0 + (1) Malonyl-CoA_c0 <=> (1) Acetyl-CoA_c0 + (1) Oxaloacetate_c0	=	=	=	=	=	=	=	=	=		=		=	=	=	=	=	=	=	=	=	=	=	=	=	=	=	=	=	=	=	=	=	=	=	=	=	=	=	=	=	=	((fig|391904.18.peg.1484))	((fig|1207543.7.peg.1332 or fig|1207543.7.peg.1922))	((fig|473819.17.peg.1807))	((fig|471853.12.peg.2030))	((fig|547043.15.peg.1124))
rxn06147_c0	Secondary-alcohol:oxygen oxidoreductase_c0	(1) O2_c0 + (1) Secondary alcohol_c0 <=> (1) H2O2_c0 + (1) Ketone_c0	>	>	>	>	>	>	>	>	>	>	>	>		>	>	>	>	>	>			>	>	>	>	>	>	>	>		>	>	>	>	>	>	>	>	>	>	>	<	gapfilled	gapfilled	gapfilled	gapfilled	gapfilled
rxn05656_c0	sulfoacetate transport via ABC system_c0	(1) H2O_c0 + (1) ATP_c0 + (1) Sulfoacetate_e0 <=> (1) ADP_c0 + (1) Phosphate_c0 + (1) H+_c0 + (1) Sulfoacetate_c0				=		>								=	=				>		>		>																							(() and (fig|471853.12.peg.3433) and (fig|471853.12.peg.3432))
rxn09130_c0	Phospholipase A1 (phosphatidylethanolamine, n-C12:0) (periplasm)_c0	(1) phosphatidylethanolamine didodecanoyl_c0 + (1) H2O_c0 <=> (1) 2-Acyl-sn-glycero-3-phosphoethanolamine dodecanoyl_c0 + (1) ddca_c0 + (1) H+_c0	>	<	<	>	<	<	>	<	<	<	>	<	>	>	>	>	<	<	>	>	<	>	>	>	>	>		<	<	<	<	<	<	>	<		<	<	<	>	<	<	gapfilled	gapfilled	gapfilled	gapfilled	gapfilled
rxn00607_c0	Maltose-6'-phosphate 6-phosphoglucohydrolase_c0	(1) maltose-6-phosphate_c0 + (1) H2O_c0 <=> (1) D-glucose-6-phosphate_c0 + (1) D-Glucose_c0	>						>	>	>				>		>			>	<	>	>	>	>	>	>		>			>				<			>	>			<	>	gapfilled
rxn01328_c0	D-mannitol-1-phosphate:NADP+ 6-oxidoreductase_c0	(1) D-mannitol-1-phosphate_c0 + (1) NADP_c0 <=> (1) D-mannose-6-phosphate_c0 + (1) H+_c0 + (1) NADPH_c0	>	>			>		>		>																								>										gapfilled	gapfilled			gapfilled
rxn02796_c0	chenodeoxycholoyltaurine amidohydrolase_c0	(1) H2O_c0 + (1) Taurochenodeoxycholate_c0 <=> (1) Taurine_c0 + (1) Chenodiol_c0									=				=													=	=	=
rxn02506_c0	5beta-Cholestane-3alpha,7alpha,12alpha,26-tetraol:NAD+ 26-oxidoreductase_c0	(1) 5beta-Cholestane-3alpha,7alpha,12alpha,26-tetrol_c0 + (1) NAD_c0 <=> (1) 3alpha,7alpha,12alpha-Trihydroxy-5beta-cholestan-26-al_c0 + (1) NADH_c0 + (1) H+_c0	>	<	<	>	>			>	>	<				>	>		>			<	>				>			<	>										>				gapfilled	gapfilled	gapfilled	gapfilled	gapfilled
rxn00947_c0	Palmitate:CoA ligase (AMP-forming)_c0	(1) ATP_c0 + (1) CoA_c0 + (1) Palmitate_c0 <=> (1) PPi_c0 + (1) AMP_c0 + (1) H+_c0 + (1) Palmitoyl-CoA_c0	>	>	>	>	>	>	>	>	>	>	>	>	>	>	>	>	>	>	>	=	>	>	>	>	>	>	>	>	>	>	>	>	>	>	>	>	>	>	>	>	>	>	((fig|391904.18.peg.425 or fig|391904.18.peg.1631 or fig|391904.18.peg.607 or fig|391904.18.peg.1054))	((fig|1207543.7.peg.1832 or fig|1207543.7.peg.905 or fig|1207543.7.peg.942 or fig|1207543.7.peg.1654 or fig|1207543.7.peg.202 or fig|1207543.7.peg.829 or fig|1207543.7.peg.2163))	((fig|473819.17.peg.1849 or fig|473819.17.peg.1702 or fig|473819.17.peg.1042 or fig|473819.17.peg.1697))	((fig|471853.12.peg.2588 or fig|471853.12.peg.1897))	((fig|547043.15.peg.1652 or fig|547043.15.peg.1266 or fig|547043.15.peg.1144 or fig|547043.15.peg.1082))
rxn05145_c0	phosphate-transporting ATPase_c0	(1) H2O_c0 + (1) ATP_c0 + (1) Phosphate_e0 <=> (1) ADP_c0 + (2) Phosphate_c0 + (1) H+_c0	=	=	=	=	=	=	=	=	=	=	=	=		=	=		=		=				=		=	=		=	=			=					=	=	=				((fig|391904.18.peg.363) and (fig|391904.18.peg.360) and (fig|391904.18.peg.362) and (fig|391904.18.peg.361))	((fig|1207543.7.peg.1104) and (fig|1207543.7.peg.1106) and (fig|1207543.7.peg.1105) and (fig|1207543.7.peg.1107))	((fig|473819.17.peg.338) and (fig|473819.17.peg.336) and (fig|473819.17.peg.337 or fig|473819.17.peg.868) and (fig|473819.17.peg.335))	((fig|471853.12.peg.3417) and (fig|471853.12.peg.3420) and (fig|471853.12.peg.3419) and (fig|471853.12.peg.3418))	((fig|547043.15.peg.331) and (fig|547043.15.peg.332) and (fig|547043.15.peg.333) and (fig|547043.15.peg.335 or fig|547043.15.peg.334))
rxn01287_c0	ATP:L-arabinose 1-phosphotransferase_c0	(1) ATP_c0 + (1) L-Arabinose_c0 <=> (1) ADP_c0 + (1) H+_c0 + (1) beta-L-Arabinose 1-phosphate_c0				=								=			=		=	=	=	=	=	=	=	=	=		=					=	=	=	=		=	=		=	=	=				((fig|471853.12.peg.3619))
rxn05384_c0	3-methylbutanoyl-ACP:malonyl-[acyl-carrier-protein] C-acyltransferase (decarboxylating)_c0	(1) isovaleryl-ACP_c0 + (1) Malonyl-acyl-carrierprotein-_c0 <=> (1) ACP_c0 + (1) 5-methyl-3-oxo-hexanoyl-ACP_c0 + (1) CO2_c0	>	>	>	>	>	>	>	>	>	>	>	>	>	>	>	>	>	>	>	>	>	>	>	>	>	>	>	>	>	>	>	>	>	>	>	>	>	>	>	>	>	>	gapfilled	gapfilled	gapfilled	((fig|471853.12.peg.1800) and (fig|471853.12.peg.1802))	gapfilled
rxn03182_c0	CMP-3-deoxy-D-manno-oct-2-ulosonate:lipid IVA 3-deoxy-D-manno-oct-2-ulosonate transferase_c0	(1) CMP-KDO_c0 + (1) Lipid IV(A)_c0 <=> (1) KDO-lipid IV(A)_c0 + (1) CMP_c0 + (1) H+_c0	>	>	>	>		>	>		>	>	>	>	>	>	>		>		>	>	>	>	>	>		>	>		>		>					>			>				gapfilled	gapfilled	gapfilled	gapfilled
rxn00205_c0	glutathione:hydrogen-peroxide oxidoreductase_c0	(1) H2O2_c0 + (2) GSH_c0 <=> (2) H2O_c0 + (1) Oxidized glutathione_c0																										>			>	=
rxn00351_c0	gamma-L-glutamyl-L-cysteine:glycine ligase (ADP-forming)_c0	(1) ATP_c0 + (1) Glycine_c0 + (1) gamma-Glutamylcysteine_c0 <=> (1) ADP_c0 + (1) Phosphate_c0 + (1) GSH_c0 + (1) H+_c0							>								>		>
rxn09689_c0	Transport of 7,8-diaminononanoate, extracellular_c0	(1) H+_e0 + (1) 7-8-Diaminononanoate_e0 <=> (1) 7-8-Diaminononanoate_c0 + (1) H+_c0																											<
rxn00675_c0	Propionyladenylate:CoA propionyltransferase_c0	(1) CoA_c0 + (1) Propionyladenylate_c0 <=> (1) AMP_c0 + (1) H+_c0 + (1) Propionyl-CoA_c0				=										=			=		=																											((fig|471853.12.peg.610))
rxn05620_c0	MOPS transport via ABC system_c0	(1) H2O_c0 + (1) ATP_c0 + (1) MOPS_e0 <=> (1) ADP_c0 + (1) Phosphate_c0 + (1) H+_c0 + (1) MOPS_c0				>		>								>	>				>		>		>																							(() and (fig|471853.12.peg.3433) and (fig|471853.12.peg.3432))
rxn10155_c0	L-asparate transport via proton symport (3 H)_c0	(1) L-Aspartate_e0 + (3) H+_e0 <=> (1) L-Aspartate_c0 + (3) H+_c0														=	=		=	=	=					=													=
rxn00949_c0	L-homocysteine hydrogen-sulfide-lyase (deaminating; 2-oxobutanoate-forming)_c0	(1) Homocysteine_c0 + (1) H2O_c0 <=> (1) NH3_c0 + (1) H+_c0 + (1) H2S_c0 + (1) 2-Oxobutyrate_c0										>	>															>		>		>	>		>			>	>	>
rxn14123_c0	gamma-Glutamyl-beta-aminopropiononitrile amidohydrolase_c0	(1) 3-Aminopropiononitrile_c0 + (1) L-Glutamate_c0 <=> (1) gamma-Glutamyl-3-aminopropiononitrile_c0 + (1) H2O_c0				<																																										gapfilled
rxn02268_c0	(S)-2-methylbutanoyl-CoA:oxygen 2,3-oxidoreductase_c0	(1) O2_c0 + (2) 2-Methylbutyryl-CoA_c0 <=> (2) H2O_c0 + (2) Tiglyl-CoA_c0				=	<		<	<		=		=	>		>			=				>							>			=	>	>	>			>	>	>	>	>				((fig|471853.12.peg.2747))	gapfilled
rxn00711_c0	UMP:diphosphate phospho-alpha-D-ribosyltransferase_c0	(1) PPi_c0 + (1) H+_c0 + (1) UMP_c0 <=> (1) Uracil_c0 + (1) PRPP_c0	<	<	<	<	<	<	<	<	<	<	<	<	<	<	<	<	<	<	<	<	<	<	<	<	<	<	<	<	<	=	<	<	<	<	<	<	<	<	<	<	<	<	((fig|391904.18.peg.2427) and ())	(() and (fig|1207543.7.peg.510))	((fig|473819.17.peg.517) and ())	((fig|471853.12.peg.2029) and (fig|471853.12.peg.514 or fig|471853.12.peg.2029))	(() and (fig|547043.15.peg.487))
rxn10832_c0	CoA transporter_c0	(1) CoA_e0 <=> (1) CoA_c0	>	>		>	>	>		>	>			>	>													>		>	>	>	>								>				gapfilled	gapfilled		gapfilled	gapfilled
rxn08122_c0	aldose reductase (acetol)_c0	(1) H+_c0 + (1) NADH_c0 + (1) Acetol_c0 <=> (1) (R)-1,2-Propanediol_c0 + (1) NAD_c0	<	<	<		<	>	<	<	<	>		<		<	<				<	<	<	<	>				<			>								<					gapfilled	gapfilled	gapfilled		gapfilled
rxn03491_c0	S-Adenosyl-L-methionine:1-precorrin-6Y C5,15-methyltransferase (C-12-decarboxylating)_c0	(2) S-Adenosyl-L-methionine_c0 + (1) Precorrin 6B_c0 <=> (1) Precorrin 8_c0 + (2) H+_c0 + (1) CO2_c0 + (2) S-Adenosyl-homocysteine_c0	>	>	>	>	<	<	>	>	>	<	>	>	<	>	>	>	>	<	>	>	<	<	<	>	<	>	<	<	<	<	<	<	<	>	<	>	>	>	<	<	>	<	gapfilled	gapfilled	gapfilled	gapfilled	gapfilled
rxn02172_c0	D-Arabinonate hydro-lyase_c0	(1) D-Arabinonate_c0 <=> (1) H2O_c0 + (1) 2-Dehydro-3-deoxy-D-xylonate_c0			=																																										((fig|473819.17.peg.216))
rxn00203_c0	2-Oxoglutarate carboxy-lyase_c0	(1) H+_c0 + (1) 2-Oxoglutarate_c0 <=> (1) 4-Oxobutanoate_c0 + (1) CO2_c0												>
rxn01281_c0	(R)-Glycerate:NADP+ oxidoreductase_c0	(1) NADP_c0 + (1) Glycerate_c0 <=> (1) NADPH_c0 + (1) H+_c0 + (1) Tartronate semialdehyde_c0				=						=		=	=		=					=		=		=							=	=				=										((fig|471853.12.peg.3553)) or ((fig|471853.12.peg.3553))
rxn07684_c0	R07894_c0	(1) NAD_c0 + (1) 3-Hydroxy-OPC6-CoA_c0 <=> (1) NADH_c0 + (1) H+_c0 + (1) 3-Oxo-OPC6-CoA_c0				=	=			=		=																																				((fig|471853.12.peg.1956))	((fig|547043.15.peg.1018))
rxn10218_c0	anteisopentadecanoyl-1-acylglycerol-3-phosphate O-acyltransferase_c0	(1) fa4coa_c0 + (1) 1-anteisopentadecanoyl-sn-glycerol 3-phosphate_c0 <=> (1) CoA_c0 + (1) H+_c0 + (1) 1,2-dianteisopentadecanoyl-sn-glycerol 3-phosphate_c0	>	>	>	>	>	>	>	>	>	>	>	>	>	>	>	>	>	>	>	>	>	>	>	>	>	>	>	>	>	>	>	>	>	>	>	>	>	>	>	>	>	>	((fig|391904.18.peg.314 or fig|391904.18.peg.955))	((fig|1207543.7.peg.963 or fig|1207543.7.peg.878))	((fig|473819.17.peg.1506 or fig|473819.17.peg.436))	((fig|471853.12.peg.1585 or fig|471853.12.peg.2142 or fig|471853.12.peg.1900))	((fig|547043.15.peg.538 or fig|547043.15.peg.429))
rxn03537_c0	R05222_c0	(1) GTP_c0 + (1) Adenosyl cobinamide phosphate_c0 <=> (1) PPi_c0 + (1) H+_c0 + (1) Adenosylcobinamide-GDP_c0	>	>	>	>	>	>	>	>	>	>	>	>	>	>	>	>	>	>	>	>	>	>	>	>	>	>	>	>	>	>	>	>	>	>	>	>	>	>	>	>	>	>	gapfilled	gapfilled	gapfilled	gapfilled	gapfilled
rxn09174_c0	RXN0-268.c_c0	(1) Succinate_c0 + (1) Propionyl-CoA_c0 <=> (1) Propionate_c0 + (1) Succinyl-CoA_c0						>
rxn00838_c0	IMP:L-aspartate ligase (GDP-forming)_c0	(1) GTP_c0 + (1) L-Aspartate_c0 + (1) IMP_c0 <=> (1) Phosphate_c0 + (1) GDP_c0 + (2) H+_c0 + (1) Adenylosuccinate_c0	>	>	>	>	>	>	>	>	>	>	>	=	>	>	>	>	>	>	>	>	>	>	>	>	>	>	>	>	>	>	>	>	>	>	>	>	>	>	>	>	>	>	((fig|391904.18.peg.122))	((fig|1207543.7.peg.156))	((fig|473819.17.peg.625))	((fig|471853.12.peg.3628))	((fig|547043.15.peg.1506))
rxn02552_c0	ATP:D-allose 6-phosphotransferase_c0	(1) D-Allose_c0 + (1) ATP_c0 <=> (1) D-Allose 6-phosphate_c0 + (1) ADP_c0																					<
rxn05461_c0	3-Hydroxyoctodecanoyl-ACP:NADP+ oxidoreductase_c0	(1) NADPH_c0 + (1) H+_c0 + (1) 3-Oxooctodecanoyl-ACP_c0 <=> (1) NADP_c0 + (1) 3-Hydroxyoctodecanoyl-ACP_c0	=		=	=	=	=	=	=	=	=		=	=	=	=	=	=	=	=	=	=	=	=	=	=							=							=		>		((fig|391904.18.peg.146))		((fig|473819.17.peg.1082))	((fig|471853.12.peg.3940 or fig|471853.12.peg.803 or fig|471853.12.peg.1448 or fig|471853.12.peg.3711 or fig|471853.12.peg.122 or fig|471853.12.peg.2369 or fig|471853.12.peg.1540 or fig|471853.12.peg.3503 or fig|471853.12.peg.2315 or fig|471853.12.peg.1482 or fig|471853.12.peg.3579 or fig|471853.12.peg.4176 or fig|471853.12.peg.2978 or fig|471853.12.peg.4185 or fig|471853.12.peg.2467 or fig|47185…	((fig|547043.15.peg.1110))
rxn09532_c0	acyl carrier protein synthase, mitochondrial_c0	(1) CoA_c0 + (1) H2O_c0 <=> (1) Phosphopantetheine_c0 + (1) Adenosine 3-5-bisphosphate_c0 + (2) H+_c0																															<
rxn05733_c0	O3-acetyl-L-serine:thiosulfate 2-amino-2-carboxyethyltransferase (reducing, L-cysteine-forming)_c0	(1) H2S2O3_c0 + (1) O-Acetyl-L-serine_c0 + (1) trdrd_c0 <=> (1) Acetate_c0 + (1) H+_c0 + (1) Sulfite_c0 + (1) L-Cysteine_c0 + (1) trdox_c0				>		>				>	>	>	>	>	>	>	>	>	>	>	>	>	>	>	>	>	>	>	>	>	>	>	>	>	>	>	>	>	>	>	>	>				((fig|471853.12.peg.2603))
rxn01444_c0	ATP:deoxyguanosine 5'-phosphotransferase_c0	(1) ATP_c0 + (1) Deoxyguanosine_c0 <=> (1) ADP_c0 + (1) H+_c0 + (1) dGMP_c0						=					=																<			=		>						>
rxn10591_c0	5-phosphoribosyl 1-pyrophosphate pyrophosphatase_c0	(1) H2O_c0 + (1) PRPP_c0 <=> (1) Ribose 1,5-bisphosphate_c0 + (1) Phosphate_c0													>	>			>		>				>														>
rxn05387_c0	5-methyl-trans-hex-2-enoyl-ACP:NADP+ oxidoreductase (A-specific)_c0	(1) 5-methyl-trans-hex-2-enoyl-ACP_c0 + (1) NADPH_c0 + (1) H+_c0 <=> (1) NADP_c0 + (1) 5-methyl-hexanoyl-ACP_c0	>	>	>		>	>	>	>	>	>		>	>						>	>		>	>	>			>	>	>	>	>	>	>			>	>	>		>		>	gapfilled	gapfilled	gapfilled		gapfilled
rxn01231_c0	3-Sulfo-L-alanine carboxy-lyase (taurine-forming)_c0	(1) H+_c0 + (1) L-Cysteate_c0 <=> (1) Taurine_c0 + (1) CO2_c0				>										>					<																											gapfilled
rxn08599_c0	GDP-mannose mannosyl hydrolase_c0	(1) H2O_c0 + (1) GDP-mannose_c0 <=> (1) GDP_c0 + (1) D-Mannose_c0				<							<			<	<		<	<		<	<	<	<	<	<				<	<																gapfilled
rxn09430_c0	fatty-acyl-ACP synthase (n-C16:1ACP), mitochondrial_c0	(1) Malonyl-acyl-carrierprotein-_c0 + (3) NADPH_c0 + (1) O2_c0 + (1) Myristoyl-ACP_c0 + (2) H+_c0 <=> (3) NADP_c0 + (3) H2O_c0 + (1) ACP_c0 + (1) CO2_c0 + (1) Hexadecenoyl-ACP_c0	<	<																								<	<		<		<												gapfilled	gapfilled
rxn00818_c0	Raffinose galactohydrolase_c0	(1) H2O_c0 + (1) Melitose_c0 <=> (1) Sucrose_c0 + (1) Galactose_c0	>	>	>	>	>	>	>	>	>		>			>	>		>	>	<		>	>		>	>			>	>		>						>		>				((fig|391904.18.peg.2523))	((fig|1207543.7.peg.1928))	((fig|473819.17.peg.582 or fig|473819.17.peg.839 or fig|473819.17.peg.884 or fig|473819.17.peg.242 or fig|473819.17.peg.490))	((fig|471853.12.peg.130 or fig|471853.12.peg.940 or fig|471853.12.peg.2810))	((fig|547043.15.peg.1675 or fig|547043.15.peg.1823))
rxn05454_c0	15-methyl-hexa-decanoyl-ACP:[acyl-carrier-protein] transferase_c0	(1) 15-methyl-hexa-decanoyl-ACP_c0 + (2) H+_c0 + (1) CoA_c0 <=> (1) fa11coa_c0 + (1) ACP_c0	>	>	>	=	>	>	>	>	>	>	>	>	>	>	>	>	=	=	>	=	>	=	>	>	=	>	>	>	>	>	>	>	>	>	>	>	>	>	>	>	=	>	gapfilled	gapfilled	gapfilled	((fig|471853.12.peg.1803))	gapfilled
rxn01845_c0	Sphingomyelin ceramide-phosphohydrolase_c0	(1) Sphingomyelin_c0 + (1) H2O_c0 <=> (1) Ceramide phosphate_c0 + (1) Choline_c0	>																																						>				gapfilled
rxn08223_c0	cardiolipin hydrolase (periplasm, n-C16:1)_c0	(1) H2O_c0 + (1) cardiolipin tetrahexadec-9-enoyl_c0 <=> (1) 1,2-dihexadec-9-enoyl-sn-glycerol 3-phosphate_c0 + (1) Phosphatidylglycerol dihexadec-9-enoyl_c0						<		<			<		<		<			<							<		<		<
rxn14052_c0	7alpha-hydroxycholest-4-en-3-one,NADPH:oxygenoxidoreductase(12alpha-hydroxylating)_c0	(1) H+_c0 + (1) 7alpha-Hydroxycholest-4-en-3-one_c0 + (1) NADPH_c0 + (1) O2_c0 <=> (1) H2O_c0 + (1) 4-Cholesten-7alpha,12alpha-diol-3-one_c0 + (1) NADP_c0		<																		<																								gapfilled
rxn01018_c0	carbamoyl-phosphate:L-aspartate carbamoyltransferase_c0	(1) L-Aspartate_c0 + (1) Carbamoylphosphate_c0 <=> (1) Phosphate_c0 + (1) H+_c0 + (1) N-Carbamoyl-L-aspartate_c0	>	>	>	>	>	>	>	>	>		>		>	>	>	>	>	>	>	>	>	>	>	>	>	>	>	>	>	>	>	>	>	>	>	>	>	>	>	>	>	>	((fig|391904.18.peg.1484)) or ((fig|391904.18.peg.1483))	((fig|1207543.7.peg.1332 or fig|1207543.7.peg.1922)) or ((fig|1207543.7.peg.1921))	((fig|473819.17.peg.1807)) or ((fig|473819.17.peg.1806))	((fig|471853.12.peg.2030))	((fig|547043.15.peg.1124)) or ((fig|547043.15.peg.1125))
rxn04270_c0	cis-2-Methyl-5-isopropylhexa-2,5-dienal dehydrogenase_c0	(1) H2O_c0 + (1) NAD_c0 + (1) cis-2-Methyl-5-isopropylhexa-2,5-dienal_c0 <=> (1) NADH_c0 + (2) H+_c0 + (1) cis-2-Methyl-5-isopropylhexa-2,5-dienoic acid_c0	=	=	=	=	=	=	=	=	=	=	=	=	=	=	=	=	=	=	=	=	=	=	=	=	=	=	=	=	=		=	=	=	=	=	=	=	=	=	=	=	=	((fig|391904.18.peg.163))	((fig|1207543.7.peg.171))	((fig|473819.17.peg.485))	((fig|471853.12.peg.559))	((fig|547043.15.peg.468))
rxn00190_c0	Deamido-NAD+:L-glutamine amido-ligase (AMP-forming)_c0	(1) H2O_c0 + (1) ATP_c0 + (1) L-Glutamine_c0 + (1) Deamido-NAD_c0 <=> (1) NAD_c0 + (1) PPi_c0 + (1) AMP_c0 + (1) L-Glutamate_c0 + (2) H+_c0	>	>	>	>	>	>	>	>	>	>		>	>	>	>	>	>	>	>	>	>	>	>	>	>	>	>	>	>	>	>	>	>	>	>	>	>	>	>	>	>	>	((fig|391904.18.peg.1772))	((fig|1207543.7.peg.1924 or fig|1207543.7.peg.2170))	((fig|473819.17.peg.1536))	((fig|471853.12.peg.1844))	((fig|547043.15.peg.1380))
rxn00306_c0	Succinate:CoA ligase (GDP-forming)_c0	(1) GTP_c0 + (1) CoA_c0 + (1) Succinate_c0 <=> (1) Succinyl-CoA_c0 + (1) Phosphate_c0 + (1) GDP_c0	<											<																															gapfilled
rxn00029_c0	5-aminolevulinate hydro-lyase (adding 5-aminolevulinate and cyclizing; porphobilinogen-forming)_c0	(2) 5-Aminolevulinate_c0 <=> (2) H2O_c0 + (1) H+_c0 + (1) Porphobilinogen_c0				>			>				>			>	>	>	>	>	>	>	>	>	>	>	>	>	>	>	>									>			>	>				((fig|471853.12.peg.4006))
rxn08471_c0	FMNH2-dependent monooxygenase (sulfoacetate)_c0	(1) Sulfoacetate_c0 + (1) FMNH2_c0 + (1) O2_c0 <=> (1) FMN_c0 + (1) Sulfite_c0 + (1) H2O_c0 + (1) Glyoxalate_c0 + (1) H+_c0				<											<				>				>																							gapfilled
rxn02304_c0	protoporphyrinogen-IX:oxygen oxidoreductase_c0	(2) ProtoporphyrinogenIX_c0 + (3) O2_c0 <=> (6) H2O_c0 + (2) Protoporphyrin_c0	>	<	<	>	<	>	<	<	<	<		<	<	=	=	=	=	=	=	=	=	=	=	=	=	>	=	>	=	<	<	<	<	<	<	<	<	=	<	<	=	=	gapfilled	gapfilled	gapfilled	gapfilled	gapfilled
rxn04068_c0	Glycocholate amidohydrolase_c0	(1) H2O_c0 + (1) Glycocholate_c0 <=> (1) Glycine_c0 + (1) Cholate_c0									=				=													=	=	=
rxn14342_c0	UDP-N-acetyl-D-glucosaminuronate 4-epimerase_c0	(1) UDP-N-acetyl-D-glucosaminouronate_c0 <=> (1) UDP-N-acetyl-D-galactosaminuronic acid_c0																					=
rxn01368_c0	Cytidine aminohydrolase_c0	(1) H2O_c0 + (1) H+_c0 + (1) Cytidine_c0 <=> (1) NH3_c0 + (1) Uridine_c0	>	>	>	>	>	>	>	>	>	=	>	=	>	>	>	=	>	>	>	>	>	>	>	>	>	>	=	>	>	>	>	>	>	>	=	=	>	>	>	=	=	=	((fig|391904.18.peg.1661)) or ((fig|391904.18.peg.1807))	((fig|1207543.7.peg.465))	((fig|473819.17.peg.1997))	((fig|471853.12.peg.2937)) or ((fig|471853.12.peg.2982))	((fig|547043.15.peg.1012))
rxn11612_c0	D-Galactosyl-N-acetyl-D-galactosaminyl-(N-acetylneuraminyl)-D- galactosyl-D-glucosylceramide galactohydrolase_c0	(1) H2O_c0 + (1) GM1_c0 <=> (1) Galactose_c0 + (1) GM2_c0	=	=	=	=	=	=	=	=	=	=	=	=	=	=	=	=	=	=	=	=	=	=	=	=	=	=		=	=	=	=	=		=	=	=	=		=	=	=	=	((fig|391904.18.peg.2080 or fig|391904.18.peg.2479 or fig|391904.18.peg.265 or fig|391904.18.peg.2399 or fig|391904.18.peg.437 or fig|391904.18.peg.2181))	((fig|1207543.7.peg.1099 or fig|1207543.7.peg.1197 or fig|1207543.7.peg.1469 or fig|1207543.7.peg.1113 or fig|1207543.7.peg.247 or fig|1207543.7.peg.458 or fig|1207543.7.peg.1856 or fig|1207543.7.peg.486 or fig|1207543.7.peg.1892))	((fig|473819.17.peg.1255 or fig|473819.17.peg.1049 or fig|473819.17.peg.1944 or fig|473819.17.peg.1288 or fig|473819.17.peg.798 or fig|473819.17.peg.824 or fig|473819.17.peg.733 or fig|473819.17.peg.81 or fig|473819.17.peg.495))	((fig|471853.12.peg.2872 or fig|471853.12.peg.1587 or fig|471853.12.peg.3392 or fig|471853.12.peg.3373 or fig|471853.12.peg.1488 or fig|471853.12.peg.3070 or fig|471853.12.peg.2373 or fig|471853.12.peg.1452 or fig|471853.12.peg.3316 or fig|471853.12.peg.3292 or fig|471853.12.peg.1311))	((fig|547043.15.peg.789 or fig|547043.15.peg.1703 or fig|547043.15.peg.109 or fig|547043.15.peg.800 or fig|547043.15.peg.736 or fig|547043.15.peg.1700 or fig|547043.15.peg.1870 or fig|547043.15.peg.806 or fig|547043.15.peg.509 or fig|547043.15.peg.762))
rxn01289_c0	L-Arabinose:NAD+ 1-oxidoreductase_c0	(1) L-Arabinose_c0 + (1) NAD_c0 <=> (1) L-Arabinono-1,4-lactone_c0 + (1) H+_c0 + (1) NADH_c0				>																																										gapfilled
rxn02669_c0	biotin:CoA ligase (AMP-forming)_c0	(1) CoA_c0 + (1) Biotinyl-5-AMP_c0 <=> (1) AMP_c0 + (1) Biotinyl-CoA_c0																															<					<
rxn13160_c0	Fatty acid (dodecanoate) transport via facilitated irreversible diffusion (extracellular to periplasm)_c0	(1) ddca_c0 <=> (1) ddca_e0	<	<	<	<		<	<		<	<	<	<	<	<	<	<	<		<	<	<	<	<	<		<	<		<		<	>					>		<				gapfilled	gapfilled	gapfilled	gapfilled
rxn02411_c0	1-(4-hydroxyphenyl)-2-aminoethanol hydro-lyase [deaminating; (4-hydroxyphenyl)acetaldehyde-forming]_c0	(1) Octopamine_c0 <=> (1) NH3_c0 + (1) 4-Hydroxyphenylacetaldehyde_c0												>
rxn10264_c0	isohexadecanoyl-CDPdiacylglycerol:sn-glycerol-3-phosphate 3-phosphatidyltransferase_c0	(1) Glycerol-3-phosphate_c0 + (1) CDP-1,2-diisohexadecanoylglycerol_c0 <=> (1) CMP_c0 + (1) Diisohexadecanoylphosphatidylglycerophosphate_c0	=	=	=	=	=	=	=	=	=	=	=	=	=	=	=	=	=	=	=	=	=	=	=	=	=	=	=	=	=	=	=	=	=	=	=	=	=	=	=	=	=	=	((fig|391904.18.peg.944))	((fig|1207543.7.peg.1188 or fig|1207543.7.peg.951))	((fig|473819.17.peg.1720 or fig|473819.17.peg.1725 or fig|473819.17.peg.1496))	((fig|471853.12.peg.2099 or fig|471853.12.peg.2450 or fig|471853.12.peg.1977 or fig|471853.12.peg.2289))	((fig|547043.15.peg.1248 or fig|547043.15.peg.1243 or fig|547043.15.peg.548))
rxn05737_c0	RXN0-6973.c_c0	(1) Taurine_c0 + (1) FMNH2_c0 + (1) O2_c0 <=> (1) H2O_c0 + (1) FMN_c0 + (1) Sulfite_c0 + (1) Aminoacetaldehyde_c0 + (1) H+_c0																														>
rxn01485_c0	D-Glucosamine 1-phosphate 1,6-phosphomutase_c0	(1) D-Glucosamine1-phosphate_c0 <=> (1) D-Glucosamine phosphate_c0	=	=	=	=	=	=	=	=	=	=	=	=	=	=	=	=	=	=	=	=	=	=	=	=	=	=	=	=	=	=	=	=	=	=	=	=	=	=	=	=	=	=	((fig|391904.18.peg.2095))	((fig|1207543.7.peg.2038 or fig|1207543.7.peg.1357))	((fig|473819.17.peg.1190))	((fig|471853.12.peg.3098))	((fig|547043.15.peg.941))
rxn03384_c0	Uroporphyrinogen I carboxy-lyase_c0	(4) H+_c0 + (1) UroporphyrinogenI_c0 <=> (4) CO2_c0 + (1) CoproporphyrinogenI_c0				=										=	=	=	=	=	=	=	=	=	=	=	=	=	=	=	=									=			=	=				((fig|471853.12.peg.4002))
rxn06870_c0	[Protein]-L-serine epimerase_c0	(1) Protein serine_c0 <=> (1) [Protein]-D-serine_c0	=	=	=	=	=	=	=	=	=	=	=	=	=	=	=	=	=	=	=	=	=	=	=	=	=	=	=	=	=	=	=	=	=	=	=	=	=	=	=	=	=	=	((fig|391904.18.peg.769))	((fig|1207543.7.peg.1239 or fig|1207543.7.peg.185))	((fig|473819.17.peg.1306))	((fig|471853.12.peg.2731))	((fig|547043.15.peg.696))
rxn00196_c0	2,5-dioxopentanoate:NADP+ 5-oxidoreductase_c0	(1) 2,5-Dioxopentanoate_c0 + (1) H2O_c0 + (1) NADP_c0 <=> (2) H+_c0 + (1) NADPH_c0 + (1) 2-Oxoglutarate_c0	>			>					>					>	>		>	>					>	>		>			>								>		>				gapfilled			((fig|471853.12.peg.782))
rxn01129_c0	dATP:uridine 5'-phosphotransferase_c0	(1) dATP_c0 + (1) Uridine_c0 <=> (1) H+_c0 + (1) UMP_c0 + (1) dADP_c0											=																			=									=
rxn08900_c0	FAD-dependent malate dehydrogenase_c0	(1) L-Malate_c0 + (1) Ubiquinone-8_c0 <=> (1) Oxaloacetate_c0 + (1) Ubiquinol-8_c0				>																																										((fig|471853.12.peg.812))
rxn05613_c0	L-methionine S-oxide transport via ABC system_c0	(1) H2O_c0 + (1) ATP_c0 + (1) L-Methionine S-oxide_e0 <=> (1) ADP_c0 + (1) Phosphate_c0 + (1) H+_c0 + (1) L-Methionine S-oxide_c0	>	>	>	>	>	>	>	>	>	>	>	>	>	>	>	>	>	>	>	>	>	>	>	>	>	>	>	>	>	>	>	>	>	>	>	>	>	>	>	>	>	>	((fig|391904.18.peg.1774) and (fig|391904.18.peg.1776) and ())	((fig|1207543.7.peg.1536 or fig|1207543.7.peg.732) and (fig|1207543.7.peg.992) and ())	((fig|473819.17.peg.50 or fig|473819.17.peg.1532 or fig|473819.17.peg.38) and () and (fig|473819.17.peg.39 or fig|473819.17.peg.47 or fig|473819.17.peg.1534))	(() and (fig|471853.12.peg.2295 or fig|471853.12.peg.418) and (fig|471853.12.peg.420 or fig|471853.12.peg.2293))	(() and (fig|547043.15.peg.75 or fig|547043.15.peg.1383) and (fig|547043.15.peg.73 or fig|547043.15.peg.1385))
rxn06874_c0	reduced ferredoxin:dinitrogen oxidoreductase (ATP-hydrolysing)_c0	(16) H2O_c0 + (8) Reducedferredoxin_c0 + (16) ATP_c0 + (1) N2_c0 <=> (1) H2_c0 + (8) Oxidizedferredoxin_c0 + (2) NH3_c0 + (16) ADP_c0 + (6) H+_c0 + (16) Phosphate_c0																														>
rxn11599_c0	R04318_c0	(1) H+_c0 + (1) Benzylpenicilloic acid_c0 <=> (1) H2O_c0 + (1) Penicillin G_c0		=		=											=					=																								((fig|1207543.7.peg.554))		((fig|471853.12.peg.2985 or fig|471853.12.peg.201 or fig|471853.12.peg.3794 or fig|471853.12.peg.3735 or fig|471853.12.peg.818))
rxn01385_c0	Xylitol:NAD+ 2-oxidoreductase (D-xylulose-forming)_c0	(1) NAD_c0 + (1) Xylitol_c0 <=> (1) NADH_c0 + (1) H+_c0 + (1) D-Lyxulose_c0					=		=	=	=										>		=		>		=					>																	((fig|547043.15.peg.290))
rxn02228_c0	3-Mercaptolactate:NAD+ oxidoreductase_c0	(1) NAD_c0 + (1) 3-Mercaptolactate_c0 <=> (1) NADH_c0 + (1) H+_c0 + (1) Mercaptopyruvate_c0	=	=	=	=	=	=	=	=	=	=	=	=	=	=	=	=	=	=	=	=	=	=	=	=	=	=	=		=	=	=	=	=	=	=	=	=	=	=	=	=	=	((fig|391904.18.peg.842 or fig|391904.18.peg.1091))	((fig|1207543.7.peg.1851 or fig|1207543.7.peg.2030))	((fig|473819.17.peg.1376))	((fig|471853.12.peg.3287 or fig|471853.12.peg.2427))	((fig|547043.15.peg.1462 or fig|547043.15.peg.632))
rxn05627_c0	nitrate transport in via proton symport_c0	(1) H+_e0 + (1) Nitrate_e0 <=> (1) H+_c0 + (1) Nitrate_c0				=						=			=	=			=		=	=		=		=	=	=			=				=						=							((fig|471853.12.peg.2801))
rxn01454_c0	acetyl-CoA:acetoacetyl-CoA C-acetyltransferase (thioester-hydrolysing, carboxymethyl-forming)_c0	(1) CoA_c0 + (1) HMG-CoA_c0 + (1) H+_c0 <=> (1) H2O_c0 + (1) Acetyl-CoA_c0 + (1) Acetoacetyl-CoA_c0							<			<		<		<	<		<	<		<	<	<	<		<	<
rxn11401_c0	2',3'-Cyclic CMP transport in via proton symport_c0	(1) 2',3'-Cyclic CMP_e0 + (1) H+_e0 <=> (1) H+_c0 + (1) 2',3'-Cyclic CMP_c0	>	>											>																										>				gapfilled	gapfilled
rxn03799_c0	R05509_c0	(1) Acrylate_c0 + (1) Acetyl-CoA_c0 + (1) H+_c0 <=> (1) Acrylyl-CoA_c0 + (1) Acetate_c0		>																																										gapfilled
rxn12524_c0	alpha-Methyl-D-glucoside transport via proton symport_c0	(1) H+_e0 + (1) alpha-Methyl-D-glucoside_e0 <=> (1) alpha-Methyl-D-glucoside_c0 + (1) H+_c0	>		<	>	>	>	>	>	>			>	>	>	>		<		>	<	>	>	<		>				>			>		>	>	>	>		<	>	>	>	gapfilled		gapfilled	gapfilled	gapfilled
rxn05541_c0	Dipeptide transport via ABC system (ala-glu)_c0	(1) H2O_c0 + (1) ATP_c0 + (1) ala-L-glu-L_e0 <=> (1) ADP_c0 + (1) Phosphate_c0 + (1) H+_c0 + (1) ala-L-glu-L_c0	=	=	=	=	=	=	=	=	=	=	=	=	=	=	=	=	=	=	=	=	=	=	=	=	=	=	=	=	=	=	=	=	=	=	=	=	=	=	=	=	=	=	((fig|391904.18.peg.2071 or fig|391904.18.peg.649)) or ((fig|391904.18.peg.52 or fig|391904.18.peg.872)) or ((fig|391904.18.peg.2483)) or ((fig|391904.18.peg.1516 or fig|391904.18.peg.922)) or ((fig|391904.18.peg.50))	((fig|1207543.7.peg.604 or fig|1207543.7.peg.987 or fig|1207543.7.peg.1886)) or ((fig|1207543.7.peg.986 or fig|1207543.7.peg.1340)) or ((fig|1207543.7.peg.838)) or ((fig|1207543.7.peg.988))	((fig|473819.17.peg.71)) or ((fig|473819.17.peg.1402)) or ((fig|473819.17.peg.1436 or fig|473819.17.peg.2089 or fig|473819.17.peg.990 or fig|473819.17.peg.1437))	((fig|471853.12.peg.160 or fig|471853.12.peg.1396 or fig|471853.12.peg.3441 or fig|471853.12.peg.470 or fig|471853.12.peg.43)) or ((fig|471853.12.peg.1114 or fig|471853.12.peg.1791 or fig|471853.12.peg.3493)) or ((fig|471853.12.peg.161 or fig|471853.12.peg.3442 or fig|471853.12.peg.597)) or ((fig|471853.12.peg.3443 or fig|471853.12.peg.2190)) or ((fig|471853.12.peg.3334 or fig|471853.12.peg.1112 …	((fig|547043.15.peg.96 or fig|547043.15.peg.308)) or ((fig|547043.15.peg.607)) or ((fig|547043.15.peg.1615 or fig|547043.15.peg.577 or fig|547043.15.peg.578 or fig|547043.15.peg.698 or fig|547043.15.peg.1780)) or ((fig|547043.15.peg.312))
rxn00416_c0	L-aspartate:L-glutamine amido-ligase (AMP-forming)_c0	(1) H2O_c0 + (1) L-Glutamine_c0 + (1) L-Aspartate_c0 + (1) ATP_c0 <=> (1) L-Asparagine_c0 + (2) H+_c0 + (1) PPi_c0 + (1) AMP_c0 + (1) L-Glutamate_c0							>							>	>	>	>	>	>		>		>		>	>			>				>	>	>			>		>		>
rxn03185_c0	R04661_c0	(1) GD1a_c0 + (1) CMP-N-acetylneuraminate_c0 <=> (1) H+_c0 + (1) GT1b_c0 + (1) CMP_c0							>	>						>
rxn04064_c0	xylitol:NAD oxidoreductase_c0	(1) NAD_c0 + (1) Xylitol_c0 <=> (1) L-Lyxulose_c0 + (1) NADH_c0 + (1) H+_c0							<
rxn03869_c0	Acylamide aminohydrolase_c0	(1) H2O_c0 + (1) Benzamide_c0 <=> (1) NH3_c0 + (1) Benzoate_c0		>		>																																								((fig|1207543.7.peg.75))		((fig|471853.12.peg.1077 or fig|471853.12.peg.2573))
rxn04051_c0	R05813_c0	(1) Cobalt-precorrin 6B_c0 + (2) S-Adenosyl-L-methionine_c0 <=> (2) S-Adenosyl-homocysteine_c0 + (1) CO2_c0 + (1) Cobalt-precorrin 8_c0 + (1) H+_c0	<	<	<	>	>	<	<	<	<	<	<	<	>	<	<	<	<	<	<	<	>	>	<	<	<	<	>	<	>	<	<	>	<	<	<	<	<	<	<	<	<	>	gapfilled	gapfilled	gapfilled	gapfilled	gapfilled
rxn00152_c0	Pyruvate:oxygen 2-oxidoreductase (phosphorylating)_c0	(1) O2_c0 + (1) Phosphate_c0 + (1) Pyruvate_c0 + (1) H+_c0 <=> (1) CO2_c0 + (1) H2O2_c0 + (1) Acetylphosphate_c0																											>
rxn05333_c0	(3R)-3-Hydroxybutanoyl-[acyl-carrier-protein] hydro-lyase_c0	(1) (R)-3-Hydroxydecanoyl-[acyl-carrier protein]_c0 <=> (1) (2E)-Decenoyl-[acp]_c0 + (1) H+_c0 + (1) H2O_c0	>		>	>		>	>		>	>			>	>	>	<	>	>	>	>	>	>	>	>	>			>	>			>	>				>		>				gapfilled		gapfilled	gapfilled
rxn10951_c0	PDH2_c0	(2) H+_c0 + (1) FMN_c0 + (1) Pyruvate_c0 + (1) CoA_c0 <=> (1) Acetyl-CoA_c0 + (1) FMNH2_c0 + (1) CO2_c0																																							<
rxn00952_c0	O-acetyl-L-homoserine:hydrogen sulfide S-(3-amino-3-carboxypropyl)transferase_c0	(1) H2S_c0 + (1) O-Acetyl-L-homoserine_c0 <=> (1) Acetate_c0 + (1) Homocysteine_c0	>	>	>	>	>	=	>	>	>	>	=	=	=	>	>		>	=	>	=	=	>	>	>		=	=	=	=		=	=	=		=	=	=				=	=	((fig|391904.18.peg.759 or fig|391904.18.peg.1751))	((fig|1207543.7.peg.1971 or fig|1207543.7.peg.448 or fig|1207543.7.peg.1751 or fig|1207543.7.peg.1933))	((fig|473819.17.peg.176 or fig|473819.17.peg.2077))	((fig|471853.12.peg.689 or fig|471853.12.peg.512 or fig|471853.12.peg.3431))	((fig|547043.15.peg.1792 or fig|547043.15.peg.159))
rxn08126_c0	Amylomaltase (maltotriose)_c0	(1) Maltose_c0 + (1) Amylotriose_c0 <=> (1) D-Glucose_c0 + (1) Maltotetraose_c0	=	=	=	=	=	=	=	=	=	=	=	=	=	=	=	=	=	=	=	=	=	=	=	=	=	=	=	=	=	=	=	=	=	=	=	=	=	=	=	=	=	=	((fig|391904.18.peg.2305 or fig|391904.18.peg.137))	((fig|1207543.7.peg.708))	((fig|473819.17.peg.308 or fig|473819.17.peg.743))	((fig|471853.12.peg.2627))	((fig|547043.15.peg.1731 or fig|547043.15.peg.297))
rxn03360_c0	5-Hydroxykynurenamine decarboxy-lyase_c0	(1) CO2_c0 + (1) 5-Hydroxykynurenamine_c0 <=> (1) H+_c0 + (1) 5-Hydroxykynurenine_c0	=	=	=	=	=	=	=	=	=	=		=																															((fig|391904.18.peg.56))	((fig|1207543.7.peg.772 or fig|1207543.7.peg.753))	((fig|473819.17.peg.686))	((fig|471853.12.peg.2729))	((fig|547043.15.peg.1466))
rxn06823_c0	Cyanoglycoside glucohydrolase_c0	(1) H2O_c0 + (1) Cyanoglycoside_c0 <=> (1) D-Glucose_c0 + (1) Cyanohydrin_c0			=	=	=																				=																				((fig|473819.17.peg.588))	((fig|471853.12.peg.38))	((fig|547043.15.peg.1522))
rxn01270_c0	L-arogenate:2-oxoglutarate aminotransferase_c0	(1) Oxaloacetate_c0 + (1) Pretyrosine_c0 <=> (1) L-Aspartate_c0 + (1) Prephenate_c0	=	=	=	=	=	=	=	=	=	=	=		=	=	=		=	=	=	=	=	=	=	=	=	=							=	=	=		=	<	<	=	=	=	((fig|391904.18.peg.1471))	((fig|1207543.7.peg.446))	((fig|473819.17.peg.423))	((fig|471853.12.peg.3961))	((fig|547043.15.peg.417))
rxn02519_c0	2-Hydroxyglutarate:(acceptor) 2-oxidoreductase_c0	(1) H+_c0 + (1) FAD_c0 + (1) 2-Hydroxyglutarate_c0 <=> (1) 2-Oxoglutarate_c0 + (1) FADH2_c0	>							>																																			gapfilled
rxn02322_c0	ATP:(R)-5-phosphomevalonate phosphotransferase_c0	(1) ATP_c0 + (1) H+_c0 + (1) 5-phosphomevalonate_c0 <=> (1) ADP_c0 + (1) 5-diphosphomevalonate_c0										=		=		=	=		=		=	=	=	=	=									=
rxn03433_c0	(S)-3-Hydroxyisobutyryl-CoA hydrolase_c0	(1) H2O_c0 + (1) (S)-3-Hydroxyisobutyryl-CoA_c0 <=> (1) H+_c0 + (1) 3-Hydroxyisobutyrate_c0 + (1) CoA_c0				>			>							>				>				<							>										>							gapfilled
rxn01508_c0	ATP:deoxyadenosine 5'-phosphotransferase_c0	(1) ATP_c0 + (1) Deoxyadenosine_c0 <=> (1) ADP_c0 + (1) H+_c0 + (1) dAMP_c0						=					=														>		>			=
rxn00961_c0	4-hydroxybenzoate,NADH:oxygen oxidoreductase (1-hydroxylating, decarboxylating)_c0	(2) H+_c0 + (1) 4-Hydroxybenzoate_c0 + (1) O2_c0 + (1) NADH_c0 <=> (1) NAD_c0 + (1) CO2_c0 + (1) Quinol_c0 + (1) H2O_c0																				<						<							<
rxn07688_c0	R07898_c0	(1) NAD_c0 + (1) 3-Hydroxy-OPC4-CoA_c0 <=> (1) NADH_c0 + (1) H+_c0 + (1) 3-Oxo-OPC4-CoA_c0				=	=			=		=																																				((fig|471853.12.peg.1956))	((fig|547043.15.peg.1018))
rxn08258_c0	CARNDETRU-RXN.c_c0	(1) Carnitinyl-CoA_c0 <=> (1) crotonobetainyl-CoA_c0 + (1) H2O_c0				<							<		<																<		<					<	<			<						gapfilled
rxn09469_c0	Fatty acid oxidation_c0	(7) H2O_c0 + (1) Hexadecenoyl-CoA_c0 + (7) CoA_c0 + (7) NAD_c0 + (6) O2_c0 <=> (8) Acetyl-CoA_c0 + (7) NADH_c0 + (8) H+_c0 + (6) H2O2_c0	<	<								<			<														<																gapfilled	gapfilled
rxn00772_c0	ATP:D-ribose 5-phosphotransferase_c0	(1) ATP_c0 + (1) D-Ribose_c0 <=> (1) ADP_c0 + (1) H+_c0 + (1) ribose-5-phosphate_c0	=	=	=	=	=	=	=	=	=	=	=	=	=	=	=	=		=	=	=	=	=	=	=	=	=	=	=	=	=		=	=	=	=		=	=	=	=	=	=	((fig|391904.18.peg.962 or fig|391904.18.peg.334 or fig|391904.18.peg.639))	((fig|1207543.7.peg.1466))	((fig|473819.17.peg.946))	((fig|471853.12.peg.279 or fig|471853.12.peg.1701))	((fig|547043.15.peg.237 or fig|547043.15.peg.1581))
rxn00012_c0	sucrose:sucrose 1'-beta-D-fructosyltransferase_c0	(2) Sucrose_c0 <=> (1) D-Glucose_c0 + (1) 1F-beta-D-Fructosylsucrose_c0	=	=	=	=	=	=	=	=	=	=	=	=	=	=	=	=	=	=	=	=	=	=	=	=	=	=	=	=	=	=	=	=	=	=	=	=	=	=	=	=	=	=	((fig|391904.18.peg.407))	((fig|1207543.7.peg.1416))	((fig|473819.17.peg.391))	((fig|471853.12.peg.2736))	((fig|547043.15.peg.384))
rxn01315_c0	L-Phenylalanine,tetrahydrobiopterin:oxygen oxidoreductase (4-hydroxylating)_c0	(1) O2_c0 + (1) L-Phenylalanine_c0 + (1) Tetrahydrobiopterin_c0 <=> (1) H2O_c0 + (1) L-Tyrosine_c0 + (1) Dihydrobiopterin_c0				>																																										((fig|471853.12.peg.3571))
rxn03891_c0	R05612_c0	(1) all-trans-Hexaprenyl diphosphate_c0 + (1) Isopentenyldiphosphate_c0 <=> (1) all-trans-Heptaprenyl diphosphate_c0 + (1) PPi_c0 + (1) H+_c0	>	>	>	>	>	>	>	>	>	>	>	>	>	>	>	>	>	>	>	>	>	>	>	>	>	>	>	>	>	>	>	>	>	>	>	>	>	>	>	>	>	>	gapfilled	gapfilled	gapfilled	((fig|471853.12.peg.3209))	gapfilled
rxn00363_c0	Cytidine-5'-monophosphate phosphohydrolase_c0	(1) H2O_c0 + (1) CMP_c0 <=> (1) Phosphate_c0 + (1) Cytidine_c0	>	>		>				>			>	>	>	>	>		>		>	>	>	>	>	>					>	>	>		>	>	>	>	>		>	>	>	>	((fig|391904.18.peg.2224 or fig|391904.18.peg.704))	((fig|1207543.7.peg.2182 or fig|1207543.7.peg.1296 or fig|1207543.7.peg.2023 or fig|1207543.7.peg.1930 or fig|1207543.7.peg.1297))		((fig|471853.12.peg.363 or fig|471853.12.peg.1456))
rxn00790_c0	5-phosphoribosylamine:diphosphate phospho-alpha-D-ribosyltransferase (glutamate-amidating)_c0	(1) PPi_c0 + (1) L-Glutamate_c0 + (1) H+_c0 + (1) 5-Phosphoribosylamine_c0 <=> (1) H2O_c0 + (1) L-Glutamine_c0 + (1) PRPP_c0	<	<	<	<	<	<	<	<	<	<	<	<	<	<	<	<	<	<	<	<	<	<	<	<	<	<	<	<	<	<	<	<	<	<	<	<	<	<	=	<	<	<	((fig|391904.18.peg.2022)) or ((fig|391904.18.peg.953))	((fig|1207543.7.peg.1433)) or ((fig|1207543.7.peg.961))	((fig|473819.17.peg.22)) or ((fig|473819.17.peg.1504))	((fig|471853.12.peg.3509)) or ((fig|471853.12.peg.1890))	((fig|547043.15.peg.48)) or ((fig|547043.15.peg.540))
rxn05335_c0	(3R)-3-Hydroxypalmitoyl-[acyl-carrier-protein] hydro-lyase_c0	(1) HMA_c0 <=> (1) (2E)-Tetradecenoyl-[acp]_c0 + (1) H2O_c0				<										<	<		<	>							>																					gapfilled
rxn00566_c0	L-Cysteine hydrogen-sulfide-lyase (deaminating; pyruvate-forming)_c0	(1) H2O_c0 + (1) L-Cysteine_c0 <=> (1) NH3_c0 + (1) Pyruvate_c0 + (1) H+_c0 + (1) H2S_c0	>	>	>	>	>		>	>	>			>	>	>	>	>	>		>	>	>	>	>	>	>				>			>		>	>					>	>	>	((fig|391904.18.peg.2066 or fig|391904.18.peg.750))	((fig|1207543.7.peg.1899 or fig|1207543.7.peg.447 or fig|1207543.7.peg.870)) or ((fig|1207543.7.peg.1256))	((fig|473819.17.peg.68 or fig|473819.17.peg.45))	((fig|471853.12.peg.1052))	((fig|547043.15.peg.71 or fig|547043.15.peg.94))
rxn05450_c0	14-methyl-trans-pentadec-2-enoyl-ACP:NAD+ oxidoreductase (A-specific)_c0	(1) NADH_c0 + (1) H+_c0 + (1) 14-methyl-trans-pentadec-2-enoyl-ACP_c0 <=> (1) NAD_c0 + (1) 14-methyl-pentadecanoyl-ACP_c0				>										>	>		>	>							>																					((fig|471853.12.peg.2314))
rxn04070_c0	pyridoxine 5'-phosphate synthase_c0	(1) 1-deoxy-D-xylulose5-phosphate_c0 + (1) 3-Amino-2-oxopropyl phosphate_c0 <=> (1) Phosphate_c0 + (1) H+_c0 + (2) H2O_c0 + (1) Pyridoxine phosphate_c0										>
rxn05377_c0	12-methyl-3-hydroxy-tetra-decanoyl-ACP hydro-lyase_c0	(1) 12-methyl-3-hydroxy-tetra-decanoyl-ACP_c0 <=> (1) 12-methyl-trans-tetra-dec-2-enoyl-ACP_c0 + (1) H2O_c0	>	>	>	>	>	>	>	>	>	>	>	>	>	>	>	>	>	>	>	>	>	>	>	>	>	>	>	>	>	>	>	>	>	>	>	>	>	>	>	>	>	>	gapfilled	gapfilled	gapfilled	gapfilled	gapfilled
rxn05028_c0	(E)-octaprenyl-diphosphate:isopentenyl-diphosphate octaprenyltranstransferase_c0	(1) Isopentenyldiphosphate_c0 + (1) Farnesylfarnesylgeraniol_c0 <=> (1) PPi_c0 + (1) H+_c0 + (1) Solanesyl diphosphate_c0				>						>	>	>	>	>	>	>	>	>	>	>	>	>	>	>	>	>	>	>	>	>	>	>	>	>	>	>	>	>	>	>	>	>				((fig|471853.12.peg.3209))
rxn11757_c0	5-fluorouridine:phosphate alpha-D-ribosyltransferase_c0	(1) 5-FU_c0 + (1) Ribose 1-phosphate_c0 <=> (1) Phosphate_c0 + (1) 5-Fluorouridine_c0	>	>	<	>	>	>	>	>	>	>	>		>	>	>	>	>	>	>	>	<	>	<	>	>	>	>	>	>	>		>	>	>	>		>	>	>	>	>	>	gapfilled	gapfilled	gapfilled	gapfilled	gapfilled
rxn06297_c0	S-Adenosyl-L-methionine:tRNA-uridine 3-(3-amino-3-carboxypropyl)transferase_c0	(1) S-Adenosyl-L-methionine_c0 + (1) tRNA uridine_c0 <=> (2) H+_c0 + (1) 5-Methylthioadenosine_c0 + (1) tRNA 3-(3-amino-3-carboxypropyl)-uridine_c0	=	=	=	=	=	=	=	=	=			=	=	=	=	=	=	=	=	=	=	=	=	=	=		=			=	=	=	=	=	=	=	=	=		=	=	=	((fig|391904.18.peg.957))	((fig|1207543.7.peg.623))	((fig|473819.17.peg.1508))	((fig|471853.12.peg.967 or fig|471853.12.peg.1907))	((fig|547043.15.peg.536))
rxn03535_c0	ATP:cob(I)yrinic acid-a,c-diamide Cobeta-adenosyltransferase_c0	(1) Cob(I)yrinate diamide_c0 + (1) ATP_c0 + (1) H+_c0 <=> (1) Adenosyl cobyrinate diamide_c0 + (1) Triphosphate_c0				>		<				<								<					<		<			<		<	<		<		<				<	<						gapfilled
rxn00829_c0	ATP:(R)-5-diphosphomevalonate carboxy-lyase (adding ATP; isopentenyl-diphosphate-forming)_c0	(1) ATP_c0 + (1) 5-diphosphomevalonate_c0 <=> (1) ADP_c0 + (1) Phosphate_c0 + (1) CO2_c0 + (1) Isopentenyldiphosphate_c0										>		>		>	>		>		>	>	>	>	>									>
rxn07472_c0	1-hydroxy-2-naphthoate:oxygen 1,2-oxidoreductase (decyclizing)_c0	(1) O2_c0 + (1) 1-Hydroxy-2-naphthoate_c0 <=> (1) cis-2'-Carboxybenzalpyruvate_c0 + (1) H+_c0	>	<	>	>	<	>	<	<	<	>	<	<	<	<		>	>	>	<	>	>	<	<	<	<	>	<	<	<		<	<	<	<	<	<	>	<	<	<	<	<	gapfilled	gapfilled	gapfilled	gapfilled	gapfilled
rxn05010_c0	S-adenosyl-L-methionine:sarcosine N-methyltransferase_c0	(1) S-Adenosyl-L-methionine_c0 + (1) Sarcosine_c0 <=> (1) H+_c0 + (1) Dimethylglycine_c0 + (1) S-Adenosyl-homocysteine_c0														<	<		<		<	<		<	<	<			<		<	<			<						<
rxn05731_c0	Taurocholic Acid transport in via proton symport_c0	(1) Taurocholate_e0 + (1) H+_e0 <=> (1) Taurocholate_c0 + (1) H+_c0	<	>	>	<	<			<	<	>				<	<		<			>	<				<			>	<										<				gapfilled	gapfilled	gapfilled	gapfilled	gapfilled
rxn00002_c0	urea-1-carboxylate amidohydrolase_c0	(1) H2O_c0 + (3) H+_c0 + (1) Allophanate_c0 <=> (2) NH3_c0 + (2) CO2_c0		>	>	=		>		>		>		>	>	>	>			>	<					>					>	>	>	>	>		>			>		>	>			gapfilled	((fig|473819.17.peg.611) and (fig|473819.17.peg.611))	((fig|471853.12.peg.1374) and (fig|471853.12.peg.1373))
rxn00365_c0	ATP:cytidine 5'-phosphotransferase_c0	(1) ATP_c0 + (1) Cytidine_c0 <=> (1) ADP_c0 + (1) CMP_c0 + (1) H+_c0			=	=	=		=		=		=		=																	=									=						((fig|473819.17.peg.2057))	((fig|471853.12.peg.2179))	((fig|547043.15.peg.1812))
rxn08849_c0	Lysophospholipase L2 (2-acylglycerophosphoglycerol, n-C16:1)_c0	(1) H2O_c0 + (1) 2-Acyl-sn-glycero-3-phosphoglycerol hexadec-9-enoyl_c0 <=> (1) H+_c0 + (1) Glycerophosphoglycerol_c0 + (1) hexadecenoate_c0	=	=	=	=	=	=	=	=	=	=	=	=	=	=	=	=	=	=	=	=	=	=	=	=	=	=		=	=	=	=	=	=	=	=	=	=	=	=	=	=	=	((fig|391904.18.peg.82))	((fig|1207543.7.peg.302)) or ((fig|1207543.7.peg.1692 or fig|1207543.7.peg.1934))	((fig|473819.17.peg.661))	((fig|471853.12.peg.465 or fig|471853.12.peg.686))	((fig|547043.15.peg.1490))
rxn09687_c0	TRANS-RXN-108E.cp_c0	(1) H+_e0 + (1) Deoxyinosine_e0 <=> (1) H+_c0 + (1) Deoxyinosine_c0			<			<				<						<		<										<						<											gapfilled
rxn00775_c0	ADP-ribose ribophosphohydrolase_c0	(1) H2O_c0 + (1) ADPribose_c0 <=> (1) AMP_c0 + (2) H+_c0 + (1) ribose-5-phosphate_c0	>	>	>	=	>	>	>	>	>	>	>	>	>	>	>	>	>	>	>	>	>	>	=	>	>	>	>	>	>	>	>	>	>	=	>	>	>	>	>	>	>	>	((fig|391904.18.peg.1455 or fig|391904.18.peg.2139 or fig|391904.18.peg.1793))	((fig|1207543.7.peg.471 or fig|1207543.7.peg.720 or fig|1207543.7.peg.1087 or fig|1207543.7.peg.1125))	((fig|473819.17.peg.1991 or fig|473819.17.peg.1135 or fig|473819.17.peg.1900))	((fig|471853.12.peg.2723 or fig|471853.12.peg.2341 or fig|471853.12.peg.2185))	((fig|547043.15.peg.1023 or fig|547043.15.peg.886))
rxn09432_c0	fatty-acyl-ACP synthase (n-C16:0ACP), mitochondrial_c0	(1) Myristoyl-ACP_c0 + (1) H+_c0 + (2) NADPH_c0 + (1) Malonyl-acyl-carrierprotein-_c0 <=> (1) ACP_c0 + (1) CO2_c0 + (1) Palmitoyl-ACP_c0 + (1) H2O_c0 + (2) NADP_c0	<	<	<			<	<		<	<	<	<	<	<	<				<		<		<	<		<	<		<		<					<			<				gapfilled	gapfilled	gapfilled
rxn02418_c0	myo-inositol-hexakisphosphate 4-phosphohydrolase_c0	(1) H2O_c0 + (1) Phytate_c0 <=> (1) Phosphate_c0 + (1) H+_c0 + (1) Inositol 1,2,3,5,6-pentakisphosphate_c0	=	=	=	=	=	=	=	=	=		=		=	=	=	=	=	=	=	=	=	=	=	=	=	=	=	=	=	=	=	=	=	=	=	=	=	=		=	=	=	((fig|391904.18.peg.2188))	((fig|1207543.7.peg.197))	((fig|473819.17.peg.2132))	((fig|471853.12.peg.2312 or fig|471853.12.peg.3253))	((fig|547043.15.peg.21))
rxn01967_c0	beta-D-Glucose 1-phosphate 1,6-phosphomutase_c0	(1) beta-D-Glucose 1-phosphate_c0 <=> (1) beta-D-Glucose 6-phosphate_c0				=																																										((fig|471853.12.peg.2110)) or ((fig|471853.12.peg.2110))
rxn08954_c0	3-deoxy-D-manno-octulosonic acid transferase III (LPS core biosynthesis)_c0	(1) phospho-heptosyl-phospho-heptosyl-heptosyl-kdo2-lipidA_c0 + (1) CMP-KDO_c0 <=> (1) H+_c0 + (1) kdo-phospho-heptosyl-phospho-heptosyl-heptosyl-kdo2-lipidA_c0 + (1) CMP_c0	>	>	>	>		>	>		>	>	>	>	>	>	>		>		>	>	>	>	>	>		>	>		>		>					>			>				gapfilled	gapfilled	gapfilled	gapfilled
rxn04681_c0	S-Adenosyl-L-methionine:methylethanolamine phosphate N-methyltransferase_c0	(1) S-Adenosyl-L-methionine_c0 + (1) N-Methylethanolamine phosphate_c0 <=> (1) H+_c0 + (1) S-Adenosyl-homocysteine_c0 + (1) Phosphodimethylethanolamine_c0															<		<		<			<
rxn09436_c0	fatty-acyl-ACP synthase (n-C14:0ACP), mitochondrial_c0	(2) H+_c0 + (1) Dodecanoyl-ACP_c0 + (2) NADPH_c0 + (1) Malonyl-acyl-carrierprotein-_c0 <=> (1) Myristoyl-ACP_c0 + (1) ACP_c0 + (1) CO2_c0 + (1) H2O_c0 + (2) NADP_c0	<	<	<	<		<	<	<	<	<	<	<	<				<			<		<				<	<		<		<					<			<				gapfilled	gapfilled	gapfilled	gapfilled
rxn01334_c0	Sedoheptulose 1,7-bisphosphate D-glyceraldehyde-3-phosphate-lyase_c0	(1) Sedoheptulose 1,7-bisphosphate_c0 <=> (1) Glycerone-phosphate_c0 + (1) D-Erythrose4-phosphate_c0	=	=	=	=	=	=	=	=	=	=	=	=	=	=	=	=	=	=	=	=	=	=	=	=	=	=	=	=	=	=	=	=	=	=	=	=	=	=	=	=	=	=	((fig|391904.18.peg.119))	((fig|1207543.7.peg.157))	((fig|473819.17.peg.627))	((fig|471853.12.peg.3633))	((fig|547043.15.peg.1505))
rxn10260_c0	anteisoheptadecanoyl-CDPdiacylglycerol:sn-glycerol-3-phosphate 3-phosphatidyltransferase_c0	(1) Glycerol-3-phosphate_c0 + (1) CDP-1,2-dianteisoheptadecanoylglycerol_c0 <=> (1) CMP_c0 + (1) Dianteisoheptadecanoylphosphatidylglycerophosphate_c0	=	=	=	=	=	=	=	=	=	=	=	=	=	=	=	=	=	=	=	=	=	=	=	=	=	=	=	=	=	=	=	=	=	=	=	=	=	=	=	=	=	=	((fig|391904.18.peg.944))	((fig|1207543.7.peg.1188 or fig|1207543.7.peg.951))	((fig|473819.17.peg.1725 or fig|473819.17.peg.1496 or fig|473819.17.peg.1720))	((fig|471853.12.peg.1977 or fig|471853.12.peg.2450 or fig|471853.12.peg.2289 or fig|471853.12.peg.2099))	((fig|547043.15.peg.548 or fig|547043.15.peg.1243 or fig|547043.15.peg.1248))
rxn00192_c0	acetyl-CoA:L-glutamate N-acetyltransferase_c0	(1) Acetyl-CoA_c0 + (1) L-Glutamate_c0 <=> (1) CoA_c0 + (1) H+_c0 + (1) N-Acetyl-L-glutamate_c0	>	>	>	>	>	>	>	=	>	>				>	>		>	>	>	>	>	>	>	>	>	>		>				>	>				>		>				((fig|391904.18.peg.1942))	((fig|1207543.7.peg.1034 or fig|1207543.7.peg.1480))	((fig|473819.17.peg.1617))	((fig|471853.12.peg.3281))	((fig|547043.15.peg.1308))
rxn12147_c0	3D-(3,5/4)-Trihydroxycyclohexane-1,2-dione acylhydrolase (decyclizing)_c0	(1) H2O_c0 + (1) DKDI_c0 <=> (1) H+_c0 + (1) 5-Deoxy glucuronic acid_c0				>							>			>	>	>	>	>	>			>	>	>	>	>	>		>			>		=			=	>	>	>	>	>				((fig|471853.12.peg.724))
rxn05501_c0	arbutin transport via PEP:Pyr PTS_c0	(1) Phosphoenolpyruvate_c0 + (1) Ursin_e0 <=> (1) Pyruvate_c0 + (1) Arbutin-6P_c0	=	=	=	=	=	=	=	=	=		=		=	=	=	=	=	=	=	=	=	=	=	=	=	=	=		=	=	=	=	=	=	=	=	=	=	=	=	=	=	((fig|391904.18.peg.2244) and (fig|391904.18.peg.175) and (fig|391904.18.peg.2244) and (fig|391904.18.peg.2244) and ())	(() and (fig|1207543.7.peg.126 or fig|1207543.7.peg.1995 or fig|1207543.7.peg.1552) and (fig|1207543.7.peg.126 or fig|1207543.7.peg.1995 or fig|1207543.7.peg.1552) and (fig|1207543.7.peg.318 or fig|1207543.7.peg.441) and (fig|1207543.7.peg.126 or fig|1207543.7.peg.1995 or fig|1207543.7.peg.1552))	(() and (fig|473819.17.peg.247) and (fig|473819.17.peg.247) and (fig|473819.17.peg.463) and (fig|473819.17.peg.247))	(() and () and () and () and (fig|471853.12.peg.2630))	((fig|547043.15.peg.242) and (fig|547043.15.peg.242) and (fig|547043.15.peg.242) and (fig|547043.15.peg.446) and ())
rxn05547_c0	oligopeptide-transporting ATPase_c0	(1) H2O_c0 + (1) ATP_c0 + (1) Gly-Gln_e0 <=> (1) ADP_c0 + (1) Phosphate_c0 + (1) H+_c0 + (1) Gly-Gln_c0	=	=	=	=	=	=	=	=	=	=	=	=	=	=	=	=	=	=	=	=	=	=	=	=	=	=	=	=	=	=	=	=	=	=	=	=	=	=	=	=	=	=	((fig|391904.18.peg.649 or fig|391904.18.peg.2071)) or ((fig|391904.18.peg.52 or fig|391904.18.peg.872)) or ((fig|391904.18.peg.2483)) or ((fig|391904.18.peg.1516 or fig|391904.18.peg.922)) or ((fig|391904.18.peg.50))	((fig|1207543.7.peg.604 or fig|1207543.7.peg.1886 or fig|1207543.7.peg.987)) or ((fig|1207543.7.peg.1340 or fig|1207543.7.peg.986)) or ((fig|1207543.7.peg.838)) or ((fig|1207543.7.peg.988))	((fig|473819.17.peg.71)) or ((fig|473819.17.peg.1402)) or ((fig|473819.17.peg.1436 or fig|473819.17.peg.2089 or fig|473819.17.peg.990 or fig|473819.17.peg.1437))	((fig|471853.12.peg.470 or fig|471853.12.peg.43 or fig|471853.12.peg.1396 or fig|471853.12.peg.3441 or fig|471853.12.peg.160)) or ((fig|471853.12.peg.3493 or fig|471853.12.peg.1791 or fig|471853.12.peg.1114)) or ((fig|471853.12.peg.161 or fig|471853.12.peg.3442 or fig|471853.12.peg.597)) or ((fig|471853.12.peg.2190 or fig|471853.12.peg.3443)) or ((fig|471853.12.peg.3491 or fig|471853.12.peg.467 o…	((fig|547043.15.peg.308 or fig|547043.15.peg.96)) or ((fig|547043.15.peg.607)) or ((fig|547043.15.peg.1615 or fig|547043.15.peg.578 or fig|547043.15.peg.577 or fig|547043.15.peg.698 or fig|547043.15.peg.1780)) or ((fig|547043.15.peg.312))
rxn01145_c0	Thymidylate 5'-phosphohydrolase_c0	(1) H2O_c0 + (1) dTMP_c0 <=> (1) Phosphate_c0 + (1) Thymidine_c0	>	>		>				>			>	>	=	=	>		>		=	>		>	>	>					>	>	=		>	=	=	=	>		>	=	=	=	((fig|391904.18.peg.2224 or fig|391904.18.peg.704))	((fig|1207543.7.peg.2182 or fig|1207543.7.peg.1297 or fig|1207543.7.peg.2023 or fig|1207543.7.peg.1930 or fig|1207543.7.peg.1296))		((fig|471853.12.peg.363 or fig|471853.12.peg.1456))
rxn04783_c0	glycinamide ribonucleotide transformylase_c0	(1) ATP_c0 + (1) Formate_c0 + (1) GAR_c0 <=> (1) ADP_c0 + (1) Phosphate_c0 + (1) H+_c0 + (1) N-Formyl-GAR_c0	>	>	>		>	>	>	>	>					>	>			>	>	>	>	>	>	>	>	>	>	>	>			>	>	>	>		>	>		>	>	>	((fig|391904.18.peg.2003))	((fig|1207543.7.peg.2132 or fig|1207543.7.peg.427 or fig|1207543.7.peg.1595))	((fig|473819.17.peg.16))		((fig|547043.15.peg.43))
rxn05958_c0	S-ribosylhomocysteine lyase_c0	(1) S-Ribosylhomocysteine_c0 <=> (1) Homocysteine_c0 + (1) 4-5-dihydroxy-2-3-pentanedione_c0	>	>	>		>	>	>	>	>	>	>	>	>	>	>	>	>	>	>	>	>	>	>	>	>	>	>	>	>		>	>	>	>	>	>	>	>		>	>	>	((fig|391904.18.peg.2063))	((fig|1207543.7.peg.516))	((fig|473819.17.peg.66))		((fig|547043.15.peg.91))
rxn08582_c0	aldose-1-epimerase_c0	(1) beta D-Galactose_c0 <=> (1) Galactose_c0								>												<
rxn05380_c0	14-methyl-3-oxo-hexa-decanoyl-ACP:NADP+ oxidoreductase_c0	(1) NADPH_c0 + (1) H+_c0 + (1) 14-methyl-3-oxo-hexa-decanoyl-ACP_c0 <=> (1) NADP_c0 + (1) 14-methyl-3-hydroxy-hexa-decanoyl-ACP_c0	=	>	=	=	=	=	=	=	=	=	>	=	=	=	=	=	=	=	=	=	=	=	=	=	=	>	>	>	>	>	>	=	>	>	>	>	>	>	=	>	>	>	((fig|391904.18.peg.146))	gapfilled	((fig|473819.17.peg.1082))	((fig|471853.12.peg.3940 or fig|471853.12.peg.803 or fig|471853.12.peg.1448 or fig|471853.12.peg.3711 or fig|471853.12.peg.2369 or fig|471853.12.peg.1540 or fig|471853.12.peg.122 or fig|471853.12.peg.2315 or fig|471853.12.peg.1482 or fig|471853.12.peg.3503 or fig|471853.12.peg.3579 or fig|471853.12.peg.4185 or fig|471853.12.peg.2978 or fig|471853.12.peg.4176 or fig|471853.12.peg.515 or fig|471853…	((fig|547043.15.peg.1110))
rxn05389_c0	7-methyl-3-oxo-octanoyl-ACP:NADP+ oxidoreductase_c0	(1) NADPH_c0 + (1) H+_c0 + (1) 7-methyl-3-oxo-octanoyl-ACP_c0 <=> (1) NADP_c0 + (1) 7-methyl-3-hydroxy-octanoyl-ACP_c0	=	>	=	=	=	=	=	=	=	=	>	=	=	=	=	=	=	=	=	=	=	=	=	=	=	>	>	>	>	>	>	=	>	>	>	>	>	>	=	>	>	>	((fig|391904.18.peg.146))	gapfilled	((fig|473819.17.peg.1082))	((fig|471853.12.peg.3579 or fig|471853.12.peg.2978 or fig|471853.12.peg.4176 or fig|471853.12.peg.4185 or fig|471853.12.peg.2467 or fig|471853.12.peg.515 or fig|471853.12.peg.2694 or fig|471853.12.peg.122 or fig|471853.12.peg.2369 or fig|471853.12.peg.1540 or fig|471853.12.peg.3503 or fig|471853.12.peg.2315 or fig|471853.12.peg.1482 or fig|471853.12.peg.3711 or fig|471853.12.peg.3940 or fig|47185…	((fig|547043.15.peg.1110))
rxn06897_c0	UDPglucose:cis-p-coumarate beta-D-glucosyltransferase_c0	(1) UDP-glucose_c0 + (1) cis-p-Coumarate_c0 <=> (1) UDP_c0 + (1) 4'-O-beta-D-Glucosyl-cis-p-coumarate_c0				=																																										((fig|471853.12.peg.1157))
rxn05072_c0	1D-myo-inositol-3-phosphate lyase (isomerizing)_c0	(1) D-glucose-6-phosphate_c0 <=> (1) Inositol 3-phosphate_c0		>	>	>							>												>	>										>										gapfilled	gapfilled	gapfilled
rxn00006_c0	hydrogen-peroxide:hydrogen-peroxide oxidoreductase_c0	(2) H2O2_c0 <=> (2) H2O_c0 + (1) O2_c0				>													>						>						>																	((fig|471853.12.peg.3232)) or ((fig|471853.12.peg.3232))
rxn01014_c0	hydroxypyruvate carboxy-lyase (glycolaldehyde-forming)_c0	(1) H+_c0 + (1) Hydroxypyruvate_c0 <=> (1) CO2_c0 + (1) Glycolaldehyde_c0		=	=	=	=	=	=	=	=			=		=	=		=	=		=	=	=	=	=	=							=		=						=				((fig|1207543.7.peg.1642 or fig|1207543.7.peg.1567))	((fig|473819.17.peg.1789 or fig|473819.17.peg.1839))	((fig|471853.12.peg.4114))	((fig|547043.15.peg.1361 or fig|547043.15.peg.1175))
rxn05871_c0	primary_c0	(1) NAD_c0 + (1) 1-Alcohol_c0 <=> (1) NADH_c0 + (1) H+_c0 + (1) RCHO_c0	=	=	=	=	=	=	=	=	=	=	=	=		=	=	=	=	=	=			=	=	=	=	=	=	=	=		=	=	=	=	=	=	=	=	=	=	=	=	((fig|391904.18.peg.2300))	((fig|1207543.7.peg.703))	((fig|473819.17.peg.301 or fig|473819.17.peg.1561))	((fig|471853.12.peg.1263 or fig|471853.12.peg.4179 or fig|471853.12.peg.2259 or fig|471853.12.peg.1818 or fig|471853.12.peg.3656 or fig|471853.12.peg.2226))	((fig|547043.15.peg.53 or fig|547043.15.peg.288))
rxn14089_c0	cis-3-chloro-2-propene-1-ol:NAD+ oxidoreductase_c0	(1) NAD_c0 + (1) cis-3-Chloro-2-propene-1-ol_c0 <=> (1) NADH_c0 + (1) H+_c0 + (1) cis-3-Chloroallyl aldehyde_c0	=	=	=	=	=	=	=	=	=	=	=	=		=	=	=	=	=	=			=	=	=	=	=	=	=	=		=	=	=	=	=	=	=	=	=	=	=	=	((fig|391904.18.peg.2300))	((fig|1207543.7.peg.703))	((fig|473819.17.peg.301 or fig|473819.17.peg.1561))	((fig|471853.12.peg.1818 or fig|471853.12.peg.3656 or fig|471853.12.peg.2226 or fig|471853.12.peg.1263 or fig|471853.12.peg.4179 or fig|471853.12.peg.2259))	((fig|547043.15.peg.288 or fig|547043.15.peg.53))
rxn03368_c0	3-hydroxypropionyl-CoA:NADP+ oxidoreductase_c0	(1) 3-Oxopropionyl-CoA_c0 + (1) NADPH_c0 + (1) H+_c0 <=> (1) 3-Hydroxypropanoyl-CoA_c0 + (1) NADP_c0				>																		>																								gapfilled
rxn00140_c0	adenosine 3',5'-phosphate 5'-nucleotidohydrolase_c0	(1) H2O_c0 + (1) cAMP_c0 <=> (1) H+_c0 + (1) AMP_c0	>	>	>	>	>	>	>	>	>	>	>	=	>	>	>	>	>	>	>	>	>	>	>	>	>	>	>	>	>	>	<	>	>	>	>	>	>	>	>	>	>	>	gapfilled	gapfilled	gapfilled	gapfilled	gapfilled
rxn00369_c0	GTP:cytidine 5'-phosphotransferase_c0	(1) GTP_c0 + (1) Cytidine_c0 <=> (1) GDP_c0 + (1) CMP_c0 + (1) H+_c0			=	=	=		=		=		=		=																	=									=						((fig|473819.17.peg.2057))	((fig|471853.12.peg.2179))	((fig|547043.15.peg.1812))
rxn06710_c0	S-Adenosyl-L-methionine:protein-C-terminal-S-farnesyl-L-cysteine O-methyltransferase_c0	(1) S-Adenosyl-L-methionine_c0 + (1) Protein C-terminal S-farnesyl-L-cysteine_c0 <=> (1) S-Adenosyl-homocysteine_c0 + (1) Protein C-terminal S-farnesyl-L-cysteine methyl ester_c0						=		=
rxn05578_c0	TRANS-RXNBWI-115531.ce_c0	(1) H+_e0 + (1) Glycerol-3-phosphate_e0 <=> (1) H+_c0 + (1) Glycerol-3-phosphate_c0											=	=						=								=	=		=				=					=	=
rxn00515_c0	ATP:IDP phosphotransferase_c0	(1) ATP_c0 + (1) IDP_c0 <=> (1) ADP_c0 + (1) ITP_c0				=						=	=		=	=	=	=	=	=	=	=	=	=	=	=	=	=		=	=	=	=	=	=	=	=	=	=	=	=	=	=	=				((fig|471853.12.peg.2551))
rxn10867_c0	Nicotinamide transport_c0	(1) Nicotinamide_e0 <=> (1) Nicotinamide_c0															>
rxn01964_c0	L-serine hydro-lyase [adding 1-C-(indol-3-yl)glycerol 3-phosphate; L-tryptophan and glyceraldehyde-3-phosphate-forming]_c0	(1) L-Serine_c0 + (1) Indoleglycerol phosphate_c0 <=> (1) H2O_c0 + (1) L-Tryptophan_c0 + (1) Glyceraldehyde3-phosphate_c0	=	>	>	>	>	>	>	>	=	=	>	>	>	>	>	>	>	>	>	>	>	>	>	>	>	>	>	>	>	>	>	>	>	>	>	>	>	>	>	>	>	>	((fig|391904.18.peg.1399) and (fig|391904.18.peg.1400))	((fig|1207543.7.peg.39) and (fig|1207543.7.peg.38))	((fig|473819.17.peg.1715) and (fig|473819.17.peg.1714))	((fig|471853.12.peg.2212) and (fig|471853.12.peg.2213)) or ((fig|471853.12.peg.4006))	((fig|547043.15.peg.1254) and (fig|547043.15.peg.1253))
rxn05539_c0	oligopeptide-transporting ATPase_c0	(1) H2O_c0 + (1) ATP_c0 + (1) Cys-Gly_e0 <=> (1) ADP_c0 + (1) Phosphate_c0 + (1) H+_c0 + (1) Cys-Gly_c0	>	>	=	>	=	>	=	=	>	>	>	=	=	=	=	>	=	>	=	=	>	=	=	=	>	>	=	>	>	>	>	>	>	>	>	>	>	>	>	>	>	>	((fig|391904.18.peg.2071 or fig|391904.18.peg.649)) or ((fig|391904.18.peg.872 or fig|391904.18.peg.52)) or ((fig|391904.18.peg.2483)) or ((fig|391904.18.peg.922 or fig|391904.18.peg.1516)) or ((fig|391904.18.peg.50))	((fig|1207543.7.peg.604 or fig|1207543.7.peg.987 or fig|1207543.7.peg.1886)) or ((fig|1207543.7.peg.986 or fig|1207543.7.peg.1340)) or ((fig|1207543.7.peg.838)) or ((fig|1207543.7.peg.988))	((fig|473819.17.peg.71)) or ((fig|473819.17.peg.1402)) or ((fig|473819.17.peg.990 or fig|473819.17.peg.1436 or fig|473819.17.peg.2089 or fig|473819.17.peg.1437))	((fig|471853.12.peg.160 or fig|471853.12.peg.1396 or fig|471853.12.peg.3441 or fig|471853.12.peg.43 or fig|471853.12.peg.470)) or ((fig|471853.12.peg.1791 or fig|471853.12.peg.1114 or fig|471853.12.peg.3493)) or ((fig|471853.12.peg.161 or fig|471853.12.peg.3442 or fig|471853.12.peg.597)) or ((fig|471853.12.peg.3443 or fig|471853.12.peg.2190)) or ((fig|471853.12.peg.1112 or fig|471853.12.peg.3334 …	((fig|547043.15.peg.96 or fig|547043.15.peg.308)) or ((fig|547043.15.peg.607)) or ((fig|547043.15.peg.698 or fig|547043.15.peg.1780 or fig|547043.15.peg.1615 or fig|547043.15.peg.578 or fig|547043.15.peg.577)) or ((fig|547043.15.peg.312))
rxn12592_c0	Methanesulfonic acid transport via proton symport_c0	(1) H+_e0 + (1) methanesulfonate_e0 <=> (1) methanesulfonate_c0 + (1) H+_c0						<
rxn01313_c0	5,6,7,8-tetrahydrobiopterin:NAD+ oxidoreductase_c0	(1) NADH_c0 + (1) H+_c0 + (1) Dihydrobiopterin_c0 <=> (1) NAD_c0 + (1) Tetrahydrobiopterin_c0													=					=
rxn00479_c0	L-tryptophan:oxygen 2-oxidoreductase (decarboxylating)_c0	(1) O2_c0 + (1) L-Tryptophan_c0 <=> (1) H2O_c0 + (1) Indole-3-acetamide_c0 + (1) CO2_c0		>		>																																								gapfilled		gapfilled
rxn02897_c0	Nicotinate-nucleotide:dimethylbenzimidazole phospho-D-ribosyltransferase_c0	(1) Dimethylbenzimidazole_c0 + (1) Nicotinate ribonucleotide_c0 <=> (1) Niacin_c0 + (1) H+_c0 + (1) alpha-Ribazole 5'-phosphate_c0	>	>	>	>	>	>	>	>	>	>	>	>	>	>	>	>	>	>	>	>	>	>	>	>	>	>	>	>	>	>	>	>	>	>	>	>	>	>	>	>	>	>	gapfilled	gapfilled	gapfilled	gapfilled	gapfilled
rxn03292_c0	3alpha,7alpha-Dihydroxy-5beta-cholestane:NAD+ oxidoreductase (B-specific)_c0	(1) 5beta-Cholestane-3alpha,7alpha-diol_c0 + (1) NAD_c0 <=> (1) H+_c0 + (1) 7alpha-Hydroxy-5beta-cholestan-3-one_c0 + (1) NADH_c0	<							<						<	<		<				<				<				<										<				gapfilled
rxn10275_c0	anteisoheptadecanoyl-UDP-glucosyltransferase (diglucosyl)_c0	(1) Monoglucosyl-1,2 dianteisoheptadecanoylglycerol_c0 + (1) UDP-glucose_c0 <=> (1) UDP_c0 + (1) Diglucosyl-1,2 dianteisoheptadecanoylglycerol_c0					>			>								>		>							>			>		>		>	>	>	>		>	>		>	>	>					gapfilled
rxn00827_c0	CTP:N-acetylneuraminate cytidylyltransferase_c0	(1) Neu5Ac_c0 + (1) CTP_c0 <=> (1) PPi_c0 + (1) CMP-N-acetylneuraminate_c0 + (1) H+_c0			>	>	>	<		<				<	<	<	<	>	<		<	<		<	>		<				<			>		>	>	>	>		>	>	>	>			gapfilled	gapfilled	gapfilled
rxn08707_c0	protoheme IX farnesyltransferase_c0	(1) H2O_c0 + (1) Heme_c0 + (1) Farnesyldiphosphate_c0 <=> (1) PPi_c0 + (1) H+_c0 + (1) hemeO_c0				=																																										((fig|471853.12.peg.2153))
rxn01124_c0	2-Dehydro-3-deoxy-D-gluconate:NAD+ 5-oxidoreductase_c0	(1) NAD_c0 + (1) 2-keto-3-deoxygluconate_c0 <=> (1) NADH_c0 + (1) H+_c0 + (1) 2,5-Diketo-3-deoxy-D-gluconate_c0			=	=																																									((fig|473819.17.peg.1250))	((fig|471853.12.peg.640))
rxn01937_c0	Indole-3-acetaldehyde:NAD+ oxidoreductase_c0	(1) H2O_c0 + (1) Indoleacetaldehyde_c0 + (1) NAD_c0 <=> (1) Indoleacetate_c0 + (2) H+_c0 + (1) NADH_c0		<																																										gapfilled
rxn02185_c0	2-Acetolactate pyruvate-lyase (carboxylating)_c0	(1) TPP_c0 + (1) ALCTT_c0 <=> (1) Pyruvate_c0 + (1) 2-Hydroxyethyl-ThPP_c0	=	=	=	=	=	=	=	=	=	=	=	=	=	=	=	=	=	=	=	=	=	=	=	=	=	=	=	=	<	=	=	=	=	=	=	=	=	=	=	=	=	=	((fig|391904.18.peg.397) and (fig|391904.18.peg.396))	((fig|1207543.7.peg.1419 or fig|1207543.7.peg.1835) and (fig|1207543.7.peg.1418))	((fig|473819.17.peg.400) and (fig|473819.17.peg.401))	((fig|471853.12.peg.1404) and (fig|471853.12.peg.1403))	((fig|547043.15.peg.396) and (fig|547043.15.peg.395))
rxn09128_c0	Phospholipase A1 (phosphatidate, n-C18:0) (periplasm)_c0	(1) H2O_c0 + (1) 1,2-dioctadecanoyl-sn-glycerol 3-phosphate_c0 <=> (1) H+_c0 + (1) 2-octadecanoyl-sn-glycerol 3-phosphate_c0 + (1) ocdca_c0	<	<	<	<	<	<	<	<	<	<	<	<	<	<	<	<	<	<	<	<	<	<	<	<	<	<		<	<	<	<	<	<	<	<	<	<	<	<	>	<	<	gapfilled	gapfilled	gapfilled	gapfilled	gapfilled
rxn01620_c0	L-Fuculose-1-phosphate lactaldehyde-lyase_c0	(1) L-Fuculose1-phosphate_c0 <=> (1) L-Lactaldehyde_c0 + (1) Glycerone-phosphate_c0											<			<	>		>		>	>			<				<					<	<	<	<		>	<		>	>	<
rxn00990_c0	Acetoacetyl-CoA:acetate CoA-transferase_c0	(1) Acetate_c0 + (1) Acetoacetyl-CoA_c0 <=> (1) Acetyl-CoA_c0 + (1) Acetoacetate_c0													=																			=						>
rxn03706_c0	R05406_c0	(1) O2_c0 + (1) 4-Chlorocatechol_c0 <=> (1) H+_c0 + (1) 5-Chloro-2-hydroxymuconic semialdehyde_c0				=															=																				=							((fig|471853.12.peg.862))
rxn00016_c0	chitobiose N-acetylglucosaminohydrolase_c0	(1) H2O_c0 + (1) Chitobiose_c0 <=> (2) N-Acetyl-D-glucosamine_c0	>	>		>	>	>	>	>	>		>			>	>	>	>	>	>	>	>	>	>	>	>		>		>	>	>				>	>	>				>	>	((fig|391904.18.peg.1904))	((fig|1207543.7.peg.1264 or fig|1207543.7.peg.683 or fig|1207543.7.peg.138 or fig|1207543.7.peg.359 or fig|1207543.7.peg.1624))		((fig|471853.12.peg.944 or fig|471853.12.peg.1397 or fig|471853.12.peg.3037 or fig|471853.12.peg.3770 or fig|471853.12.peg.1288))	((fig|547043.15.peg.978))
rxn00693_c0	5-Methyltetrahydrofolate:L-homocysteine S-methyltransferase_c0	(1) Homocysteine_c0 + (1) 5-Methyltetrahydrofolate_c0 <=> (1) Tetrahydrofolate_c0 + (1) L-Methionine_c0	<	<							<	<		<																		<		<							<				gapfilled	gapfilled
rxn05331_c0	(3R)-3-Hydroxybutanoyl-[acyl-carrier-protein] hydro-lyase_c0	(1) D-3-Hydroxydodecanoyl-[acp]_c0 <=> (1) (2E)-Dodecenoyl-[acp]_c0 + (1) H2O_c0	>		>	>	>	>	>	<	>	>		>	>	>	>	>	>	>	>	>	>	>	>	>	>			>	>			>	>				>	>	>				gapfilled		gapfilled	gapfilled	gapfilled
rxn04634_c0	UDP-glucose:cyanidin 3-O-rutinoside 5-O-beta-D-glucosyltransferase_c0	(1) UDP-glucose_c0 + (1) Cyanidin 3-O-rutinoside_c0 <=> (1) UDP_c0 + (1) Cyanidin 3-O-rutinoside 5-O-beta-D-glucoside_c0	=																																										((fig|391904.18.peg.39))
rxn12060_c0	R08410_c0	(2) S-Adenosyl-L-methionine_c0 + (1) XAN_c0 <=> (1) Theophylline_c0 + (2) S-Adenosyl-homocysteine_c0 + (2) H+_c0												<																<
rxn09989_c0	Maltodextrin glucosidase (dextrin)_c0	(5) H2O_c0 + (1) Dextrin_c0 <=> (6) D-Glucose_c0	=		>		>	>	>	>	>		>			>	>		>	>	>	>	>	>	>	>	>		>				>	>		>	>	>	>			>	>	>	((fig|391904.18.peg.2517))		((fig|473819.17.peg.889))		((fig|547043.15.peg.1828 or fig|547043.15.peg.803))
rxn01961_c0	Xanthosine 5'-phosphate phosphohydrolase_c0	(1) H2O_c0 + (1) XMP_c0 <=> (1) Phosphate_c0 + (1) Xanthosine_c0	>	>		>				>			>	>	>	>	>		>		>	>		>	>	>					>	>	>		>	>	>	>	>		>	>	>	>	((fig|391904.18.peg.2224 or fig|391904.18.peg.704))	((fig|1207543.7.peg.2182 or fig|1207543.7.peg.1296 or fig|1207543.7.peg.2023 or fig|1207543.7.peg.1297 or fig|1207543.7.peg.1930))		((fig|471853.12.peg.363 or fig|471853.12.peg.1456))
rxn12549_c0	4-Hydroxybenzoate transport via proton symport_c0	(1) 4-Hydroxybenzoate_e0 + (1) H+_e0 <=> (1) H+_c0 + (1) 4-Hydroxybenzoate_c0																										>		>	>	>	>		>			>	>
rxn04074_c0	ethylene oxide hydrolase_c0	(1) Ethylene oxide_c0 + (1) H2O_c0 <=> (1) 1,2-Ethanediol_c0	<	<	<		<	<	<	<	<	<		<		<	<				<	<	<	<	<				>			>								<					gapfilled	gapfilled	gapfilled		gapfilled
rxn09207_c0	Phosphatidylserine syntase (n-C14:1)_c0	(1) L-Serine_c0 + (1) CDP-1,2-ditetradec-7-enoylglycerol_c0 <=> (2) H+_c0 + (1) CMP_c0 + (1) phosphatidylserine ditetradec-7-enoyl_c0																								<												>					>
rxn03290_c0	(24R,25R)-3alpha,7alpha,12alpha,24-tetrahydroxy-5beta-cholestanoyl-CoA hydro-lyase_c0	(1) 3alpha,7alpha,12alpha,24-Tetrahydroxy-5beta-cholestanoyl-CoA_c0 <=> (1) H2O_c0 + (1) 3alpha,7alpha,12alpha-Trihydroxy-5beta-cholest-24-enoyl-CoA_c0	<	>	>	<	<			<	<	>				<	<		<			>	<				<			>	<										<				gapfilled	gapfilled	gapfilled	gapfilled	gapfilled
rxn10954_c0	Fatty acid biosynthesis (n-C18:0)_c0	(15) H+_c0 + (1) Acetoacetyl-ACP_c0 + (7) Malonyl-acyl-carrierprotein-_c0 + (16) NADPH_c0 <=> (1) Octadecanoyl-ACP_c0 + (7) ACP_c0 + (7) CO2_c0 + (8) H2O_c0 + (16) NADP_c0	<	<	<	>	<	<	<	<	<	<	<	<	<	<	<	<	>	>	<	>	<	>	<	<	>	<	<	<	<	<	<	<	<	<	<	<	<	<	<	<		<	gapfilled	gapfilled	gapfilled	gapfilled	gapfilled
rxn01986_c0	2-deoxy-D-ribose 1-phosphate 1,5-phosphomutase_c0	(1) deoxyribose-1-phosphate_c0 <=> (1) deoxyribose-5-phosphate_c0		<				=														>		<																						gapfilled
rxn00794_c0	Biotin-amide amidohydrolase_c0	(1) H2O_c0 + (1) Biotin amide_c0 <=> (1) NH3_c0 + (1) BIOT_c0																			=												=			=	=	=	=				=	=
rxn00361_c0	ATP:adenylylsulfate 3'-phosphotransferase_c0	(1) ATP_c0 + (1) APS_c0 <=> (1) ADP_c0 + (1) 3-phosphoadenylylsulfate_c0 + (1) H+_c0				=										<	<		<		<	<		<	<	<																						((fig|471853.12.peg.1197))
rxn08257_c0	crotonobetainyl-CoA: carnitine CoA transferase_c0	(1) crotonobetainyl-CoA_c0 + (1) Carnitine_c0 <=> (1) Carnitinyl-CoA_c0 + (1) crotonobetaine_c0				<							<		<																<		<					<	<			<						gapfilled
rxn01453_c0	(R)-3-Hydroxybutanoyl-CoA:NADP+ oxidoreductase_c0	(1) NADP_c0 + (1) (R)-3-Hydroxybutanoyl-CoA_c0 <=> (1) NADPH_c0 + (1) H+_c0 + (1) Acetoacetyl-CoA_c0																																								<
rxn10427_c0	adenylate kinase (d form)_c0	(1) dAMP_c0 + (1) H+_c0 + (1) dATP_c0 <=> (2) dADP_c0			>		>		>		>																	>						>						<							gapfilled		gapfilled
rxn09111_c0	Phosphatidylglycerol synthase (n-C16:0)_c0	(1) Glycerol-3-phosphate_c0 + (1) CDP-1,2-dihexadecanoylglycerol_c0 <=> (1) CMP_c0 + (1) Phosphatidylglycerophosphate dihexadecanoyl_c0	=	=	=	=	=	=	=	=	=	=	=	=	=	=	=	=	=	=	=	=	=	=	=	=	=	=	=	=	=	=	=	=	=	=	=	=	=	=	=	=	=	=	((fig|391904.18.peg.944))	((fig|1207543.7.peg.951 or fig|1207543.7.peg.1188))	((fig|473819.17.peg.1720 or fig|473819.17.peg.1496 or fig|473819.17.peg.1725))	((fig|471853.12.peg.2099 or fig|471853.12.peg.2289 or fig|471853.12.peg.1977 or fig|471853.12.peg.2450))	((fig|547043.15.peg.548 or fig|547043.15.peg.1243 or fig|547043.15.peg.1248))
rxn01500_c0	(R)-Mevalonate:NAD+ oxidoreductase (CoA-acetylating)_c0	(2) NAD_c0 + (1) CoA_c0 + (1) Mevalonic acid_c0 <=> (2) NADH_c0 + (2) H+_c0 + (1) HMG-CoA_c0										=		=
rxn08548_c0	glycerol-3-phosphate acyltransferase (C14:1)_c0	(2) H+_c0 + (1) Glycerol-3-phosphate_c0 + (1) Tetradecenoyl-ACP_c0 <=> (1) ACP_c0 + (1) 1-tetradec-7-enoyl-sn-glycerol 3-phosphate_c0					>										>										>	<																					gapfilled
rxn02774_c0	S-Adenosyl-L-methionine:uroporphyrin-III C-methyltransferase_c0	(1) NAD_c0 + (1) Precorrin 2_c0 <=> (2) H+_c0 + (1) Sirohydrochlorin_c0 + (1) NADH_c0	>	>	>	>	>	>	>	>	>	>	>	>	>	>	>	>	>	>	>	>	>	>	>	>	>	>	>	>	>	>	>	>	>	>	>	>	>	>	>	>	>	>	gapfilled	gapfilled	gapfilled	gapfilled	gapfilled
rxn03816_c0	dTDP-4-oxo-2,6-dideoxy-D-glucose 5-epimerase_c0	(1) dTDP-4-oxo-2,6-dideoxy-alpha-D-glucose_c0 <=> (1) dTDP-4-oxo-2,6-dideoxy-L-glucose_c0																					=
rxn09435_c0	fatty-acyl-CoA synthase (n-C14:0CoA)_c0	(1) Malonyl-CoA_c0 + (3) H+_c0 + (1) Lauroyl-CoA_c0 + (2) NADPH_c0 <=> (1) CO2_c0 + (1) Myristoyl-CoA_c0 + (1) H2O_c0 + (2) NADP_c0 + (1) CoA_c0					<																																										gapfilled
rxn00055_c0	S-adenosyl-L-methionine:S-adenosyl-L-methionine 3-amino-3-carboxypropyltransferase_c0	(3) S-Adenosyl-L-methionine_c0 <=> (4) H+_c0 + (3) 5-Methylthioadenosine_c0 + (1) Nicotianamine_c0				=		=				=	=	=	=	=	=	=	=	=	=	=	=	=	=	=	=	=	=	=	=	=	=	=	=	=	=	=	=	=	=	=	=	=				((fig|471853.12.peg.2603))
rxn05168_c0	nonpolar-amino-acid-transporting ATPase_c0	(1) H2O_c0 + (1) ATP_c0 + (1) L-Valine_e0 <=> (1) ADP_c0 + (1) Phosphate_c0 + (1) H+_c0 + (1) L-Valine_c0	>		>	>	>	>	>	>	>																>			>						>				>					((fig|391904.18.peg.580)) or ((fig|391904.18.peg.576)) or ((fig|391904.18.peg.578 or fig|391904.18.peg.756)) or ((fig|391904.18.peg.579)) or ((fig|391904.18.peg.577 or fig|391904.18.peg.756))		((fig|473819.17.peg.618 or fig|473819.17.peg.128)) or ((fig|473819.17.peg.132 or fig|473819.17.peg.617 or fig|473819.17.peg.616)) or ((fig|473819.17.peg.620 or fig|473819.17.peg.130)) or ((fig|473819.17.peg.619 or fig|473819.17.peg.129)) or ((fig|473819.17.peg.131 or fig|473819.17.peg.621))	((fig|471853.12.peg.2199)) or ((fig|471853.12.peg.2200)) or ((fig|471853.12.peg.2197)) or ((fig|471853.12.peg.2198)) or ((fig|471853.12.peg.2196))	((fig|547043.15.peg.139)) or ((fig|547043.15.peg.143)) or ((fig|547043.15.peg.141)) or ((fig|547043.15.peg.140)) or ((fig|547043.15.peg.142))
rxn03489_c0	galactitol-1-phosphate:NAD+ oxidoreductase_c0	(1) NAD_c0 + (1) Galactitol 1-phosphate_c0 <=> (1) NADH_c0 + (1) L-Tagatose 6-phosphate_c0																										=													=
rxn08803_c0	Lysophospholipase L1 (2-acylglycerophosphoethanolamine, n-C12:0) (periplasm)_c0	(1) H2O_c0 + (1) 1-Acyl-sn-glycero-3-phosphoethanolamine dodecanoyl_c0 <=> (1) H+_c0 + (1) Glycerophosphoethanolamine_c0 + (1) ddca_c0	=	=	=	=	=	=	=	=	=	=	=	=	=	=	=	=	=	=	=	=	=	=	=	=	=	=		=	=	=	=	=	=	=	=	=	=	=	=	=	=	=	((fig|391904.18.peg.82))	((fig|1207543.7.peg.302)) or ((fig|1207543.7.peg.1692 or fig|1207543.7.peg.1934))	((fig|473819.17.peg.661))	((fig|471853.12.peg.686 or fig|471853.12.peg.465))	((fig|547043.15.peg.1490))
rxn01476_c0	6-Phospho-D-glucono-1,5-lactone lactonohydrolase_c0	(1) H2O_c0 + (1) 6-phospho-D-glucono-1-5-lactone_c0 <=> (1) H+_c0 + (1) 6-Phospho-D-gluconate_c0	>	>	>	>	>	>	>	>	>					>	>		>	>	>	>		>	>						>	>		>	>	>	>		>		>	>	>	>	((fig|391904.18.peg.206))	((fig|1207543.7.peg.13))	((fig|473819.17.peg.2043))	((fig|471853.12.peg.2158))	((fig|547043.15.peg.970))
rxn01674_c0	dCTP:uridine 5'-phosphotransferase_c0	(1) Uridine_c0 + (1) dCTP_c0 <=> (1) H+_c0 + (1) UMP_c0 + (1) dCDP_c0											=				>									>						=									=
rxn06377_c0	glycine:lipoylprotein oxidoreductase (decarboxylating and acceptor-aminomethylating)_c0	(1) Glycine_c0 + (1) H+_c0 + (1) Lipoylprotein_c0 <=> (1) S-Aminomethyldihydrolipoylprotein_c0 + (1) CO2_c0	>	>	>	>	>	>	>	>	>	>	>		>			>	>	>		>	>	>	>	>	>			>	>	>		>	>	>	>		>	>	>	>	>	>	gapfilled	gapfilled	gapfilled	((fig|471853.12.peg.1912))	gapfilled
rxn02213_c0	3-Dehydroquinate hydro-lyase_c0	(1) 5-Dehydroquinate_c0 <=> (1) H2O_c0 + (1) 3-Dehydroshikimate_c0	>	>	>	>	>	>	>	>	>	>	>	>	>	>	>	>	>	>	>	>	>	>	>	>	>	>	>	>	>	>	>	>	>	>	>	>	>	>	>	>	>	>	((fig|391904.18.peg.1647))	((fig|1207543.7.peg.230))	((fig|473819.17.peg.1866))	((fig|471853.12.peg.3026))	((fig|547043.15.peg.1064))
rxn02112_c0	(R,R)-Butane-2,3-diol:NAD+ oxidoreductase_c0	(1) NAD_c0 + (1) BDOH_c0 <=> (1) NADH_c0 + (1) H+_c0 + (1) ACTN_c0				=						=		=																																		((fig|471853.12.peg.1485))
rxn01673_c0	ATP:dCDP phosphotransferase_c0	(1) ATP_c0 + (1) dCDP_c0 <=> (1) ADP_c0 + (1) dCTP_c0				=						=	=		=	=	=	=	=	=	=	=	=	=	=	=	=	=		=	=	=	=	=	=	=	=	=	=	=	=	=	=	=				((fig|471853.12.peg.2551))
rxn05339_c0	(3R)-3-Hydroxybutanoyl-[acyl-carrier protein]:NADP+ oxidoreductase_c0	(1) NADP_c0 + (1) (R)-3-Hydroxybutanoyl-[acyl-carrier protein]_c0 <=> (1) NADPH_c0 + (1) Acetoacetyl-ACP_c0	=		=	=	=	=	=	=	=	=		=	=	=	=	=	=	=	=	=	=	=	=	=	=			<	<			=	<				<	>	=				((fig|391904.18.peg.146))		((fig|473819.17.peg.1082))	((fig|471853.12.peg.3711 or fig|471853.12.peg.3940 or fig|471853.12.peg.803 or fig|471853.12.peg.1448 or fig|471853.12.peg.2978 or fig|471853.12.peg.4176 or fig|471853.12.peg.4185 or fig|471853.12.peg.3579 or fig|471853.12.peg.2694 or fig|471853.12.peg.515 or fig|471853.12.peg.2467 or fig|471853.12.peg.3503 or fig|471853.12.peg.2315 or fig|471853.12.peg.1482 or fig|471853.12.peg.122 or fig|471853…	((fig|547043.15.peg.1110))
rxn10594_c0	ribose 1,5-bisphosphate isomerase_c0	(1) Ribose 1,5-bisphosphate_c0 <=> (2) H+_c0 + (1) D-Ribulose 1,5-bisphosphate_c0				>		>					<														<								<													gapfilled
rxn10615_c0	thiosulfate reductase_c0	(1) H2S2O3_c0 + (1) H2_c0 <=> (1) Sulfite_c0 + (1) H2S_c0 + (1) H+_c0																																							<
rxn10010_c0	trans-2-hexenoyl-CoA reductase (NAD+)_c0	(1) NADH_c0 + (1) H+_c0 + (1) (2E)-Hexenoyl-CoA_c0 <=> (1) NAD_c0 + (1) Hexanoyl-CoA_c0				>	>					>								>	>									>				>														((fig|471853.12.peg.2747))	gapfilled
rxn01116_c0	D-Ribulose-5-phosphate 3-epimerase_c0	(1) D-Ribulose5-phosphate_c0 <=> (1) D-Xylulose5-phosphate_c0	=	=	=	=	=	=	=	=	=	=	=	=	=	=	=	=	=	=	=	=	=	=	=	=	=	=	=	=	=	=	=	=	=	=	=	=	=	=	=	=	=	=	((fig|391904.18.peg.1397))	((fig|1207543.7.peg.41 or fig|1207543.7.peg.1191)) or ((fig|1207543.7.peg.552 or fig|1207543.7.peg.1799))	((fig|473819.17.peg.1717 or fig|473819.17.peg.1156)) or ((fig|473819.17.peg.1089))	((fig|471853.12.peg.2046)) or ((fig|471853.12.peg.2965))	((fig|547043.15.peg.1251)) or ((fig|547043.15.peg.1565))
rxn05948_c0	L-amino-aicd:NAD+ oxidoreductase (deaminating)_c0	(1) H2O_c0 + (1) NAD_c0 + (1) L-Amino acid_c0 <=> (1) NADH_c0 + (1) NH3_c0 + (1) 2-Oxo acid_c0				=																																										((fig|471853.12.peg.4079))
rxn00587_c0	Catechol:oxygen 2,3-oxidoreductase (decyclizing)_c0	(1) O2_c0 + (1) Catechol_c0 <=> (1) H+_c0 + (1) 2-Hydroxymuconic semialdehyde_c0				=															=																				=							((fig|471853.12.peg.862))
rxn10273_c0	stearoyl-UDP-glucosyltransferase (diglucosyl)_c0	(1) Monoglucosyl-1,2 distearoylglycerol_c0 + (1) UDP-glucose_c0 <=> (1) UDP_c0 + (1) Diglucosyl-1,2 distearoylglycerol_c0					>			>								>		>							>			>		>		>	>	>	>		>	>		>	>	>					gapfilled
rxn05219_c0	nonpolar-amino-acid-transporting ATPase_c0	(1) H2O_c0 + (1) ATP_c0 + (1) L-Methionine_e0 <=> (1) ADP_c0 + (1) Phosphate_c0 + (1) L-Methionine_c0 + (1) H+_c0	>	>	>	>	>	>	>	>	>	>	>	>	>	>	>	>	>	>	>	>	>	>	>	>	>	>	>	>	>	>	>	>	>	>	>	>	>	>	>	>	>	>	((fig|391904.18.peg.1776) and () and (fig|391904.18.peg.1774))	((fig|1207543.7.peg.1536 or fig|1207543.7.peg.732) and () and (fig|1207543.7.peg.992))	((fig|473819.17.peg.39 or fig|473819.17.peg.47 or fig|473819.17.peg.1534) and (fig|473819.17.peg.1532 or fig|473819.17.peg.38 or fig|473819.17.peg.50) and ())	((fig|471853.12.peg.2293 or fig|471853.12.peg.420) and () and (fig|471853.12.peg.2295 or fig|471853.12.peg.418))	(() and (fig|547043.15.peg.75 or fig|547043.15.peg.1383) and (fig|547043.15.peg.1385 or fig|547043.15.peg.73))
rxn02331_c0	phosphoenolpyruvate:D-arabinose-5-phosphate C-(1-carboxyvinyl)transferase (phosphate-hydrolysing, 2-carboxy-2-oxoethyl-forming)_c0	(1) 3-Deoxy-D-manno-octulosonate8-phosphate_c0 + (1) Phosphate_c0 <=> (1) Phosphoenolpyruvate_c0 + (1) D-Arabinose5-phosphate_c0 + (1) H2O_c0				<			<																																							gapfilled
rxn05184_c0	Choline ABC transport_c0	(1) Choline sulfate_e0 + (1) H2O_c0 + (1) ATP_c0 <=> (1) Phosphate_c0 + (1) H+_c0 + (1) ADP_c0 + (1) Choline sulfate_c0				>						>																					>	>														gapfilled
rxn03607_c0	4-Methylcatechol:oxygen 2,3-oxidoreductase(decyclizing)_c0	(1) O2_c0 + (1) 4-Methylcatechol_c0 <=> (1) H+_c0 + (1) 2-Hydroxy-5-methyl-cis,cis-muconic semialdehyde_c0				=															=																				=							((fig|471853.12.peg.862))
rxn08807_c0	Lysophospholipase L1 (2-acylglycerophosphoethanolamine, n-C16:1) (periplasm)_c0	(1) H2O_c0 + (1) 1-Acyl-sn-glycero-3-phosphoethanolamine hexadec-9-enoyl_c0 <=> (1) H+_c0 + (1) Glycerophosphoethanolamine_c0 + (1) hexadecenoate_c0	=	=	=	=	=	=	=	=	=	=	=	=	=	=	=	=	=	=	=	=	=	=	=	=	=	=		=	=	=	=	=	=	=	=	=	=	=	=	=	=	=	((fig|391904.18.peg.82))	((fig|1207543.7.peg.302)) or ((fig|1207543.7.peg.1692 or fig|1207543.7.peg.1934))	((fig|473819.17.peg.661))	((fig|471853.12.peg.465 or fig|471853.12.peg.686))	((fig|547043.15.peg.1490))
rxn05346_c0	butyryl-[acyl-carrier protein]:malonyl-[acyl-carrier-protein] C-acyltransferase (decarboxylating)_c0	(1) Butyryl-ACP_c0 + (1) Malonyl-acyl-carrierprotein-_c0 <=> (1) 3-Oxohexanoyl-[acp]_c0 + (1) CO2_c0 + (1) ACP_c0	>		>	>	>	>	>	>	>	>		>	>	>	>	=	>	>	>	>	>	>	>	>	>			>	>			>	>				>	=	>				gapfilled		gapfilled	((fig|471853.12.peg.1800) and (fig|471853.12.peg.1802)) or ((fig|471853.12.peg.1417))	gapfilled
rxn03608_c0	2-Hydroxy-5-methyl-cis,cis-muconic semialdehyde formylhydrolase_c0	(1) 2-Hydroxy-5-methyl-cis,cis-muconic semialdehyde_c0 + (1) H2O_c0 <=> (1) H+_c0 + (1) Formate_c0 + (1) 2-Oxohex-trans-4-enoate_c0				>															<																				<							gapfilled
rxn09674_c0	TRANS-RXN-58.cp_c0	(1) H+_e0 + (1) L-Lysine_e0 <=> (1) H+_c0 + (1) L-Lysine_c0	>	>	>		>	>		>	>	=	=	=	=	=	=	=	=	=	=	=	=	=	=	=	=	=	=	>	=	=	=	>	=	=	=	=	>	>	=	=	=	=	gapfilled	gapfilled	gapfilled		gapfilled
rxn10626_c0	2-succinyl-6-hydroxy-2,4-cyclohexadiene-1-carboxylate synthase_c0	(1) Isochorismate_c0 + (1) 4-Oxobutanoate_c0 <=> (1) Pyruvate_c0 + (1) SHCHC_c0				>											<		<			<				<					<										>							gapfilled
rxn01367_c0	Uridine 3'-monophosphate phosphohydrolase_c0	(1) 3'-UMP_c0 + (1) H2O_c0 <=> (1) Uridine_c0 + (1) Phosphate_c0	>												>																										>				gapfilled
rxn05160_c0	monosaccharide-transporting ATPase_c0	(1) H2O_c0 + (1) ATP_c0 + (1) D-Ribose_e0 <=> (1) ADP_c0 + (1) Phosphate_c0 + (1) H+_c0 + (1) D-Ribose_c0			>	>	>			>			>	>					>				>	>	>	>	>	>	>	>			>	>	>	>	>	>	>	>	>	>	>	>			((fig|473819.17.peg.543) and (fig|473819.17.peg.544 or fig|473819.17.peg.844) and (fig|473819.17.peg.843) and (fig|473819.17.peg.542))	(() and (fig|471853.12.peg.1347) and (fig|471853.12.peg.1346) and ())	(() and () and (fig|547043.15.peg.1778) and ())
rxn01114_c0	ATP:D-ribulose 5-phosphotransferase_c0	(1) ATP_c0 + (1) D-Ribulose_c0 <=> (1) ADP_c0 + (1) H+_c0 + (1) D-Ribulose5-phosphate_c0	=	=	=	=	=	=	=	=	=		=		=	=	=	=	=	=		=	=	=		=	=	=	=		=			=	=	=	=		=	=	=	=	=	=	((fig|391904.18.peg.797))	((fig|1207543.7.peg.2020 or fig|1207543.7.peg.1470))	((fig|473819.17.peg.1036)) or ((fig|473819.17.peg.1337))	((fig|471853.12.peg.1506 or fig|471853.12.peg.3268))	((fig|547043.15.peg.1649)) or ((fig|547043.15.peg.671))
rxn01049_c0	ATP:cellobiose 6-phosphotransferase_c0	(1) ATP_c0 + (1) CELB_c0 <=> (1) cellobiose 6-phoshate_c0 + (1) H+_c0 + (1) ADP_c0																		<						>
rxn00726_c0	chorismate pyruvate-lyase (amino-accepting; anthranilate-forming)_c0	(1) NH3_c0 + (1) Chorismate_c0 <=> (1) H2O_c0 + (1) Pyruvate_c0 + (1) H+_c0 + (1) Anthranilate_c0	>	>	=	>	>	>	=	=	>			>	>	>	>	>	>	>	>	>	>	>	>	>	>				>		>	>		>	>	>	>			>	>	>	((fig|391904.18.peg.1065) and (fig|391904.18.peg.73))	((fig|1207543.7.peg.213) and (fig|1207543.7.peg.1706))	((fig|473819.17.peg.673) and (fig|473819.17.peg.1713))	((fig|471853.12.peg.26) and (fig|471853.12.peg.2220)) or ((fig|471853.12.peg.567))	((fig|547043.15.peg.1255) and (fig|547043.15.peg.1479))
rxn01602_c0	dihydrofolate:NADP+ oxidoreductase_c0	(1) NADP_c0 + (1) Dihydrofolate_c0 <=> (1) NADPH_c0 + (1) H+_c0 + (1) Folate_c0	=	=	=	=	=	=	=	=	=	=	=	=	=	=	=	=	=	=	=	=	=	=	=	=	=	=	=	=	=	=	=	=	=	=	=	=	=	=	=	=	=	=	((fig|391904.18.peg.2199))	((fig|1207543.7.peg.238))	((fig|473819.17.peg.205))	((fig|471853.12.peg.3754 or fig|471853.12.peg.4116 or fig|471853.12.peg.1765 or fig|471853.12.peg.74 or fig|471853.12.peg.2081 or fig|471853.12.peg.444 or fig|471853.12.peg.271 or fig|471853.12.peg.2859 or fig|471853.12.peg.584 or fig|471853.12.peg.2877 or fig|471853.12.peg.540 or fig|471853.12.peg.1814 or fig|471853.12.peg.204 or fig|471853.12.peg.1730 or fig|471853.12.peg.2023))	((fig|547043.15.peg.207))
rxn03904_c0	UDP-N-acetylmuramoyl-L-alanyl-gamma-D-glutamyl-meso-2,6-diaminopimeloyl-D-alanyl-D-alanine:undecaprenyl-phosphate phospho-N-acetylmuramoyl-pentapeptide-transferase_c0	(1) Undecaprenylphosphate_c0 + (1) UDP-N-acetylmuramoyl-L-alanyl-D-glutamyl-6-carboxy-L-lysyl-D-alanyl- D-alanine_c0 <=> (1) UMP_c0 + (1) Undecaprenyl-diphospho-N-acetylmuramoyl-L-alanyl-D-glutamyl-meso-2-6-diaminopimeloyl-D-alanyl-D-alanine_c0	=	=	=	=	=	=	=	=	=	=	=	=	=	=	=	=	=	=	=	=	=	=	=	=	=	=	=	=	=	=	=	=	=	=	=	=	=	=	=	=	=	=	((fig|391904.18.peg.855))	((fig|1207543.7.peg.412))	((fig|473819.17.peg.1389))	((fig|471853.12.peg.2406))	((fig|547043.15.peg.619))
rxn09272_c0	fumarate reductase complex (i.e. FRD, involved in anaerobic respiration, repressed in aerobic respiration)_c0	(1) Succinate_c0 + (1) Ubiquinone-8_c0 <=> (1) Fumarate_c0 + (1) Ubiquinol-8_c0	=	=	=	=	=	=	=	=	=		=		=	=	=	=	=	=	=	=	=	=	=	=	=	=	=	=	=	=	=	=	=	=	=	=	=	=	=	=	=	=	((fig|391904.18.peg.1756)) or ((fig|391904.18.peg.1756) and (fig|391904.18.peg.1757))	((fig|1207543.7.peg.1754 or fig|1207543.7.peg.1333)) or ((fig|1207543.7.peg.1333 or fig|1207543.7.peg.1754) and (fig|1207543.7.peg.1698))	((fig|473819.17.peg.2082)) or ((fig|473819.17.peg.2082) and (fig|473819.17.peg.2083))	((fig|471853.12.peg.3558 or fig|471853.12.peg.2946)) or (() and (fig|471853.12.peg.2945) and () and () and () and (fig|471853.12.peg.2944)) or ((fig|471853.12.peg.3557 or fig|471853.12.peg.2947) and (fig|471853.12.peg.2946 or fig|471853.12.peg.3558))	((fig|547043.15.peg.1787)) or ((fig|547043.15.peg.1787) and (fig|547043.15.peg.1786))
rxn09888_c0	cytosine 5-methyltransferase_c0	(1) S-Adenosyl-L-methionine_c0 + (1) Cytosine_c0 <=> (1) H+_c0 + (1) 5-Methylcytosine_c0 + (1) S-Adenosyl-homocysteine_c0				>	<			<		>	<	<				<															>	>				>										gapfilled	gapfilled
rxn09220_c0	quinol monooxygenase (menaquinol 8)_c0	(2) O2_c0 + (1) Menaquinol 8_c0 <=> (2) O2-_c0 + (1) Menaquinone 8_c0 + (2) H+_c0																		>				>
rxn01615_c0	Propane-1,2-diol:NAD+ oxidoreductase_c0	(1) NAD_c0 + (1) 1,2-Propanediol_c0 <=> (1) NADH_c0 + (1) H+_c0 + (1) L-Lactaldehyde_c0	=	=	=		=	=	=	=	=	=		=		=	=				=	=	=	=	=				=			=								=					((fig|391904.18.peg.537)) or ((fig|391904.18.peg.537))	((fig|1207543.7.peg.478)) or ((fig|1207543.7.peg.478))	((fig|473819.17.peg.196)) or ((fig|473819.17.peg.196))		((fig|547043.15.peg.194)) or ((fig|547043.15.peg.194))
rxn08822_c0	Lysophospholipase L2 (2-acylglycerophosphotidate, n-C18:0)_c0	(1) H2O_c0 + (1) 2-octadecanoyl-sn-glycerol 3-phosphate_c0 <=> (2) H+_c0 + (1) Glycerol-3-phosphate_c0 + (1) ocdca_c0	=	=	=	=	=	=	=	=	=	=	=	=	=	=	=	=	=	=	=	=	=	=	=	=	=	=		=	=	=	=	=	=	=	=	=	=	=	=	=	=	=	((fig|391904.18.peg.82))	((fig|1207543.7.peg.302)) or ((fig|1207543.7.peg.1934 or fig|1207543.7.peg.1692))	((fig|473819.17.peg.661))	((fig|471853.12.peg.686 or fig|471853.12.peg.465))	((fig|547043.15.peg.1490))
rxn02181_c0	3-Hydroxypropionyl-CoA hydro-lyase_c0	(1) 3-Hydroxypropanoyl-CoA_c0 <=> (1) H2O_c0 + (1) Acrylyl-CoA_c0				=			=											=				=			=																					((fig|471853.12.peg.1956))
rxn08547_c0	glycerol-3-phosphate acyltransferase (C14:0)_c0	(1) Myristoyl-ACP_c0 + (1) Glycerol-3-phosphate_c0 <=> (1) ACP_c0 + (1) 1-tetradecanoyl-sn-glycerol 3-phosphate_c0																>																		>	>
rxn02667_c0	(R)-1-Aminopropan-2-ol:NAD+ oxidoreductase_c0	(1) NAD_c0 + (1) 1-Aminopropan-2-ol_c0 <=> (1) Aminoacetone_c0 + (1) NADH_c0 + (1) H+_c0						>				>								>					>		>			>		>	>		>		>				>	>
rxn11834_c0	2-phenyl-1,3-propanediol monocarbamate:NAD+ oxidoreductase_c0	(1) NAD_c0 + (1) 2-Phenyl-1,3-propanediol monocarbamate_c0 <=> (1) NADH_c0 + (1) H+_c0 + (1) 3-Carbamoyl-2-phenylpropionaldehyde_c0	=	=	=	=	=	=	=	=	=	=	=	=		=	=	=	=	=	=			=	=	=	=	=	=	=	=		=	=	=	=	=	=	=	=	=	=	=	=	((fig|391904.18.peg.2300))	((fig|1207543.7.peg.703))	((fig|473819.17.peg.1561 or fig|473819.17.peg.301))	((fig|471853.12.peg.1818 or fig|471853.12.peg.3656 or fig|471853.12.peg.2226 or fig|471853.12.peg.1263 or fig|471853.12.peg.4179 or fig|471853.12.peg.2259))	((fig|547043.15.peg.53 or fig|547043.15.peg.288))
rxn08202_c0	CDP-Diacylglycerol pyrophostatase (n-C16:0)_c0	(1) CDP-1,2-dihexadecanoylglycerol_c0 + (1) H2O_c0 <=> (1) CMP_c0 + (1) 1,2-dihexadecanoyl-sn-glycerol 3-phosphate_c0 + (1) H+_c0											<					<						<
rxn06672_c0	biotin-carboxyl-carrier-protein:carbon-dioxide ligase (ADP-forming)_c0	(1) ATP_c0 + (1) H2CO3_c0 + (1) Holo-[carboxylase]_c0 <=> (1) ADP_c0 + (1) Phosphate_c0 + (1) H+_c0 + (1) Carboxybiotin-carboxyl-carrier protein_c0	=	=	=	=	=	=	=	=	=	=	=	=	=	=	=	=	=	=	=	=	=	=	=	=	=				=		=	=	=	=	=	=	=			=	=	=	((fig|391904.18.peg.2348) and () and () and (fig|391904.18.peg.2348))	(() and (fig|1207543.7.peg.2106 or fig|1207543.7.peg.1784) and (fig|1207543.7.peg.1784 or fig|1207543.7.peg.2106) and ())	((fig|473819.17.peg.610 or fig|473819.17.peg.364) and () and () and (fig|473819.17.peg.364 or fig|473819.17.peg.610))	((fig|471853.12.peg.1133 or fig|471853.12.peg.3845) and () and () and (fig|471853.12.peg.1133 or fig|471853.12.peg.3845))	((fig|547043.15.peg.358) and () and () and (fig|547043.15.peg.358))
rxn00817_c0	melibiose galactohydrolase_c0	(1) H2O_c0 + (1) Melibiose_c0 <=> (1) D-Glucose_c0 + (1) Galactose_c0	=	=	=	=	=	=	=	=	=	<	=	>		=	=		=	=	>	>	=	=	>	=	=			=	=		=						=		=				((fig|391904.18.peg.2523))	((fig|1207543.7.peg.1928))	((fig|473819.17.peg.582 or fig|473819.17.peg.242 or fig|473819.17.peg.884 or fig|473819.17.peg.839 or fig|473819.17.peg.490))	((fig|471853.12.peg.940 or fig|471853.12.peg.130 or fig|471853.12.peg.2810))	((fig|547043.15.peg.1675 or fig|547043.15.peg.1823))
rxn00056_c0	Fe(II):oxygen oxidoreductase_c0	(1) O2_c0 + (4) H+_c0 + (4) Fe2+_c0 <=> (2) H2O_c0 + (4) fe3_c0	=	=	=	=	<	=		=	<	=	<	=	=	=	=	=	=	=	=	=	=	=	=	=	=		=	<	=	<	=	=	=	=	=	=		<		=	=	=	((fig|391904.18.peg.29))	((fig|1207543.7.peg.1719))	((fig|473819.17.peg.690))	((fig|471853.12.peg.1725))	gapfilled
rxn09124_c0	Phospholipase A1 (phosphatidate, n-C14:0) (periplasm)_c0	(1) 1,2-ditetradecanoyl-sn-glycerol 3-phosphate_c0 + (1) H2O_c0 <=> (1) Myristic acid_c0 + (1) 2-tetradecanoyl-sn-glycerol 3-phosphate_c0 + (1) H+_c0	>	>	>	>	>	>	>	>	>	>	<	>	>	>	>	<	>	>	>	>	<	<	>	>	>	>		<	<	>	>	>	>	>	>	>	>	>	<	>	>	>	gapfilled	gapfilled	gapfilled	gapfilled	gapfilled
rxn00856_c0	putrescine:2-oxoglutarate aminotransferase_c0	(1) Putrescine_c0 + (1) 2-Oxoglutarate_c0 <=> (1) 4-Aminobutanal_c0 + (1) L-Glutamate_c0	>						>			>					<	<							>						<				<	<	<	>		<		<	<	<	gapfilled
rxn08620_c0	glucosyltransferase III (LPS core synthesis)_c0	(1) UDP-glucose_c0 + (1) glucosyl-galactosyl-glucosyl-inner core oligosaccharide lipid A_c0 <=> (1) glucosyl-glucosyl-galactosyl-glucosyl-inner core oligosaccharide lipid A_c0 + (1) UDP_c0	>	>	>	>		>	>		>	>	>	>	>	>	>		>		>	>	>	>	>	>		>	>		>		>					>			>				gapfilled	gapfilled	gapfilled	gapfilled
rxn03538_c0	R05223_c0	(1) alpha-Ribazole_c0 + (1) Adenosylcobinamide-GDP_c0 <=> (1) GMP_c0 + (1) H+_c0 + (1) Calomide_c0	>	>	>	>	>	>	>	>	>	>	>	>	>	>	>	>	>	>	>	>	>	>	>	>	>	>	>	>	>	>	>	>	>	>	>	>	>	>	>	>	>	>	gapfilled	gapfilled	gapfilled	gapfilled	gapfilled
rxn00501_c0	3-Oxopropanoate:NAD+ oxidoreductase (decarboxylating, CoA-acetylating)_c0	(1) NAD_c0 + (1) CoA_c0 + (1) 3-Oxopropanoate_c0 <=> (1) NADH_c0 + (1) CO2_c0 + (1) Acetyl-CoA_c0				=					>		=	=		=	=	=	=	=	=			=	=	=	=	=			=			=		=			=	=	=	=	=					((fig|471853.12.peg.725)) or ((fig|471853.12.peg.4175))
rxn00774_c0	Ribose-5-phosphate:ammonia ligase (ADP-forming)_c0	(1) ribose-5-phosphate_c0 + (1) ATP_c0 + (1) NH3_c0 <=> (1) ADP_c0 + (1) H+_c0 + (1) Phosphate_c0 + (1) 5-Phosphoribosylamine_c0												<																			<					<
rxn00506_c0	Acetaldehyde:NAD+ oxidoreductase_c0	(1) H2O_c0 + (1) NAD_c0 + (1) Acetaldehyde_c0 <=> (1) NADH_c0 + (1) Acetate_c0 + (2) H+_c0	>	>	>	>		>		>				>		>						>	>		>	>		>	>	=									>						((fig|391904.18.peg.2025))	((fig|1207543.7.peg.450))	((fig|473819.17.peg.810))	((fig|471853.12.peg.1892 or fig|471853.12.peg.209 or fig|471853.12.peg.211))
rxn03294_c0	7alpha,12alpha-Dihydroxy-5beta-cholestan-3-one:NADP+ delta4-oxidoreductase_c0	(1) 7alpha,12alpha-Dihydroxy-5beta-cholestan-3-one_c0 + (1) NADP_c0 <=> (1) H+_c0 + (1) 7alpha,12alpha-Dihydroxycholest-4-en-3-one_c0 + (1) NADPH_c0			>	<	<				<	>																		>																	gapfilled	gapfilled	gapfilled
rxn13022_c0	3-isopropylmalate dehydrogenase_c0	(1) NAD_c0 + (1) 2-Isopropylmalate_c0 <=> (1) 4MOP_c0 + (1) NADH_c0 + (1) CO2_c0										>	>					>
rxn01679_c0	dUTP:uridine 5'-phosphotransferase_c0	(1) Uridine_c0 + (1) dUTP_c0 <=> (1) H+_c0 + (1) UMP_c0 + (1) dUDP_c0											=								>											=									=
rxn00374_c0	Formamide amidohydrolase_c0	(1) Formamide_c0 + (1) H2O_c0 <=> (1) NH3_c0 + (1) Formate_c0	<	<	<		<	<	<	<	<	>	<		<	<	<	<	<	<	<	<	<	<	<	<	<	<	<	<	<	<		>	<	<	<		<	<	<	<	<	<	gapfilled	gapfilled	gapfilled		gapfilled
rxn01457_c0	D-Galacturonate aldose-ketose-isomerase_c0	(1) D-Galacturonate_c0 <=> (1) D-Tagaturonate_c0	=			=						=	=	=																															((fig|391904.18.peg.669))			((fig|471853.12.peg.3306))
rxn05743_c0	inositol catabolic reactions (lumped)_c0	(1) 2-Inosose_c0 + (1) ATP_c0 <=> (1) ADP_c0 + (2) H+_c0 + (1) Glycerone-phosphate_c0 + (1) 3-Oxopropanoate_c0		>								>			>																		<					<								gapfilled
rxn01297_c0	hypoxanthine:NAD+ oxidoreductase_c0	(1) H2O_c0 + (1) NAD_c0 + (1) HYXN_c0 <=> (1) NADH_c0 + (1) H+_c0 + (1) XAN_c0				=			<			>																								=						=						((fig|471853.12.peg.1670)) or ((fig|471853.12.peg.1672)) or ((fig|471853.12.peg.1671))
rxn01761_c0	L-Rhamnose ketol-isomerase_c0	(1) L-Rhamnose_c0 <=> (1) L-Rhamnulose_c0	<	<	>	=	<	<	<	<	<	<		=			>		<	<	<	=	=	=	<	=	=		>					=	<	>	<		=	>		<	<	>	gapfilled	gapfilled	gapfilled	((fig|471853.12.peg.3617)) or ((fig|471853.12.peg.3617))	gapfilled
rxn02288_c0	Uroporphyrinogen-III carboxy-lyase_c0	(1) UroporphyrinogenIII_c0 + (4) H+_c0 <=> (4) CO2_c0 + (1) CoproporphyrinogenIII_c0	<	<	<	=	<	<	<	<	<	<	<	<	<	=	=	=	=	=	=	=	=	=	=	=	=	=	=	=	=	<	<	<	<	<	<	<	<	=	<	<	=	=	gapfilled	gapfilled	gapfilled	((fig|471853.12.peg.4002))	gapfilled
rxn04293_c0	rxn04293_c0	(1) H+_c0 + (1) NADPH_c0 + (1) dTDP-4-oxo-2,6-dideoxy-D-glucose_c0 <=> (1) dTDP-L-olivose_c0 + (1) NADP_c0																					>
rxn11385_c0	Enoyl_c0	(1) M_2Methyl_but_2_enoyl_CoA_c0 + (1) H2O_c0 <=> (1) H+_c0 + (1) 2-methyl-3-hydroxy-butyryl-CoA_c0																						<
rxn01923_c0	2-Methylpropanoyl-CoA:oxygen 2,3-oxidoreductase_c0	(2) Isobutyryl-CoA_c0 + (1) O2_c0 <=> (2) H2O_c0 + (2) Methacrylyl-CoA_c0				>						>		>	>	>	>			>				<							>			>	>	>	>			>	>	>	>	>				gapfilled
rxn09953_c0	acetyl-CoA:acetoin O-acetyltransferase_c0	(1) NAD_c0 + (1) ACTN_c0 + (1) CoA_c0 <=> (1) NADH_c0 + (1) Acetyl-CoA_c0 + (1) H+_c0 + (1) Acetaldehyde_c0	>	=						>														>			<							=	=	=	=		=	=		=	=	=	gapfilled	((fig|1207543.7.peg.993 or fig|1207543.7.peg.2072) and (fig|1207543.7.peg.2073 or fig|1207543.7.peg.2133) and () and ())
rxn05456_c0	14-methyl-pentadecanoyl-ACP:[acyl-carrier-protein] transferase_c0	(1) CoA_c0 + (2) H+_c0 + (1) 14-methyl-pentadecanoyl-ACP_c0 <=> (1) fa6coa_c0 + (1) ACP_c0				=													=	=		=		=			=																=					((fig|471853.12.peg.1803))
rxn06577_c0	NAD+:peptide-diphthamide N-(ADP-D-ribosyl)transferase_c0	(1) NAD_c0 + (1) Diphthamide_c0 <=> (1) H+_c0 + (1) Nicotinamide_c0 + (1) EF-2 N-(ADP-D-ribosyl)diphthamide_c0				=							=		=	=	=		=		=		=		=		=		=			=	=		=	=	=	=	=		=	=	=	=				((fig|471853.12.peg.2934))
rxn00102_c0	carbonate hydro-lyase (carbon-dioxide-forming)_c0	(1) H+_c0 + (1) H2CO3_c0 <=> (1) H2O_c0 + (1) CO2_c0	=	=	=	=	=	=	=	=	=	<					=			<	=				=	<	=	=		=		=		=	<		<			<	<	<	<	<	((fig|391904.18.peg.33))	((fig|1207543.7.peg.275))	((fig|473819.17.peg.688))	((fig|471853.12.peg.1090))	((fig|547043.15.peg.1464))
rxn09123_c0	Phospholipase A1 (phosphatidate, n-C12:0) (periplasm)_c0	(1) H2O_c0 + (1) 1,2-didodecanoyl-sn-glycerol 3-phosphate_c0 <=> (1) H+_c0 + (1) ddca_c0 + (1) 2-dodecanoyl-sn-glycerol 3-phosphate_c0	<	<	<	<	>	<	<	>	<	<	<	<	<	<	<	<	<	>	<	<	<	<	<	<	>	>		<	<	<	<	>	>	<	<	<	>	>	<	<	>	>	gapfilled	gapfilled	gapfilled	gapfilled	gapfilled
rxn00781_c0	D-glyceraldehyde-3-phosphate:NAD+ oxidoreductase (phosphorylating)_c0	(1) NAD_c0 + (1) Phosphate_c0 + (1) Glyceraldehyde3-phosphate_c0 <=> (1) NADH_c0 + (1) H+_c0 + (1) 1,3-Bisphospho-D-glycerate_c0	=	=	=	=	=	=	=	=	=	=	=	=	=	=	=	=	=	=	=	=	=	=	=	=	=	=	=	=	=	=	=	=	=	=	=	=	=	=	=	=	=	=	((fig|391904.18.peg.900))	((fig|1207543.7.peg.1000))	((fig|473819.17.peg.1416))	((fig|471853.12.peg.2127 or fig|471853.12.peg.2164))	((fig|547043.15.peg.594))
rxn06621_c0	(S)-3-Methyl-2-oxopentanoate:[dihydrolipoyllysine-residue (2-methylpropanoyl)transferase] lipoyllysine 2-oxidoreductase (decarboxylating, acceptor-2-methylpropanoylating)_c0	(1) Lipoamide_c0 + (1) H+_c0 + (1) 3MOP_c0 <=> (1) S-(2-Methylbutanoyl)-dihydrolipoamide-E_c0 + (1) CO2_c0			>	>				>	>	>	>	>	>	>	>	>	>	>	>	>	>	>	>	>	>	>	>	>	>	>	>	>	>	>	>	>	>	>	>	>	>	>			gapfilled	gapfilled
rxn09449_c0	acyl-coenzyme A ligase_c0	(1) ATP_c0 + (1) CoA_c0 + (1) ocdca_c0 <=> (1) PPi_c0 + (1) AMP_c0 + (1) H+_c0 + (1) strcoa_c0	>	>	>	>	>	>	>	>	>	>	>	>	>	>	>	>	>	>	>	>	>	>	>	>	>	>	>	>	>	>	>	>	>	>	>	>	>	>	>	>	>	>	((fig|391904.18.peg.1054 or fig|391904.18.peg.425 or fig|391904.18.peg.1631 or fig|391904.18.peg.607))	((fig|1207543.7.peg.2163 or fig|1207543.7.peg.829 or fig|1207543.7.peg.202 or fig|1207543.7.peg.942 or fig|1207543.7.peg.1654 or fig|1207543.7.peg.905 or fig|1207543.7.peg.1832))	((fig|473819.17.peg.1849 or fig|473819.17.peg.1697 or fig|473819.17.peg.1702 or fig|473819.17.peg.1042))	((fig|471853.12.peg.2588 or fig|471853.12.peg.1897))	((fig|547043.15.peg.1266 or fig|547043.15.peg.1144 or fig|547043.15.peg.1082 or fig|547043.15.peg.1652))
rxn00292_c0	UDP-N-acetyl-D-glucosamine 2-epimerase_c0	(1) H2O_c0 + (1) UDP-N-acetylglucosamine_c0 <=> (1) N-Acetyl-D-mannosamine_c0 + (1) UDP_c0			>	>	>	>			>		>		>	>	>	>	>	>	>	>	>	>	>	>	>	>	=	>	>			>	>	>					>	>	>	>			gapfilled	((fig|471853.12.peg.1192))	gapfilled
rxn05680_c0	TRANS-RXNBWI-115572.ce.maizeexp.XANTHOSINE_c0	(1) H+_e0 + (1) Xanthosine_e0 <=> (1) Xanthosine_c0 + (1) H+_c0																<
rxn05237_c0	ATP phosphohydrolase (polar-amino-acid-importing)_c0	(1) ATP_c0 + (1) L-Cysteine_e0 + (1) H2O_c0 <=> (1) L-Cysteine_c0 + (1) H+_c0 + (1) Phosphate_c0 + (1) ADP_c0																														>									>
rxn08976_c0	quinone reductase_c0	(1) NADH_c0 + (1) H+_c0 + (1) 2-Demethylmenaquinone 8_c0 <=> (1) NAD_c0 + (1) 2-Demethylmenaquinol 8_c0				>						=	>	=		>	>	>	>	>	>	>	>	>	>	>	>			>	>	>	>	>	>	>	>	>	>	>		>	>	>				((fig|471853.12.peg.3519 or fig|471853.12.peg.2131 or fig|471853.12.peg.1026))
rxn01857_c0	D-Altronate:NAD+ 3-oxidoreductase_c0	(1) D-Altronate_c0 + (1) NAD_c0 <=> (1) H+_c0 + (1) D-Tagaturonate_c0 + (1) NADH_c0	>																																										gapfilled
rxn13838_c0	Hexadecanoyl-[acyl-carrier protein]:malonyl-CoA C-acyltransferase_c0	(1) Palmitoyl-ACP_c0 + (1) NAD_c0 <=> (1) H+_c0 + (1) NADH_c0 + (1) Hexadecenoyl-ACP_c0																>																		>	>					>	>
rxn01763_c0	ATP:L-ribulose 5-phosphotransferase_c0	(1) ATP_c0 + (1) L-Ribulose_c0 <=> (1) ADP_c0 + (1) H+_c0 + (1) L-ribulose-5-phosphate_c0			=	=	=	=	=		=		=	<	=	>	<	=	=	=	>	>	>	>	>	=	=	=	=	<	=		<	=	=	=	=	>	=	=	=	=	=	=			((fig|473819.17.peg.1036))	((fig|471853.12.peg.1506 or fig|471853.12.peg.3268))	((fig|547043.15.peg.1649))
rxn08933_c0	Maltodextrin glucosidase (maltotetraose)_c0	(1) H2O_c0 + (1) Maltotetraose_c0 <=> (1) D-Glucose_c0 + (1) Amylotriose_c0	=		=		=	=	=	=	=		=			=	=		=	=	=	=	=	=	=	=	=		=				=	=		=	=	=	=			=	=	=	((fig|391904.18.peg.2517))		((fig|473819.17.peg.889))		((fig|547043.15.peg.1828 or fig|547043.15.peg.803))
rxn02227_c0	L-2-Aminoadipate-6-semialdehyde:NADP+ 6-oxidoreductase_c0	(1) H2O_c0 + (1) 2-Aminoadipate 6-semialdehyde_c0 + (1) NADP_c0 <=> (2) H+_c0 + (1) L-2-Aminoadipate_c0 + (1) NADPH_c0	>			>			>			>	>		>			>	>				>				>	>		>	>			>	>	>	>	>	>		>	>	>	>	gapfilled			gapfilled
rxn00620_c0	CDPglycerol phosphoglycerohydrolase_c0	(1) CDPglycerol_c0 + (1) H2O_c0 <=> (1) CMP_c0 + (1) Glycerol-3-phosphate_c0 + (2) H+_c0				<				<						<	<	<	<		<	<	<	<	<	<	<					<																gapfilled
rxn00058_c0	Ferrocytochrome-c:oxygen oxidoreductase_c0	(1) O2_c0 + (4) H+_c0 + (4) Cytochrome c2+_c0 <=> (2) H2O_c0 + (4) Cytochrome c3+_c0				=							<	<	=			<		<									<							<		<		<			<	>				((fig|471853.12.peg.1881)) or ((fig|471853.12.peg.1882)) or ((fig|471853.12.peg.1888))
rxn01671_c0	ATP:N-ribosylnicotinamide 5'-phosphotransferase_c0	(1) ATP_c0 + (1) N-Ribosylnicotinamide_c0 <=> (1) ADP_c0 + (1) H+_c0 + (1) Nicotinamide ribonucleotide_c0	=	=	=	=	=	=	=	=	=	=	=	=	=	=	=	=	=	=	=	=	=	=	=	=	=	=	=	=	=	=	=	=	=	=	=	=	=	=	=	=	=	=	((fig|391904.18.peg.2255))	((fig|1207543.7.peg.1842))	((fig|473819.17.peg.262))	((fig|471853.12.peg.2479))	((fig|547043.15.peg.251))
rxn10043_c0	cytochrome-c oxidase (H+/e- = 2)_c0	(0.5) O2_c0 + (6) H+_c0 + (2) Cytochrome c2+_c0 <=> (1) H2O_c0 + (4) H+_e0 + (2) Cytochrome c3+_c0				=									=																																	((fig|471853.12.peg.1888) and () and (fig|471853.12.peg.1882) and (fig|471853.12.peg.1881))
rxn12191_c0	R08558_c0	(1) NADP_c0 + (1) Choline_c0 <=> (1) NADPH_c0 + (1) H+_c0 + (1) Betaine aldehyde_c0	=	=	=	=	=	=	=	=	=	=	=	=		=	=	=	=	=	=			=	=	=	=	=	=	=	=		=	=	=	=	=	=	=	=	=	=	=	=	((fig|391904.18.peg.2300))	((fig|1207543.7.peg.703))	((fig|473819.17.peg.301 or fig|473819.17.peg.1561))	((fig|471853.12.peg.4179 or fig|471853.12.peg.1263 or fig|471853.12.peg.2259 or fig|471853.12.peg.1818 or fig|471853.12.peg.2226 or fig|471853.12.peg.3656))	((fig|547043.15.peg.288 or fig|547043.15.peg.53))
rxn10145_c0	M-diaminopimelic acid ABC transport (periplasm)_c0	(1) ATP_c0 + (1) H2O_c0 + (1) meso-2,6-Diaminopimelate_e0 <=> (1) H+_c0 + (1) Phosphate_c0 + (1) ADP_c0 + (1) meso-2,6-Diaminopimelate_c0	>	>	>	>	>	>	>	>	>							>												>			>	>				>	>	>					gapfilled	gapfilled	gapfilled	gapfilled	gapfilled
rxn08308_c0	CDP-diacylglycerol synthetase (n-C14:1)_c0	(1) CTP_c0 + (1) 1,2-ditetradec-7-enoyl-sn-glycerol 3-phosphate_c0 <=> (1) PPi_c0 + (1) H+_c0 + (1) CDP-1,2-ditetradec-7-enoylglycerol_c0	=	=	=	=	=	=	=	=	=	=	=	=	=	=	=	=	=	=	=	=	=	=	=	=	=	=	=	=	=	=	=	=	=	=	=	=	=	=	=	=	=	=	((fig|391904.18.peg.1060))	((fig|1207543.7.peg.209))	((fig|473819.17.peg.1709))	((fig|471853.12.peg.2495))	((fig|547043.15.peg.1259))
rxn00728_c0	L-Kynurenine hydrolase_c0	(1) H2O_c0 + (1) L-Kynurenine_c0 <=> (1) Anthranilate_c0 + (1) L-Alanine_c0 + (1) H+_c0				<																																										gapfilled
rxn06488_c0	Deoxylimonate A-ring-lactonohydrolase_c0	(1) H2O_c0 + (1) Deoxylimonate_c0 <=> (1) H+_c0 + (1) Deoxylimononic acid D-ring-lactone_c0		=		=						=	=	=	=	=	=	=	=	=	=	=	=	=	=	=	=	=		=	=	=	=	=	=	=	=	=	=	=	=	=	=	=		((fig|1207543.7.peg.302))		((fig|471853.12.peg.465 or fig|471853.12.peg.686))
rxn02261_c0	R03158_c0	(1) CoA_c0 + (1) Hydracrylic acid_c0 + (2) H+_c0 <=> (1) 3-Hydroxypropanoyl-CoA_c0 + (1) H2O_c0							>																		>
rxn02751_c0	R03898_c0	(1) Citraconate_c0 + (1) H2O_c0 <=> (1) D-erythro-3-Methylmalate_c0	>	>	>	=	>	>	>	>	>			>	>	>	>		>	>	>	>	>	>	>	>	>	>		>	<		>	>	>	>	>	>	>	>		>	>	>	gapfilled	gapfilled	gapfilled	((fig|471853.12.peg.3386 or fig|471853.12.peg.642 or fig|471853.12.peg.1455 or fig|471853.12.peg.4027))	gapfilled
rxn01859_c0	Deoxyadenosine:orthophosphate ribosyltransferase_c0	(1) Phosphate_c0 + (1) Deoxyadenosine_c0 <=> (1) Adenine_c0 + (1) deoxyribose-1-phosphate_c0		>	<	=		=		<			=		=	=	=		=	=	=	=	=	=	=	=	=		=		=	=	=	=	=	=	=	=	=	=	=	=	=	=		gapfilled	gapfilled	((fig|471853.12.peg.2927))
rxn09677_c0	glutathione (ox) transport via diffusion (extracellular to periplasm)_c0	(1) Oxidized glutathione_c0 <=> (1) Oxidized glutathione_e0	<	<	<	<	<	<	<	<	<	<	<	<	<	<	<	<	<	<	<	<	<	<	<	<	<	<	<	<	<	<	<	<	<	<	<	<	<	<	<	<	<	<	gapfilled	gapfilled	gapfilled	gapfilled	gapfilled
rxn01203_c0	R01647_c0	(1) Pyruvate_c0 + (1) 4-Oxobutanoate_c0 <=> (1) 2,4-Dihydroxyhept-2-enedioate_c0				<															<																				<							gapfilled
rxn06750_c0	R04632_c0	(1) GM2_c0 + (1) CMP-N-acetylneuraminate_c0 <=> (1) CMP_c0 + (1) GD2_c0 + (1) H+_c0																						>
rxn09477_c0	acyl-CoA oxidase_c0	(1) O2_c0 + (1) Myristoyl-CoA_c0 <=> (1) (2E)-Tetradecenoyl-CoA_c0 + (1) H2O2_c0																			>
rxn00257_c0	acetyl-CoA:oxaloacetate C-acetyltransferase [(pro-S)-carboxymethyl-forming, ADP-phosphorylating]_c0	(1) ATP_c0 + (1) CoA_c0 + (1) Citrate_c0 <=> (1) ADP_c0 + (1) Phosphate_c0 + (1) Acetyl-CoA_c0 + (1) Oxaloacetate_c0														=	=		=		=				=	=
rxn02028_c0	Trimethylaminoacetate:L-homosysteine S-methyltransferase_c0	(1) BET_c0 + (1) Homocysteine_c0 <=> (1) Dimethylglycine_c0 + (1) L-Methionine_c0																							>																			>
rxn07261_c0	R07384_c0	(1) CMP_c0 + (2) H+_c0 + (1) Plasmenylethanolamine_c0 <=> (1) CDPethanolamine_c0 + (1) 1-Alkenyl-2-acylglycerol_c0	=	=	=	=	=	=	=	=	=	=	=	=	=	=	=	=	=	=	=	=	=	=	=	=	=	=	=	=	=	=	=	=	=	=	=	=	=	=	=	=	=	=	((fig|391904.18.peg.855))	((fig|1207543.7.peg.412))	((fig|473819.17.peg.1389))	((fig|471853.12.peg.2406))	((fig|547043.15.peg.619))
[truncated: 1,510 more rows]
[truncated: 37 more columns]
