# Supplementary material for: Evolution of substrate specificity in a retained enzyme driven by gene loss
Source: eLife. 2017 Mar 31;6:e22679. doi: 10.7554/eLife.22679 (PMC5404923; doi:10.7554/eLife.22679)
Supplement: Figure 4—source data 3. — DOI: http://dx.doi.org/10.7554/eLife.22679.015 [file elife-22679-fig4-data3.xlsx]

## Sheet: Hoja1
Figure 4-source data 3. Predicted minimal media
ID	Name	Bifidobacterium_longum_subsp_infantis_ATCC_15697.model	Bifidobacterium_bifidum_IPLA_20015.model	Bifidobacterium_dentium_ATCC_27678.model	Beutenbergia_cavernae_DSM_12333_.model	Bifidobacterium_pseudocatenulatum_DSM_20438.model	Bifidobacterium_gallicum_DSM_20093.model	Bifidobacterium_adolescentis_L2_32.model	Bifidobacterium_breve_DSM_20213.model	Bifidobacterium_catenulatum_DSM_16992.model	Actinobaculum_massiliae_ACS_171_V_Col2.model	Trueperella_pyogenes.model	Actinobaculum_schaalii_.model	Actinomyces_sp_oral_taxon_848_str_F0332.model	Actinomyces_sp_oral_taxon_849_str_F0330.model	Actinomyces_sp_oral_taxon_170_str_F0386.model	Actinomyces_graevenitzii_F0530.model	Actinomyces_slackii.model	Actinomyces_timonensis_DSM_23838.model	Actinomyces_sp_oral_taxon_171_str_F0337.model	Actinomyces_massiliensis_4401292.model	Actinomyces_dentalis_DSM_19115.model	Actinomyces_gerencseriae_DSM_6844.model	Actinomyces_oris_MG_1.model	Actinomyces_sp_oral_taxon_448_str_F0400.model	Actinomyces_urogenitalis_DSM_15434.model	Varibaculum_cambriense_DSM_15806.model	Mobiluncus_mulieris_ATCC_35239.model	Mobiluncus_curtisii_subsp_curtisii_ATCC_35241.model	Actinomyces_neuii_BVS029A5.model	Actinomyces_coleocanis.model	Actinomyces_sp_oral_taxon_181_str_F0379.model	Actinomyces_vaccimaxillae.model	Actinomyces_cardiffensis_F0333.model	Actinomyces_sp_oral_taxon_178_str_F0338.model	Actinomyces_sp_oral_taxon_180_str_F0310.model	Actinomyces_sp_ph3.model	Actinomyces_suimastitidis_DSM_15538.model	Actinomyces_turicensis_ACS_279_V_Col4.model	Actinomyces_europaeus.model	Actinomyces_georgiae_F0490.model	Actinomyces_odontolyticus_ATCC_17982.model	Actinomyces_sp_ICM39.model
cpd00129	L-Proline_e0																E											E
cpd01329	Maltohexaose_e0				O								O
cpd00226	HYXN_e0												E																			O					O
cpd11578	hexanesulfonate_e0						O
cpd00023	L-Glutamate_e0										E		E															O
cpd00035	L-Alanine_e0																E							O		O					E	O		O	E			E
cpd00516	meso-2,6-Diaminopimelate_e0	E	E	E	E	E	E	E		E																			E				E					E	E
cpd00558	Spermine_e0																										O	O						O
cpd02027	S-Methyl-L-methionine_e0																				O		O
cpd01188	Lanosterol_e0																										O
cpd00117	D-Alanine_e0											E															O									O	O		O			O	O
cpd00307	Cytosine_e0										O		O																			O					O
cpd17085	2-heptyl-3-hydroxy-4-quinolone_e0																																						O
cpd00393	Folate_e0											O							E								O	O	E	O	O	O	E	O			O			E
cpd00053	L-Glutamine_e0			O																	O
cpd01914	L-Methionine S-oxide_e0										O	O	O									O					O					O	O		O
cpd01570	2',3'-Cyclic AMP_e0																																							O
cpd00549	D-Lysine_e0								O																				O
cpd00122	N-Acetyl-D-glucosamine_e0	O								O															O		O	O			O									O
cpd00048	Sulfate_e0	E	E	E		E	E	E	E	E		E	E	E			E	E	E			E			E	E	E	E	E	E	E			E	E	E	E	E	E	E	E	E	E
cpd00006	NADP_e0												E	E
cpd00028	Heme_e0	E	E	E		E	E	E	E	E	E	E	E	E																	E	E	E	E	E	E	E	E		E	E
cpd00355	Nicotinamide ribonucleotide_e0						E				E	E			E	O	E	E	E	E	E	E	E	E	E	E		E		E	E	E	E	E	E	E	E	E	E	O	E	E	E
cpd00395	L-Cysteate_e0																							O
cpd02755	Fecosterol_e0																																			O
cpd11594	Dextrin_e0						O	O							O	O		O		O		O	O
cpd00009	Phosphate_e0			O		E	E			O
cpd00210	Taurine_e0														O													O
cpd01080	ocdca_e0																											E	E								E
cpd11606	Menaquinone 7_e0	E	E			E	E	E	E	E	E	E	E	E	E	E	E	E	E		E	E	E		E	E	E	E		E	E		E
cpd00063	Ca2+_e0	E	E	E	E	E	E	E	E	E	E	E	E	E	E	E	E	E	E	E	E	E	E	E	E	E	E	E	E	E	E	E	E	E	E	E	E	E	E	E	E	E	E
cpd10515	Fe2+_e0	O						E																			E											E		E
cpd03422	Cobinamide_e0						E				E								O					O		O			O			O		O		O					O
cpd00066	L-Phenylalanine_e0			O				O					E				E											O	O		O
cpd00065	L-Tryptophan_e0											O															O		O		O			O
cpd00276	GLUM_e0		O			O			O					O										O															O		O
cpd00149	Co2+_e0	E	E	E	E	E		E	E	E		E	E	E	E	E	E	E		E	E	E	E		E		E	E		E	E		E		E		E	E	E	E		E	E
cpd00069	L-Tyrosine_e0	E	E			O	O			E	E			E														O	E			E					E
cpd00254	Mg_e0	E	E	E	E	E	E	E	E	E	E	E	E	E	E	E	E	E	E	E	E	E	E	E	E	E	E	E	E	E	E	E	E	E	E	E	E	E	E	E	E	E	E
cpd00080	Glycerol-3-phosphate_e0										O		O				E	O					O			O			O			E	O	E			E		O				O
cpd00151	Thymine_e0																O
cpd00264	Spermidine_e0			E		E						E	E						E										O						E		E				E
cpd00185	D-Arabinose_e0										E		E							E				E								E					E
cpd00727	2-Phosphoglycolate_e0							O
cpd00540	BET_e0																		O											O													O
cpd15378	4-Hydroxy-benzylalcohol_e0															O					O		O
cpd00738	phosphoserine_e0																														O
cpd00681	Choline sulfate_e0				O						O																						O
cpd00051	L-Arginine_e0				O		O				E	E		E	O	O		O		O			O						O	O	E	E			O	O	E				O	O	E
cpd00060	L-Methionine_e0			O	O			O								O																					O		O
cpd00507	Glycerophosphocholine_e0				O							O							O			O					O	O		O						O					O	O
cpd00309	XAN_e0							E
cpd00485	D-Mannose1-phosphate_e0																																		O			O
cpd02233	Ciliatine_e0														O	O				O	O			O	O
cpd00268	H2S2O3_e0					E		E			E	E	E																			O		O							E
cpd02227	S-Ribosylhomocysteine_e0			O
cpd00107	L-Leucine_e0																											E			E									E
cpd00794	TRHL_e0											O
cpd00010	CoA_e0		O																													E
cpd00214	Palmitate_e0			O								O				O				O		O		O
cpd00039	L-Lysine_e0										E	E	E	E	E	E	E	E	E	E	E	E	E	E	E	E	E	E		E	E	E		E	E	E	E			E	E	E	E
cpd00119	L-Histidine_e0																																									E
cpd00132	L-Asparagine_e0												E
cpd00034	Zn2+_e0	E	E	E	E	E	E	E	E	E	E	E	E	E	E	E	E	E	E	E	E	E	E	E	E	E	E	E	E	E	E	E	E	E	E	E	E	E	E	E	E	E	E
cpd00655	Dephospho-CoA_e0	O							O					O
cpd01092	Allantoin_e0							O
cpd00030	Mn2+_e0	E	E	E	E	E	E	E	E	E	E	E	E	E	E	E	E	E	E	E	E	E	E	E	E	E	E	E	E	E	E	E	E	E	E	E	E	E	E	E	E	E	E
cpd00220	Riboflavin_e0		E	E			E		E		E	E	E	E			E					E				E		E	E		E	E	E	E	E	E	E	E	E	E	E	E	E
cpd00111	Oxidized glutathione_e0	E	E	E	O	E			E	E			E	E	E		E		E	E	E	E	E	E	E	E	E	E		E	E	E	E	E	E	E	E	E	E	E		E	E
cpd03048	Isethionate_e0																			O
cpd00637	D-Methionine_e0						O											O		O				O	O									O						O	O
cpd00205	K+_e0	E	E	E	E	E	E	E	E	E	E	E	E	E	E	E	E	E	E	E	E	E	E	E	E	E	E	E	E	E	E	E	E	E	E	E	E	E	E	E	E	E	E
cpd00099	Cl-_e0	E	E	E	E	E	E	E	E	E	E	E	E	E	E	E	E	E	E	E	E	E	E	E	E	E	E	E	E	E	E	E	E	E	E	E	E	E	E	E	E	E	E
cpd11576	L-methionine R-oxide_e0	O	O			O			O	O				O	O											O					O							O				O
cpd00118	Putrescine_e0																															E					E
cpd10516	fe3_e0		E	E	E	E	O	E	E	E	E	E	E	O	O	O	O	O	O	O	O	E	O	O	O	O	E	E	E	O	E	O	O	E	E	E	O	E	E	E	E	E	E
cpd00105	D-Ribose_e0																												O
cpd03702	2',3'-Cyclic GMP_e0		O
cpd00305	Thiamin_e0	E		E	E	E	E	E	E	E	E	E	E	E	E	E		E	E	E	E	E	E	E		E	E	E		E	E	E	E	E	E	E	E	E	E		E	E	E
cpd03847	Myristic acid_e0																	E			E		O
cpd03696	Ursin_e0											E							E		E						O			O		O		O			O	O
cpd00058	Cu2+_e0	E	E	E	E	E	E	E	E	E	E	E	E	E	E	E	E	E	E	E	E	E	E	E	E	E	E	E	E	E	E	E	E	E	E	E	E	E	E	E	E	E	E
cpd03047	Taurocholate_e0																												O
