# Supplementary material for: Evolution of substrate specificity in a retained enzyme driven by gene loss
Source: eLife. 2017 Mar 31;6:e22679. doi: 10.7554/eLife.22679 (PMC5404923; doi:10.7554/eLife.22679)
Supplement: Figure 5—source data 1. — DOI: http://dx.doi.org/10.7554/eLife.22679.018 [file elife-22679-fig5-data1.xlsx]

## Sheet: Hoja1
Figure 5-source data 1. Occurrence of L-Histidine and L-Tryptophan enzymes throughout the family Actinomycetaceae and the genus Bifidobacterium
Organism/E.C number	Active for Histidine biosynthesis	2.4.2.17	3.6.1.31	3.5.4.19	5.3.1.16	4.1.3	2.4.2	4.2.1.19	2.6.1.9	3.1.3.15	1.1.1.23
Org01	yes	1	1	1	1	1	1	1	1	0	1
Org02	yes	1	1	1	1	1	1	1	1	0	1
Org03	yes	1	1	1	1	1	1	1	1	0	1
Org04	yes	1	1	1	1	1	1	1	1	0	1
Org05	yes	1	1	1	1	1	1	1	1	0	1
Org06	yes	1	1	1	1	1	1	1	1	0	1
Org07	yes	1	1	1	1	1	1	1	1	0	1
Org08	yes	1	1	1	1	1	1	1	1	0	1
Org09	yes	1	1	1	1	1	1	1	1	1	1
Org10	no	0	0	0	1	0	0	0	0	0	0
Org11	yes	1	1	1	1	1	1	1	1	1	1
Org12	no	0	0	0	1	0	0	0	0	0	0
Org13	no	0	0	0	1	0	0	0	0	0	0
Org14	yes	1	1	1	1	1	1	1	1	1	1
Org15	yes	1	1	0	1	1	1	1	1	1	1
Org16	yes	1	1	0	1	1	1	1	1	1	1
Org17	yes	1	1	1	1	1	1	1	1	1	1
Org18	yes	1	1	1	1	1	1	1	1	1	1
Org19	yes	1	1	1	1	1	1	1	1	1	1
Org20	yes	1	1	1	1	1	1	1	1	1	1
Org21	yes	1	1	1	1	1	1	1	1	1	1
Org22	yes	1	1	1	1	1	1	1	1	1	1
Org23	yes	1	1	1	1	1	1	1	1	1	1
Org24	yes	1	1	1	1	1	1	1	1	1	1
Org25	yes	1	1	1	1	1	1	1	1	1	1
Org26	no	0	0	0	0	0	0	0	0	0	0
Org27	no	0	0	0	1	0	0	0	0	0	0
Org28	yes	1	1	1	1	1	1	1	1	1	1
Org29	no	0	0	0	0	0	0	0	0	0	0
Org30	yes	1	1	1	1	1	0	1	1	1	1
Org31	yes	1	1	1	1	1	1	1	1	1	1
Org32	no	0	0	0	1	0	0	0	0	0	0
Org33	no	0	0	0	1	0	0	0	0	0	0
Org34	yes	1	1	1	1	1	1	1	1	1	1
Org35	yes	1	1	1	1	1	1	1	1	1	1
Org36	yes	1	1	1	1	1	1	1	1	1	1
Org37	no	0	0	0	1	0	0	0	0	0	0
Org38	no	0	0	0	1	0	0	0	0	0	0
Org39	no	0	0	0	1	0	0	0	0	0	0
Org40	no	0	0	0	1	0	0	0	0	0	0
Org41	no	0	0	0	1	0	0	0	0	0	0
Organisms	Active for Tryptophan biosynthesis	4.1.3.27	4.1.3.27	2.4.2.18	5.3.1.24	4.1.1.48	4.2.1.20/8	4.2.1.20
Org01	yes	1	1	1	1	1	1	1
Org02	yes	1	1	1	1	1	1	1
Org03	yes	1	1	1	1	1	1	1
Org04	yes	1	1	1	1	1	1	1
Org05	yes	1	1	1	1	1	1	1
Org06	yes	1	1	1	1	1	1	1
Org07	yes	1	1	1	1	1	1	1
Org08	yes	1	1	1	1	1	1	1
Org09	no	0	0	0	1	0	0	0
Org10	yes	1	1	1	1	1	1	1
Org11	no	0	0	0	1	0	0	0
Org12	yes	1	1	1	1	1	1	1
Org13	yes	1	1	1	1	1	1	1
Org14	yes	1	1	1	1	1	1	1
Org15	yes	1	1	1	1	1	1	1
Org16	yes	1	1	1	1	1	1	1
Org17	yes	1	1	1	1	1	1	1
Org18	yes	1	1	1	1	1	1	1
Org19	yes	1	1	1	1	1	1	1
Org20	yes	1	1	1	1	1	1	1
Org21	yes	1	1	1	1	1	1	1
Org22	yes	1	1	1	1	1	1	1
Org23	yes	1	1	1	1	1	1	1
Org24	yes	1	1	1	1	1	1	1
Org25	no	0	0	0	1	0	0	0
Org26	no	0	0	0	0	0	0	0
Org27	yes	1	1	1	1	1	1	1
Org28	no	0	0	0	1	0	0	0
org29	no	0	0	0	0	0	0	0
Org30	no	0	0	0	1	0	0	0
Org31	yes	1	1	1	1	1	1	1
Org32	yes	1	1	1	1	1	1	1
Org33	yes	0	0	0	1	1	0	0
Org34	yes	1	1	1	1	1	1	1
Org35	no	0	0	0	1	0	0	0
Org36	no	0	0	0	1	0	0	0
Org37	yes	1	1	1	1	1	1	1
Org38	yes	1	1	1	1	1	1	1
Org39	yes	1	1	1	1	1	1	1
Org40	yes	1	1	1	1	1	1	1
Org41	yes	1	1	1	1	1	1	1
1=present
0=absent
