# Supplementary material for: Evolution of substrate specificity in a retained enzyme driven by gene loss
Source: eLife. 2017 Mar 31;6:e22679. doi: 10.7554/eLife.22679 (PMC5404923; doi:10.7554/eLife.22679)
Supplement: Figure 7—source data 1. — DOI: http://dx.doi.org/10.7554/eLife.22679.023 [file elife-22679-fig7-data1.xlsx]

## Sheet: Hoja1
Figure 7-source data 1. X-ray crystalographic data processing and refinement statistics for PriA_Org15
Data collection
Crystal	PriA_Org15
Space group	P 41
Cell dimensions [Å]	a=76.02
	c=43.18
Temperature [K]	100
Radiation source	APS 19-ID
Wavelength [Å]	0.9788
Resolution [Å]a	30.0 - 1.05
	(1.07 - 1.05)
Unique reflections	114,288 (5,390)
Rmergeb	0.063 (0.584)
<I >/< σI>	17.4 (1.9)
Completeness [%]	99.5 (94.9)
Redundancy	5.4 (3.3)
Refinement
Resolution [Å]	28.53 – 1.05
Reflections work/test set	113,107/1,145
Rwork / Rfreec	0.123/0.141
No. of atoms protein/ligand/water	1,911/34/305
Average B factor [Å2]	16.4/17.5/27.8
protein/ligand/water
Rmsd
bond lengths [Å]	0.014
bond angles [°]	1.603
Ramachandran plot [%]
favored	97.67
outliers	0
Molprobity score	1.04
Clashscore	2.04
PDB code	4X2R
a Values in parentheses correspond to the highest resolution shell.
b Rmerge = ΣhΣj|Ihj–<Ih>|/ΣhΣjIhj, where Ihj is the intensity of observation j of reflection h.
c R = Σh|Fo|–|Fc|/Σh|Fo| for all reflections, where Fo and Fc are observed and calculated structure factors, respectively. Rfree is calculated analogously for the test reflections, randomly selected and excluded from the refinement.
