# Supplementary material for: Evolution of substrate specificity in a retained enzyme driven by gene loss
Source: eLife. 2017 Mar 31;6:e22679. doi: 10.7554/eLife.22679 (PMC5404923; doi:10.7554/eLife.22679)
Supplement: Supplementary file 1. — DOI: http://dx.doi.org/10.7554/eLife.22679.024 [file elife-22679-supp1.xlsx]

## Sheet: Hoja1
Supplementary file 1. Genome analysis of the priA minus Actinomyces oris mutant
Genome statistics	A. oris MG-1	A. oris MG-1 ΔpriA
Sequence size (bp)	3078390	3 078 390
Number of contigs*	182	182
GC content (%)	68.4	68.4
Shortest contig size	128	128
Median sequence size	440	440
Mean sequence size	16914.2	16 914
Longest contig size	380414	380 414
Number of Coding Sequences	2742	2 742
Number of RNAs	53	53
*The genomes were assembled using Velvet, Kmer=40
Trimming was done with Trimmomatic: LEADING:26 TRAILING:26 MINLEN:150
Genome context differences between WT and priA mutant
Genome	Start	Stop	Size (nt)	Strand	Function
Org21_A.oris silvestre	7647	8789	1143	+	Histidinol-phosphate aminotransferase (EC 2.6.1.9)
Org21_A.oris silvestre	8901	9500	600	+	Imidazoleglycerol-phosphate dehydratase (EC 4.2.1.19)
Org21_A.oris silvestre	9500	10414	915	+	MSHA pilin protein MshA
Org21_A.oris silvestre	9607	9754	148	+	repeat region
Org21_A.oris silvestre	12044	10461	1584	-	hypothetical protein
Org21_A.oris silvestre	12473	13111	639	+	Imidazole glycerol phosphate synthase amidotransferase subunit (EC 2.4.2.-)
Org21_A.oris wildtype	13152	13904	753	+	Phosphoribosylformimino-5-aminoimidazole carboxamide ribotide isomerase (EC 5.3.1.16) @ Acting phosphoribosylanthranilate isomerase (EC 5.3.1.24)
Org21_A.oris silvestre	15258	13966	1293	-	1-acyl-sn-glycerol-3-phosphate acyltransferase (EC 2.3.1.51)
Org21_A.oris silvestre	14910	15057	148	+	repeat region
Org21_A.oris silvestre	16289	15354	936	-	Phosphatidate cytidylyltransferase (EC 2.7.7.41)
Org21_A.oris silvestre	16984	16286	699	-	CDP-diacylglycerol--glycerol-3-phosphate 3-phosphatidyltransferase (EC 2.7.8.5)
Org21_A.oris silvestre	17140	17940	801	+	hypothetical protein
Org21_A.oris silvestre	18370	17963	408	-	hypothetical protein
Org21_A.oris silvestre	18465	19136	672	+	ABC-type multidrug transport system, ATPase component
Org21_A. oris ΔpriA	184803	185945	1143	+
Org21_A. oris ΔpriA	186057	186656	600	+	Histidinol-phosphate aminotransferase (EC 2.6.1.9)
Org21_A. oris ΔpriA	186656	187570	915	+	Imidazoleglycerol-phosphate dehydratase (EC 4.2.1.19)
Org21_A. oris ΔpriA	189200	187617	1584	-	MSHA pilin protein MshA
Org21_A. oris ΔpriA	189629	190267	639	+	hypothetical protein
Org21_A. oris ΔpriA	191673	190381	1293	-	Imidazole glycerol phosphate synthase amidotransferase subunit (EC 2.4.2.-)
Org21_A. oris ΔpriA	192704	191769	936	-	1-acyl-sn-glycerol-3-phosphate acyltransferase (EC 2.3.1.51)
Org21_A. oris ΔpriA	193399	192701	699	-	Phosphatidate cytidylyltransferase (EC 2.7.7.41)
Org21_A. oris ΔpriA	193555	194355	801	+	CDP-diacylglycerol--glycerol-3-phosphate 3-phosphatidyltransferase (EC 2.7.8.5)
Org21_A. oris ΔpriA	194785	194378	408	-	hypothetical protein
Org21_A. oris ΔpriA	194880	195551	672	+	hypothetical protein
					ABC-type multidrug transport system, ATPase component
