# Supplementary material for: Evolution of substrate specificity in a retained enzyme driven by gene loss
Source: eLife. 2017 Mar 31;6:e22679. doi: 10.7554/eLife.22679 (PMC5404923; doi:10.7554/eLife.22679)
Supplement: Supplementary file 2. — DOI: http://dx.doi.org/10.7554/eLife.22679.025 [file elife-22679-supp2.xlsx]

## Sheet: Hoja1
Supplementary file 2. Predicted affinities for PRA and ProFAR
Enzyme	PRA affinity (kcal/mol)	ProFAR affinity (kcal/mol)
SubHisA2_Org36	-9.2	-9.5
SubTrpF_Org41	-9.7	-9.5
PriA_Org15	-9.4	-10
PriA_M. tuberculosis	-9.4	-10
