# Supplementary material for: Evolution of substrate specificity in a retained enzyme driven by gene loss
Source: eLife. 2017 Mar 31;6:e22679. doi: 10.7554/eLife.22679 (PMC5404923; doi:10.7554/eLife.22679)
Supplement: Supplementary file 3. — DOI: http://dx.doi.org/10.7554/eLife.22679.026 [file elife-22679-supp3.xlsx]

## Sheet: Hoja1
Supplementary File 3. Primers used in this study
Gene amplification		Tm	(5’-3’)
priA_Org1	Reverse	64oC	TTTTCAAAGCTTGCCGCGCGCCA
priA_Org1	Forward	64ºC	AAAAACATATGAACGTGCTCCAAGCG
priA_Org6	Reverse	65oC	TTTTTTCAAAGCTTGCGTGCGACTTC
priA_Org6	Forward	65oC	AAAAACATATGTCTTGACGCTGCTTC
priA_Org21	Reverse	65oC	CCATGGTTA AAGCTTGGAACGAGCCTGCGAAGG
priA_Org21	Forward	65oC	CCGAATTCCATATGCTCACTCTACTTCCC
Construction of priA mutant
priA_Org21	up-F	55ºC	GGCGCATATGTAGAGTGAGCATGGGTGTCT
priA_Org21	up-R	55ºC	GGC GGA ATT CGC CGT AGG AGT CCA GAA GGA TA
priA_Org21	down-F	55ºC	GGCGTCTAGACGCGTCGACTCCCTGCTCCTGGTC
priA_Org21	down-R	55ºC	GGCCATATGGCTCGTTCCTGACCTTTGCC
Confirmation of priA mutant
priA_Org21	Forward	55ºC	CCGAATTCCATATGCTCACTCTACTTCCC
priA_Org21	Reverse	55ºC	CCATGGTTAAAGCTTGGAACGAGCCTGCGAAGG
Gene sequencing
pasK_ACP*	pASKNFor	50ºC	AAATGATCAATTCAAGGCC
pasK_ACP*	pASKNRev	50ºC	GCGGATTAGAAAAACAACT
*Vector reported in Noda-García et al. (2015)
